# Supplementary material for: Deep sea sediments associated with cold seeps are a subsurface reservoir of viral diversity
Source: ISME J. 2021 Mar 1;15(8):2366–78. doi: 10.1038/s41396-021-00932-y (PMC8319345; doi:10.1038/s41396-021-00932-y)
Supplement: Supplementary file 2 — Supplementary Tables [file 41396_2021_932_MOESM2_ESM.xls]

## Sheet: Content
	Content
	Sheet1	Supplementary Tables 1-14
	Sheet2	Supplementary Table 1	Sampling and sequencing information for metagenomic data used in this study, including geographic location of cold seeps, sample depth, sequencing platform, data size, NCBI accession numbers, and source references
	Sheet3	Supplementary Table 2	Characteristics for 592 MAGs, including genome completeness and contamination estimates, strain heterogeneity, genome length, N50, taxonomic assignment based on NCBI taxonomy, and taxonomic assignment based on GTDB taxonomy
	Sheet4	Supplementary Table 3	Relative abundance (expressed as RPKM values) table for 592 MAGs in each sample
	Sheet5	Supplementary Table 4	Characteristics of 2,885 vOTUs
	Sheet6	Supplementary Table 5	Relative abundance (expressed as RPKM values) table for 2,885 vOTUs in each sample
	Sheet7	Supplementary Table 6	Shannon diversity, Simpson diversity and Chao1 richness for vOTUs in each sample
	Sheet8	Supplementary Table 7	Clustered vOTUs among cold seep sediments, seawater, wetland, permafrost and viral RefSeq based on vConTACT2
	Sheet9	Supplementary Table 8	Occurrence of viral clusters among cold seep sediments, seawater, wetland, permafrost and viral RefSeq based on vConTACT2
	Sheet11	Supplementary Table 9	Comparsion between cold seep vOTU representatives and viral populations in IMG/VR V3 dataset
	Sheet10	Supplementary Table 10	Putative virus-host linkages
	Sheet12	Supplementary Table 11	Metabolic capabilities associated with predicted host genomes
	Sheet13	Supplementary Table 12	Putative auxiliary metabolic genes detected in identified vOTUs based on VIBRANT
	Sheet14	Supplementary Table 13	Details about selected AMGs based on DRAM-v annotations
	Sheet15	Supplementary Table 14	Genomic context for selected AMGs used for Figure 6

## Sheet: Suppl Table 1
geographic location	abbreviation	type	NCBI BioProject	sample name	latitude and longitude	depth (mbsf)	data size (Gbp)	sequencing platform	source DOI	source reference
Haakon Mosby mud volcano	HM	mud volcano	PRJNA248084	HM_0.1_3	72.004 N 14.73 E	0-0.1	3.3	Illumina HiSeq 1000	https://doi.org/10.1038/s41396-018-0263-1	In situ development of a methanotrophic microbiome in deep-sea sediments
				HM_0.1_2	72.003 N 14.732 E	0-0.1	0.9	Illumina HiSeq 1000
				HM_2.8	72.003 N 14.728 E	2.8	2.2	Illumina HiSeq 1000
				HM_3.8_2	72 N 14.726 E	3.8	4.4	Illumina HiSeq 1000
				HM_3.8_1	72.005 N 14.726 E	3.8	5	Illumina HiSeq 1000
				HM_0.1_1	72.001 N 14.719 E	0-0.1	7.2	Illumina HiSeq 1000
Pacific Ocean: Eastern North Pacific, ODP site 1244	ENP	gas hydrate	PRJNA390944	ENP_3.55	44.586 N 125.120 W	3.55	4.8	Illumina HiSeq 2500	https://doi.org/10.1101/536078	Adaptations of Atribacteria to life in methane hydrates: hot traits for cold life
							4.9	Illumina HiSeq 2500
				ENP_2		2	4.5	Illumina HiSeq 2500
							4.5	Illumina HiSeq 2500
				ENP_18.1		18.1	3.9	Illumina HiSeq 2500
							3.9	Illumina HiSeq 2500
				ENP_8.6		8.6	4.9	Illumina HiSeq 2500
							4.9	Illumina HiSeq 2500
				ENP_20.69		20.69	4	Illumina HiSeq 2500
							4	Illumina HiSeq 2500
				ENP_68.55		68.55	3.7	Illumina HiSeq 2500
							3.7	Illumina HiSeq 2500
				ENP_35.65		35.65	4.2	Illumina HiSeq 2500
							4.2	Illumina HiSeq 2500
Mediterranean Sea, Amon	MS	mud volcano	PRJNA431796	MS	31.71 N 32.37 E	NA	4.6	Illumina MiSeq	https://doi.org/10.3389/fmicb.2018.02917	Comparative Genomics and Proteomic Analysis of Assimilatory Sulfate Reduction Pathways in Anaerobic Methanotrophic Archaea
Pacific Ocean: Santa Monica Mounds	SMM	gas hydrate	PRJNA431796	SMM_0.3	33.79 N 118.67 W	0-0.3	49.6	Illumina NextSeq 500
Eastern Gulf of Mexico	EGM	oil and gas seep	PRJNA485648	EGM_a_0.2	26.59 N 87.51 W	0.2	12.6	Illumina NextSeq 500	https://doi.org/10.1038/s41467-019-09747-0	Metabolic potential of uncultured bacteria and archaea associated with petroleum seepage in deep-sea sediments
				EGM_b_0.2	27.43 N 86.01 W	0.2	22.2	Illumina NextSeq 500
				EGM_c_0.2	26.28 N 86.81 W	0.2	20.7	Illumina NextSeq 500
Scotian Basin	SB	gas hydrate	PRJNA598277	SB_0	43.01 N 60.21 W	0	18.4	Illumina NextSeq 500	https://doi.org/10.1038/s41467-020-19648-2	Thermogenic hydrocarbon biodegradation by diverse depth-stratified microbial populations at a Scotian Basin cold seep
				SB_0.2		0.2	17.9	Illumina NextSeq 500
				SB_0.6		0.6	17.4	Illumina NextSeq 500
				SB_1		1	16.4	Illumina NextSeq 500
				SB_1.5		1.5	16.2	Illumina NextSeq 500
				SB_2		2	27.3	Illumina NextSeq 500
				SB_2.5		2.5	20	Illumina NextSeq 500
				SB_3.15		3.15	21	Illumina NextSeq 500
Western Gulf of Mexico	WGM	asphalt volcano	PRJEB32776	WGM_0.03	21.9 N 93.44 W	0.00-0.03	62.2	Illumina HiSeq 1500	https://doi.org/10.1128/mBio.01814-19	Anaerobic Degradation of Non-Methane Alkanes by “Candidatus Methanoliparia” in Hydrocarbon Seeps of the Gulf of Mexico
						0.00-0.03		Illumina HiSeq 1500
						0.00-0.03		Illumina HiSeq 1500
						0.00-0.03		Illumina HiSeq 1500
						0.00-0.03		Illumina MiSeq
						0.00-0.03		Illumina MiSeq
				WGM_0.15	22.02 N 93.25W	0.15	1.4	Illumina MiSeq

## Sheet: Suppl Table 2
MAGs	completeness	contamination	strain heterogeneity	length	N50	NCBI taxonomy (phylum or class)	GTDB taxonomy
8_GM_sbin_oily_59	62.05	4.28	0	3090856	2782	Aenigmarchaeota	d__Archaea;p__Aenigmarchaeota;c__Aenigmarchaeia;o__;f__;g__;s__
7_SB_cbin_214	52.5	1.25	100	1180124	3266	Heimdallarchaeota	d__Archaea;p__Asgardarchaeota;c__;o__;f__;g__;s__
7_SB_cbin_19	70.56	1.87	0	2281902	70005	Heimdallarchaeota	d__Archaea;p__Asgardarchaeota;c__Heimdallarchaeia;o__;f__;g__;s__
6_MG_cbin_29	73.6	7.94	10	2908573	12798	Heimdallarchaeota	d__Archaea;p__Asgardarchaeota;c__Heimdallarchaeia;o__;f__;g__;s__
6_MG_sbin_44_2	66	5.76	0	3101635	11791	Heimdallarchaeota	d__Archaea;p__Asgardarchaeota;c__Heimdallarchaeia;o__B3-JM-08;f__B3-JM-08;g__B3-JM-08;s__
4_MS_sbin_3	68.61	3.27	0	2526407	3885	Heimdallarchaeota	d__Archaea;p__Asgardarchaeota;c__Heimdallarchaeia;o__UBA460;f__;g__;s__
7_SB_cbin_155	81.7	7.94	50	2950502	11856	Heimdallarchaeota	d__Archaea;p__Asgardarchaeota;c__Heimdallarchaeia;o__UBA460;f__UBA460;g__;s__
7_SB_cbin_167	58.91	9.35	53.85	2849171	7090	Heimdallarchaeota	d__Archaea;p__Asgardarchaeota;c__Heimdallarchaeia;o__UBA460;f__UBA460;g__;s__
8_GM_cbin_26	54.78	5.27	8.33	1848021	2384	Heimdallarchaeota	d__Archaea;p__Asgardarchaeota;c__Heimdallarchaeia;o__UBA460;f__UBA460;g__;s__
7_SB_cbin_216	58.06	0.93	0	1886116	2628	Heimdallarchaeota	d__Archaea;p__Asgardarchaeota;c__Heimdallarchaeia;o__UBA460;f__UBA460;g__;s__
3_PE_cbin_18	89.18	6.15	16.67	3309979	7668	Heimdallarchaeota	d__Archaea;p__Asgardarchaeota;c__Heimdallarchaeia;o__UBA460;f__UBA460;g__;s__
6_MG_sbin_29_27	79.28	3.5	37.5	2024795	4939	Heimdallarchaeota	d__Archaea;p__Asgardarchaeota;c__Heimdallarchaeia;o__UBA460;f__UBA460;g__UBA460;s__
7_SB_cbin_76	91.59	2.34	0	2933131	25933	Heimdallarchaeota	d__Archaea;p__Asgardarchaeota;c__Heimdallarchaeia;o__UBA460;f__UBA460;g__UBA460;s__
7_SB_cbin_274	79.26	2.41	100	1532202	5644	Thorarchaeota	d__Archaea;p__Asgardarchaeota;c__Lokiarchaeia;o__;f__;g__;s__
6_MG_cbin_41	59.19	3.74	20	3807568	8761	Lokiarchaeota	d__Archaea;p__Asgardarchaeota;c__Lokiarchaeia;o__CR-4;f__;g__;s__
7_SB_sbin_4_50	54.76	0.93	0	1353809	3610	Lokiarchaeota	d__Archaea;p__Asgardarchaeota;c__Lokiarchaeia;o__CR-4;f__;g__;s__
7_SB_cbin_34	88.79	2.88	33.33	4211480	9515	Lokiarchaeota	d__Archaea;p__Asgardarchaeota;c__Lokiarchaeia;o__CR-4;f__;g__;s__
6_MG_cbin_7	82.87	6.54	10	3125304	10685	Lokiarchaeota	d__Archaea;p__Asgardarchaeota;c__Lokiarchaeia;o__CR-4;f__;g__;s__
3_PE_cbin_1	76.79	4.67	14.29	4045961	17310	Lokiarchaeota	d__Archaea;p__Asgardarchaeota;c__Lokiarchaeia;o__CR-4;f__;g__;s__
7_SB_sbin_2_39	68.45	2.8	0	3593987	12686	Lokiarchaeota	d__Archaea;p__Asgardarchaeota;c__Lokiarchaeia;o__CR-4;f__;g__;s__
3_PE_cbin_16	77.57	1.87	50	3442486	10357	Lokiarchaeota	d__Archaea;p__Asgardarchaeota;c__Lokiarchaeia;o__CR-4;f__;g__;s__
7_SB_cbin_206	67.6	3.74	20	3183456	5298	Lokiarchaeota	d__Archaea;p__Asgardarchaeota;c__Lokiarchaeia;o__CR-4;f__;g__;s__
6_MG_sbin_29_14	68.69	0	0	1804596	11740	Lokiarchaeota	d__Archaea;p__Asgardarchaeota;c__Lokiarchaeia;o__CR-4;f__;g__;s__
6_MG_sbin_44_8	67.79	1.25	50	2641857	9962	Lokiarchaeota	d__Archaea;p__Asgardarchaeota;c__Lokiarchaeia;o__CR-4;f__;g__;s__
7_SB_sbin_8_45	84.27	5.14	0	4266433	19549	Lokiarchaeota	d__Archaea;p__Asgardarchaeota;c__Lokiarchaeia;o__CR-4;f__;g__;s__
7_SB_cbin_243	59.03	1.87	33.33	1124698	3989	Lokiarchaeota	d__Archaea;p__Asgardarchaeota;c__Lokiarchaeia;o__CR-4;f__;g__;s__
7_SB_sbin_6_10	62.76	2.8	66.67	2992762	8559	Lokiarchaeota	d__Archaea;p__Asgardarchaeota;c__Lokiarchaeia;o__CR-4;f__;g__;s__
6_MG_cbin_57	57.79	2.88	50	1383723	7120	Lokiarchaeota	d__Archaea;p__Asgardarchaeota;c__Lokiarchaeia;o__CR-4;f__;g__;s__
7_SB_cbin_203	60.38	3.58	16.67	4453133	3463	Lokiarchaeota	d__Archaea;p__Asgardarchaeota;c__Lokiarchaeia;o__CR-4;f__;g__;s__
7_SB_cbin_210	52.57	1.4	0	2289111	4549	Lokiarchaeota	d__Archaea;p__Asgardarchaeota;c__Lokiarchaeia;o__CR-4;f__;g__;s__
7_SB_cbin_281	55.86	6.97	14.29	4956830	2504	Lokiarchaeota	d__Archaea;p__Asgardarchaeota;c__Lokiarchaeia;o__CR-4;f__;g__;s__
7_SB_sbin_5_23	50.62	8.75	87.5	2355689	4589	Lokiarchaeota	d__Archaea;p__Asgardarchaeota;c__Lokiarchaeia;o__CR-4;f__;g__;s__
6_MG_cbin_63	89.25	5.69	37.5	3148826	10793	Thorarchaeota	d__Archaea;p__Asgardarchaeota;c__Lokiarchaeia;o__Thorarchaeales;f__Thorarchaeaceae;g__;s__
2_HM_sbin_21_11	71.12	0.93	0	1437362	2974	Thorarchaeota	d__Archaea;p__Asgardarchaeota;c__Lokiarchaeia;o__Thorarchaeales;f__Thorarchaeaceae;g__MP8T-1;s__
6_MG_sbin_29_18	61.3	7.73	19.05	3515500	1431	Thorarchaeota	d__Archaea;p__Asgardarchaeota;c__Lokiarchaeia;o__Thorarchaeales;f__Thorarchaeaceae;g__MP8T-1;s__
7_SB_sbin_5_22	74.46	3.27	0	3741774	13312	Thorarchaeota	d__Archaea;p__Asgardarchaeota;c__Lokiarchaeia;o__Thorarchaeales;f__Thorarchaeaceae;g__MP8T-1;s__
8_GM_sbin_oily_7	88.17	3.74	60	2380902	6204	Thorarchaeota	d__Archaea;p__Asgardarchaeota;c__Lokiarchaeia;o__Thorarchaeales;f__Thorarchaeaceae;g__SMTZ1-83;s__
7_SB_sbin_4_10	87.78	0.93	0	1879453	9997	Thorarchaeota	d__Archaea;p__Asgardarchaeota;c__Lokiarchaeia;o__Thorarchaeales;f__Thorarchaeaceae;g__SMTZ1-83;s__
6_MG_cbin_109	51.79	2.02	33.33	1322824	2296	Bathyarchaeota	d__Archaea;p__Crenarchaeota;c__Bathyarchaeia;o__40CM-2-53-6;f__RBG-13-38-9;g__RBG-13-38-9;s__
6_MG_cbin_14	65.86	2.02	0	1954858	2892	Bathyarchaeota	d__Archaea;p__Crenarchaeota;c__Bathyarchaeia;o__B26-1;f__;g__;s__
6_MG_cbin_16	64.9	1.94	100	773574	3389	Bathyarchaeota	d__Archaea;p__Crenarchaeota;c__Bathyarchaeia;o__B26-1;f__;g__;s__
7_SB_sbin_8_23	50.11	0	0	548040	2450	Bathyarchaeota	d__Archaea;p__Crenarchaeota;c__Bathyarchaeia;o__B26-1;f__BA1;g__;s__
7_SB_cbin_179	60.02	0.93	0	961897	3999	Bathyarchaeota	d__Archaea;p__Crenarchaeota;c__Bathyarchaeia;o__B26-1;f__BA1;g__;s__
6_MG_sbin_44_17	91.74	4.12	50	1892873	11787	Bathyarchaeota	d__Archaea;p__Crenarchaeota;c__Bathyarchaeia;o__B26-1;f__BA1;g__;s__
6_MG_cbin_10	53.88	2.8	33.33	813348	6934	Bathyarchaeota	d__Archaea;p__Crenarchaeota;c__Bathyarchaeia;o__B26-1;f__UBA233;g__;s__
6_MG_cbin_11	83.33	6.54	37.5	1510040	5582	Bathyarchaeota	d__Archaea;p__Crenarchaeota;c__Bathyarchaeia;o__B26-1;f__UBA233;g__;s__
2_HM_cbin_41	50.62	0	0	694144	7864	Bathyarchaeota	d__Archaea;p__Crenarchaeota;c__Bathyarchaeia;o__B26-1;f__UBA233;g__;s__
6_MG_cbin_98	70.32	2.88	0	1254206	5012	Bathyarchaeota	d__Archaea;p__Crenarchaeota;c__Bathyarchaeia;o__B26-1;f__UBA233;g__;s__
3_PE_cbin_28	50.22	8.88	0	1473089	5839	Bathyarchaeota	d__Archaea;p__Crenarchaeota;c__Bathyarchaeia;o__B26-1;f__UBA233;g__;s__
7_SB_sbin_8_31	95.79	5.52	20	1870127	23116	Bathyarchaeota	d__Archaea;p__Crenarchaeota;c__Bathyarchaeia;o__B26-1;f__UBA233;g__AD8-1;s__
2_HM_sbin_25_7	83.33	4.52	66.67	1160245	5794	Bathyarchaeota	d__Archaea;p__Crenarchaeota;c__Bathyarchaeia;o__B26-1;f__UBA233;g__JdFR-07;s__
7_SB_cbin_217	89.72	4.21	20	1616659	7964	Bathyarchaeota	d__Archaea;p__Crenarchaeota;c__Bathyarchaeia;o__RBG-16-48-13;f__;g__;s__
6_MG_cbin_46	68.94	1.69	16.67	1775156	3195	Bathyarchaeota	d__Archaea;p__Crenarchaeota;c__Bathyarchaeia;o__RBG-16-48-13;f__;g__;s__
6_MG_cbin_44	72.65	4.68	66.67	1419338	3529	Bathyarchaeota	d__Archaea;p__Crenarchaeota;c__Bathyarchaeia;o__TCS64;f__TCS64;g__GCA-2726865;s__
6_MG_sbin_26_5	58.25	2.74	80	1128025	2716	Bathyarchaeota	d__Archaea;p__Crenarchaeota;c__Bathyarchaeia;o__TCS64;f__TCS64;g__GCA-2726865;s__
6_MG_cbin_112	52.76	5.83	50	808348	2223	Bathyarchaeota	d__Archaea;p__Crenarchaeota;c__Bathyarchaeia;o__TCS64;f__TCS64;g__GCA-2726865;s__
5_PO_sbin_12	51.41	5.83	62.5	993429	2489	Bathyarchaeota	d__Archaea;p__Crenarchaeota;c__Bathyarchaeia;o__TCS64;f__TCS64;g__GCA-2726865;s__
7_SB_sbin_5_24	82.1	1.25	0	1758170	4817	Bathyarchaeota	d__Archaea;p__Crenarchaeota;c__Bathyarchaeia;o__TCS64;f__TCS64;g__RBG-16-57-9;s__
7_SB_sbin_2_12	85.13	1.94	0	1747476	5722	Bathyarchaeota	d__Archaea;p__Crenarchaeota;c__Bathyarchaeia;o__TCS64;f__TCS64;g__RBG-16-57-9;s__
6_MG_cbin_20	50.24	1.29	0	712661	3285	Thaumarchaeota	d__Archaea;p__Crenarchaeota;c__Nitrososphaeria;o__;f__;g__;s__
7_SB_sbin_7_15	79.77	6.39	70	1182734	4266	Thaumarchaeota	d__Archaea;p__Crenarchaeota;c__Nitrososphaeria;o__Nitrososphaerales;f__Nitrosopumilaceae;g__;s__
7_SB_cbin_161	54.9	6.39	75	887278	2497	Thaumarchaeota	d__Archaea;p__Crenarchaeota;c__Nitrososphaeria;o__Nitrososphaerales;f__Nitrosopumilaceae;g__;s__
7_SB_cbin_51	50.95	6.88	22.22	1124735	2846	Thaumarchaeota	d__Archaea;p__Crenarchaeota;c__Nitrososphaeria;o__Nitrososphaerales;f__Nitrosopumilaceae;g__CSP1-1;s__
7_SB_cbin_173	71.4	3.24	33.33	626087	2729	Thaumarchaeota	d__Archaea;p__Crenarchaeota;c__Nitrososphaeria;o__Nitrososphaerales;f__Nitrosopumilaceae;g__Nitrosopelagicus;s__Nitrosopelagicus sp000402075
7_SB_cbin_160	53.39	2.91	66.67	794263	2382	Thaumarchaeota	d__Archaea;p__Crenarchaeota;c__Nitrososphaeria;o__Nitrososphaerales;f__Nitrosopumilaceae;g__Nitrosopumilus;s__
8_GM_sbin_oily_69	60.75	1.25	0	632851	3981	Aenigmarchaeota	d__Archaea;p__EX4484-52;c__EX4484-52;o__EX4484-52;f__;g__;s__
2_HM_sbin_20_19	65.11	0	0	781527	4808	Hadesarchaea	d__Archaea;p__Hadarchaeota;c__Hadarchaeia;o__Hadarchaeales;f__Hadarchaeaceae;g__;s__
3_PE_sbin_10_1	83.42	2.67	25	1062894	45437	Hadesarchaea	d__Archaea;p__Hadarchaeota;c__Hadarchaeia;o__Hadarchaeales;f__Hadarchaeaceae;g__DG-33;s__
3_PE_cbin_7	72.01	4	33.33	884848	13928	Hadesarchaea	d__Archaea;p__Hadarchaeota;c__Hadarchaeia;o__Hadarchaeales;f__Hadarchaeaceae;g__DG-33;s__
7_SB_sbin_8_39	95.1	0.65	0	1075961	146743	Methanomicrobia	d__Archaea;p__Halobacterota;c__Methanocellia;o__Methanocellales;f__;g__;s__
2_HM_sbin_20_9	99.02	0.65	0	2396650	32814	Methanomicrobia	d__Archaea;p__Halobacterota;c__Methanomicrobia;o__Methanomicrobiales;f__Methanocullaceae;g__Methanoculleus;s__Methanoculleus sp002498065
2_HM_cbin_22	99.35	0.65	0	1744328	22667	Methanomicrobia	d__Archaea;p__Halobacterota;c__Methanomicrobia;o__Methanomicrobiales;f__Methanocullaceae;g__UBA206;s__UBA206 sp002503105
2_HM_sbin_22_1	98.69	0	0	1402125	31542	Methanomicrobia	d__Archaea;p__Halobacterota;c__Methanomicrobia;o__Methanomicrobiales;f__Methanocullaceae;g__UBA207;s__UBA207 sp002503135
7_SB_cbin_130	71.02	2.01	50	1214189	3651	Methanomicrobia	d__Archaea;p__Halobacterota;c__Methanomicrobia;o__Methanomicrobiales;f__Methanomicrobiaceae;g__;s__
8_GM_sbin_oily_3	59.73	1.47	50	968757	3144	Methanomicrobia	d__Archaea;p__Halobacterota;c__Methanomicrobia;o__Methanomicrobiales;f__Methanomicrobiaceae;g__;s__
7_SB_cbin_79	94.12	1.96	100	1659336	12942	Methanomicrobia	d__Archaea;p__Halobacterota;c__Methanosarcinia;o__Methanosarcinales;f__;g__;s__
8_GM_sbin_oily_8	50	5.01	44.44	944453	2591	Methanomicrobia	d__Archaea;p__Halobacterota;c__Methanosarcinia;o__Methanosarcinales;f__ANME-2c;g__;s__
5_PO_sbin_17	75.39	3.49	62.5	1573559	3474	Methanomicrobia	d__Archaea;p__Halobacterota;c__Methanosarcinia;o__Methanosarcinales;f__ANME-2c;g__;s__
8_GM_cbin_28	54.77	5.96	41.67	3061585	1942	Methanomicrobia	d__Archaea;p__Halobacterota;c__Methanosarcinia;o__Methanosarcinales;f__ANME-2c;g__UBA203;s__
2_HM_sbin_21_10	75.13	2.97	85.71	1507778	4139	Methanomicrobia	d__Archaea;p__Halobacterota;c__Methanosarcinia;o__Methanosarcinales;f__ANME-2c;g__UBA203;s__
5_PO_sbin_16	65.3	6.05	80	1041973	1998	Methanomicrobia	d__Archaea;p__Halobacterota;c__Methanosarcinia;o__Methanosarcinales;f__ANME-2c;g__UBA203;s__
8_GM_sbin_oily_63	64.3	4.58	75	1674058	4714	Methanomicrobia	d__Archaea;p__Halobacterota;c__Methanosarcinia;o__Methanosarcinales;f__ANME-2c;g__UBA203;s__
8_GM_sbin_oily_34	57.8	6.24	56.52	1315650	3902	Methanomicrobia	d__Archaea;p__Halobacterota;c__Methanosarcinia;o__Methanosarcinales;f__ANME-2c;g__UBA203;s__
8_GM_sbin_oily_62	55.64	9.04	0	2924338	1576	Methanomicrobia	d__Archaea;p__Halobacterota;c__Methanosarcinia;o__Methanosarcinales;f__ANME-2c;g__UBA203;s__
5_PO_sbin_21	87.53	1.96	25	1777245	3800	Methanomicrobia	d__Archaea;p__Halobacterota;c__Methanosarcinia;o__Methanosarcinales;f__HR1;g__HR1;s__HR1 sp002926195
2_HM_sbin_24_3	94.28	0	0	2284288	9910	Methanomicrobia	d__Archaea;p__Halobacterota;c__Methanosarcinia;o__Methanosarcinales;f__Methanosarcinaceae;g__;s__
5_PO_sbin_9	53.81	1.39	100	920510	3285	Methanomicrobia	d__Archaea;p__Halobacterota;c__Methanosarcinia;o__Methanosarcinales;f__Methanosarcinaceae;g__;s__
2_HM_cbin_36	90.96	1.31	33.33	1910439	12159	Methanomicrobia	d__Archaea;p__Halobacterota;c__Methanosarcinia;o__Methanosarcinales;f__Methanosarcinaceae;g__;s__
7_SB_sbin_4_35	95.92	0	0	2698462	28874	Methanomicrobia	d__Archaea;p__Halobacterota;c__Methanosarcinia;o__Methanosarcinales;f__Methanosarcinaceae;g__;s__
2_HM_cbin_52	99.81	0	0	3902426	24557	Methanomicrobia	d__Archaea;p__Halobacterota;c__Methanosarcinia;o__Methanosarcinales;f__Methanosarcinaceae;g__MTP4;s__MTP4 sp9310u
4_MS_sbin_11	80.07	0.65	0	2049612	7462	Methanomicrobia	d__Archaea;p__Halobacterota;c__Methanosarcinia;o__Methanosarcinales;f__UBA7939;g__UBA7939;s__
7_SB_sbin_4_39	88.07	0.7	0	1837894	9413	Methanomicrobia	d__Archaea;p__Halobacterota;c__Methanosarcinia;o__Methanosarcinales;f__UBA7939;g__UBA7939;s__
7_SB_sbin_8_44	91.01	2.12	75	2243058	9507	Methanomicrobia	d__Archaea;p__Halobacterota;c__Methanosarcinia;o__Methanosarcinales;f__UBA7939;g__UBA7939;s__
2_HM_sbin_21_4	85.08	1.96	33.33	1387206	7001	Methanomicrobia	d__Archaea;p__Halobacterota;c__Methanosarcinia;o__Methanosarcinales;f__UBA7939;g__UBA7939;s__
2_HM_sbin_21_5	90.85	1.63	100	2260956	8843	Methanomicrobia	d__Archaea;p__Halobacterota;c__Methanosarcinia;o__Methanosarcinales;f__UBA7939;g__UBA7939;s__UBA7939 sp7939u
2_HM_sbin_21_2	95.56	1.32	40	2365268	15013	Methanomicrobia	d__Archaea;p__Halobacterota;c__Methanosarcinia;o__Methanotrichales;f__Methanotrichaceae;g__Methanothrix_A;s__Methanothrix_A harundinacea_A
7_SB_sbin_7_37	97.53	0.33	0	1998280	15680	Methanomicrobia	d__Archaea;p__Halobacterota;c__Methanosarcinia;o__Methanotrichales;f__Methanotrichaceae;g__UBA204;s__
8_GM_cbin_61	77.95	4.82	46.15	2670259	4110	Methanomicrobia	d__Archaea;p__Halobacterota;c__Syntrophoarchaeia;o__;f__;g__;s__
8_GM_cbin_60	78.2	3.32	71.43	1260336	4121	Methanomicrobia	d__Archaea;p__Halobacterota;c__Syntrophoarchaeia;o__;f__;g__;s__
7_SB_cbin_93	91.83	1.31	100	2011359	13894	Methanomicrobia	d__Archaea;p__Halobacterota;c__Syntrophoarchaeia;o__;f__;g__;s__
3_PE_cbin_26	50.63	0	0	1043678	8585	Methanomicrobia	d__Archaea;p__Halobacterota;c__Syntrophoarchaeia;o__ANME-1;f__ANME-1;g__;s__
7_SB_sbin_8_29	91.18	1.31	0	1435739	19822	Methanomicrobia	d__Archaea;p__Halobacterota;c__Syntrophoarchaeia;o__ANME-1;f__ANME-1;g__;s__
8_GM_cbin_69	54.65	2.94	80	869491	3087	Methanomicrobia	d__Archaea;p__Halobacterota;c__Syntrophoarchaeia;o__ANME-1;f__ANME-1;g__;s__
7_SB_sbin_5_36	83.5	1.63	33.33	2053891	10119	Methanomicrobia	d__Archaea;p__Halobacterota;c__Syntrophoarchaeia;o__ANME-1;f__ANME-1;g__;s__
8_GM_sbin_asphalt_2	74.16	1.31	50	1208033	5467	Methanomicrobia	d__Archaea;p__Halobacterota;c__Syntrophoarchaeia;o__ANME-1;f__ANME-1;g__;s__
7_SB_cbin_242	82.68	1.99	40	1669665	11434	Methanomicrobia	d__Archaea;p__Halobacterota;c__Syntrophoarchaeia;o__ANME-1;f__ANME-1;g__;s__
7_SB_cbin_68	90.52	1.8	0	2658362	16776	Methanomicrobia	d__Archaea;p__Halobacterota;c__Syntrophoarchaeia;o__ANME-1;f__ANME-1;g__;s__
8_GM_sbin_oily_9	65.2	3.73	0	1444718	3093	Methanomicrobia	d__Archaea;p__Halobacterota;c__Syntrophoarchaeia;o__ANME-1;f__ANME-1;g__;s__
7_SB_sbin_4_22	86.25	4.98	70	2328201	12884	Methanomicrobia	d__Archaea;p__Halobacterota;c__Syntrophoarchaeia;o__ANME-1;f__ANME-1;g__QEXZ01;s__
7_SB_sbin_3_3	62.61	4.05	33.33	1571497	6514	Methanomicrobia	d__Archaea;p__Halobacterota;c__Syntrophoarchaeia;o__ANME-1;f__ANME-1;g__QEXZ01;s__
7_SB_cbin_22	89.41	2.41	100	1059444	15404	Micrarchaeota	d__Archaea;p__Micrarchaeota;c__Micrarchaeia;o__UBA10214;f__UBA10214;g__;s__
7_SB_cbin_208	51.41	3.12	50	578750	4496	Pacearchaeota	d__Archaea;p__Nanoarchaeota;c__Nanoarchaeia;o__Pacearchaeales;f__;g__;s__
6_MG_cbin_59	55.39	0	0	676094	7765	Pacearchaeota	d__Archaea;p__Nanoarchaeota;c__Nanoarchaeia;o__Pacearchaeales;f__;g__;s__
7_SB_cbin_164	69.78	0	0	856568	41713	Pacearchaeota	d__Archaea;p__Nanoarchaeota;c__Nanoarchaeia;o__Pacearchaeales;f__ARS1160;g__ARS1160;s__
7_SB_sbin_6_6	68.93	0	0	842206	33216	Pacearchaeota	d__Archaea;p__Nanoarchaeota;c__Nanoarchaeia;o__Pacearchaeales;f__GW2011-AR1;g__;s__
7_SB_cbin_67	60.6	0	0	564287	4136	Pacearchaeota	d__Archaea;p__Nanoarchaeota;c__Nanoarchaeia;o__Pacearchaeales;f__GW2011-AR1;g__;s__
7_SB_cbin_77	52.76	4.98	0	688723	3346	Pacearchaeota	d__Archaea;p__Nanoarchaeota;c__Nanoarchaeia;o__Pacearchaeales;f__GW2011-AR1;g__;s__
7_SB_cbin_221	54.99	8.48	11.11	632967	3839	Pacearchaeota	d__Archaea;p__Nanoarchaeota;c__Nanoarchaeia;o__Pacearchaeales;f__GW2011-AR1;g__;s__
7_SB_sbin_3_28	71.03	1.47	66.67	603219	20439	Pacearchaeota	d__Archaea;p__Nanoarchaeota;c__Nanoarchaeia;o__Pacearchaeales;f__UBA284;g__;s__
7_SB_cbin_73	82.41	3.46	28.57	1145906	3896	Thermoplasmata	d__Archaea;p__Thermoplasmatota;c__E2;o__;f__;g__;s__
7_SB_cbin_20	86.87	4.74	84.62	1714896	6338	Thermoplasmata	d__Archaea;p__Thermoplasmatota;c__E2;o__DHVEG-1;f__DHVEG-1;g__;s__
7_SB_cbin_102	84.88	6.98	78.57	1279932	5603	Thermoplasmata	d__Archaea;p__Thermoplasmatota;c__E2;o__DHVEG-1;f__DHVEG-1;g__;s__
4_MS_sbin_8	74.54	4.58	53.85	1933503	3733	Thermoplasmata	d__Archaea;p__Thermoplasmatota;c__E2;o__DHVEG-1;f__DHVEG-1;g__;s__
7_SB_sbin_4_1	84.01	2.4	66.67	1762645	6742	Thermoplasmata	d__Archaea;p__Thermoplasmatota;c__E2;o__DHVEG-1;f__DHVEG-1;g__;s__
7_SB_cbin_259	60.6	2	0	1646948	6506	Thermoplasmata	d__Archaea;p__Thermoplasmatota;c__E2;o__DHVEG-1;f__DHVEG-1;g__;s__
7_SB_cbin_141	57.11	7.45	23.08	2185565	1663	Thermoplasmata	d__Archaea;p__Thermoplasmatota;c__Thermoplasmata;o__;f__;g__;s__
8_GM_sbin_oily_47	62.93	4.13	0	1865059	1914	Thermoplasmata	d__Archaea;p__Thermoplasmatota;c__Thermoplasmata;o__EX4484-6;f__EX4484-6;g__;s__
6_MG_sbin_44_34	57.15	6.46	10	773195	2774	Thermoplasmata	d__Archaea;p__Thermoplasmatota;c__Thermoplasmata;o__RBG-16-68-12;f__;g__;s__
6_MG_sbin_29_6	96.8	1.6	0	2869821	91660	Thermoplasmata	d__Archaea;p__Thermoplasmatota;c__Thermoplasmata;o__RBG-16-68-12;f__;g__;s__
7_SB_cbin_157	68.8	1.2	50	1431389	4688	Thermoplasmata	d__Archaea;p__Thermoplasmatota;c__Thermoplasmata;o__SG8-5;f__SG8-5;g__;s__
7_SB_sbin_4_9	92.27	2.8	20	2383495	18226	Thermoplasmata	d__Archaea;p__Thermoplasmatota;c__Thermoplasmata;o__SG8-5;f__SG8-5;g__;s__
6_MG_cbin_72	68.89	0.84	50	794875	3372	Thermoplasmata	d__Archaea;p__Thermoplasmatota;c__Thermoplasmata;o__UBA10834;f__;g__;s__
7_SB_sbin_3_29	67.56	0.55	0	2295637	3834	unknown	d__Bacteria;p__;c__;o__;f__;g__;s__
7_SB_sbin_2_52	91.21	5.59	100	2817007	9787	unknown	d__Bacteria;p__;c__;o__;f__;g__;s__
7_SB_sbin_1_4	55.46	3.49	80	1226148	2780	unknown	d__Bacteria;p__;c__;o__;f__;g__;s__
3_PE_sbin_10_6	85.89	3.75	0	1772294	13741	unknown	d__Bacteria;p__;c__;o__;f__;g__;s__
7_SB_sbin_2_48	55.24	0.1	0	2399960	1827	AABM5-125-24	d__Bacteria;p__AABM5-125-24;c__;o__;f__;g__;s__
7_SB_sbin_3_19	81.42	0.1	0	2205260	4637	AABM5-125-24	d__Bacteria;p__AABM5-125-24;c__AABM5-125-24;o__AABM5-125-24;f__AABM5-125-24;g__;s__
7_SB_cbin_87	90.37	2.56	0	2389341	11700	Aminicenantes	d__Bacteria;p__Acidobacteriota;c__Aminicenantia;o__Aminicenantales;f__Aminicenantaceae;g__;s__
7_SB_cbin_220	87	2.56	0	3144431	17357	Aminicenantes	d__Bacteria;p__Acidobacteriota;c__Aminicenantia;o__Aminicenantales;f__Aminicenantaceae;g__;s__
7_SB_sbin_2_31	60.68	1.28	50	1795776	5690	Aminicenantes	d__Bacteria;p__Acidobacteriota;c__Aminicenantia;o__Aminicenantales;f__Aminicenantaceae;g__;s__
6_MG_sbin_29_4	66.77	3.95	25	1682954	4902	Aminicenantes	d__Bacteria;p__Acidobacteriota;c__Aminicenantia;o__Aminicenantales;f__Aminicenantaceae;g__;s__
7_SB_sbin_2_18	87.81	4.81	33.33	3183564	5198	Aminicenantes	d__Bacteria;p__Acidobacteriota;c__Aminicenantia;o__Aminicenantales;f__Aminicenantaceae;g__;s__
6_MG_sbin_29_36	78.97	4.06	57.14	2160864	4324	Aminicenantes	d__Bacteria;p__Acidobacteriota;c__Aminicenantia;o__Aminicenantales;f__Aminicenantaceae;g__;s__
2_HM_sbin_22_8	81.93	4.32	57.14	2023107	5215	Aminicenantes	d__Bacteria;p__Acidobacteriota;c__Aminicenantia;o__Aminicenantales;f__Aminicenantaceae;g__;s__
7_SB_cbin_192	85.87	2.14	100	1942950	4681	Aminicenantes	d__Bacteria;p__Acidobacteriota;c__Aminicenantia;o__UBA2199;f__UBA2199;g__;s__
7_SB_sbin_5_29	92.34	1.71	0	2555514	31122	Aminicenantes	d__Bacteria;p__Acidobacteriota;c__Aminicenantia;o__UBA2199;f__UBA2199;g__;s__
7_SB_cbin_241	70.95	2.72	66.67	1942198	3109	Aminicenantes	d__Bacteria;p__Acidobacteriota;c__Aminicenantia;o__UBA2199;f__UBA2199;g__;s__
2_HM_cbin_7	89.76	0.96	33.33	2752911	61882	Aminicenantes	d__Bacteria;p__Acidobacteriota;c__Aminicenantia;o__UBA2199;f__UBA2199;g__UBA647;s__UBA647 sp002299555
8_GM_sbin_oily_50	64.15	2.64	20	2441013	2935	Acidobacteria	d__Bacteria;p__Acidobacteriota;c__Thermoanaerobaculia;o__Thermoanaerobaculales;f__FEB-10;g__;s__
7_SB_cbin_94	60.76	3.42	55.56	1609630	2786	Acidobacteria	d__Bacteria;p__Acidobacteriota;c__UBA6911;o__;f__;g__;s__
7_SB_sbin_8_43	95	3.4	0	1755752	12846	Actinobacteria	d__Bacteria;p__Actinobacteriota;c__;o__;f__;g__;s__
7_SB_cbin_11	85	4.58	71.43	1584568	4986	Actinobacteria	d__Bacteria;p__Actinobacteriota;c__;o__;f__;g__;s__
8_GM_sbin_oily_61	58.83	0.43	0	2756003	1891	Actinobacteria	d__Bacteria;p__Actinobacteriota;c__Acidimicrobiia;o__Microtrichales;f__SZUA-35;g__;s__
7_SB_sbin_1_5	51.32	1.88	0	1419067	2244	Actinobacteria	d__Bacteria;p__Actinobacteriota;c__Acidimicrobiia;o__UBA5794;f__;g__;s__
7_SB_sbin_2_50	69.18	6.75	0	2239862	1765	Actinobacteria	d__Bacteria;p__Actinobacteriota;c__Acidimicrobiia;o__UBA5794;f__UBA11373;g__;s__
2_HM_sbin_21_16	77.92	5.95	53.85	2474335	4080	Actinobacteria	d__Bacteria;p__Actinobacteriota;c__Acidimicrobiia;o__UBA5794;f__UBA5794;g__;s__
7_SB_sbin_1_1	63.68	1.62	60	1391473	3187	Actinobacteria	d__Bacteria;p__Actinobacteriota;c__Acidimicrobiia;o__UBA5794;f__ZC4RG35;g__SZUA-217;s__
3_PE_cbin_33	71.82	0	0	996357	5627	Actinobacteria	d__Bacteria;p__Actinobacteriota;c__UBA1414;o__;f__;g__;s__
7_SB_cbin_63	72.27	2.81	75	957725	6476	Actinobacteria	d__Bacteria;p__Actinobacteriota;c__UBA1414;o__;f__;g__;s__
6_MG_cbin_25	80.6	3.38	50	1440118	4157	Actinobacteria	d__Bacteria;p__Actinobacteriota;c__UBA1414;o__;f__;g__;s__
7_SB_cbin_113	89.09	2.73	66.67	1830535	6186	Actinobacteria	d__Bacteria;p__Actinobacteriota;c__UBA1414;o__UBA1414;f__UBA1414;g__;s__
7_SB_cbin_223	81.16	4.55	60	1077955	3791	Actinobacteria	d__Bacteria;p__Actinobacteriota;c__UBA1414;o__UBA1414;f__UBA1414;g__;s__
3_PE_sbin_5_1	93.36	0	0	1967118	42767	Actinobacteria	d__Bacteria;p__Actinobacteriota;c__UBA1414;o__UBA1414;f__UBA1414;g__20-14-0-20-35-9;s__
7_SB_sbin_8_32	85.91	1.36	50	1085956	5556	Actinobacteria	d__Bacteria;p__Actinobacteriota;c__UBA1414;o__UBA1414;f__UBA1414;g__20-14-0-20-35-9;s__
7_SB_sbin_4_49	75	8.33	14.29	3231780	4410	Actinobacteria	d__Bacteria;p__Actinobacteriota;c__UBA1414;o__UBA1414;f__UBA1414;g__20-14-0-20-35-9;s__
3_PE_cbin_2	54.08	3.45	33.33	1420499	3213	Actinobacteria	d__Bacteria;p__Actinobacteriota;c__UBA1414;o__UBA1414;f__UBA1414;g__20-14-0-20-35-9;s__
6_MG_sbin_29_32	69.29	1.56	66.67	1244817	3440	Actinobacteria	d__Bacteria;p__Actinobacteriota;c__UBA1414;o__UBA1414;f__UBA1414;g__20-14-0-20-35-9;s__
2_HM_sbin_21_15	91.21	2.3	75	1579103	7844	Actinobacteria	d__Bacteria;p__Actinobacteriota;c__UBA1414;o__UBA1414;f__UBA1414;g__20-14-0-20-35-9;s__
7_SB_cbin_89	85.71	4.7	50	1486913	4765	Actinobacteria	d__Bacteria;p__Actinobacteriota;c__UBA1414;o__UBA1414;f__UBA1414;g__20-14-0-20-35-9;s__
7_SB_cbin_289	54.98	3.33	0	947955	3140	Actinobacteria	d__Bacteria;p__Actinobacteriota;c__UBA9087;o__;f__;g__;s__
7_SB_sbin_8_42	96.82	1.82	0	1468191	59101	Actinobacteria	d__Bacteria;p__Actinobacteriota;c__UBA9087;o__UBA9087;f__UBA3085;g__;s__
6_MG_sbin_29_23	81.36	1.69	12.5	1082463	5967	Aerophobetes	d__Bacteria;p__Aerophobota;c__Aerophobia;o__Aerophobales;f__;g__;s__
7_SB_sbin_8_11	53.35	0.28	100	655156	2815	Aerophobetes	d__Bacteria;p__Aerophobota;c__Aerophobia;o__Aerophobales;f__;g__;s__
7_SB_sbin_8_2	88.14	0	0	1869581	7194	Aerophobetes	d__Bacteria;p__Aerophobota;c__Aerophobia;o__Aerophobales;f__;g__;s__
7_SB_cbin_39	84.44	5.91	33.33	1410110	6845	Aerophobetes	d__Bacteria;p__Aerophobota;c__Aerophobia;o__Aerophobales;f__;g__;s__
2_HM_cbin_51	61.45	4.18	8.33	1192025	3357	Aerophobetes	d__Bacteria;p__Aerophobota;c__Aerophobia;o__Aerophobales;f__;g__;s__
6_MG_sbin_29_28	83.59	0.15	0	1210137	5121	Aerophobetes	d__Bacteria;p__Aerophobota;c__Aerophobia;o__Aerophobales;f__;g__;s__
6_MG_cbin_78	68.69	2.35	66.67	1530901	4165	Aerophobetes	d__Bacteria;p__Aerophobota;c__Aerophobia;o__Aerophobales;f__;g__;s__
7_SB_cbin_136	82.77	5.36	62.5	1817151	6629	Aerophobetes	d__Bacteria;p__Aerophobota;c__Aerophobia;o__Aerophobales;f__;g__;s__
3_PE_sbin_7_1	75.12	0.15	0	1766918	7484	Aerophobetes	d__Bacteria;p__Aerophobota;c__Aerophobia;o__Aerophobales;f__;g__;s__
7_SB_cbin_222	71.03	2.7	33.33	777907	6503	Aerophobetes	d__Bacteria;p__Aerophobota;c__Aerophobia;o__Aerophobales;f__Aerophobaceae;g__;s__
7_SB_cbin_271	63.81	0	0	1127185	3733	Aerophobetes	d__Bacteria;p__Aerophobota;c__Aerophobia;o__Aerophobales;f__Aerophobaceae;g__;s__
6_MG_sbin_44_14	78.2	0.85	100	1271089	5724	Aerophobetes	d__Bacteria;p__Aerophobota;c__Aerophobia;o__Aerophobales;f__Aerophobaceae;g__;s__
7_SB_cbin_251	91.53	0	0	1594511	8650	Aerophobetes	d__Bacteria;p__Aerophobota;c__Aerophobia;o__Aerophobales;f__Aerophobaceae;g__Aerophobus;s__
7_SB_cbin_280	50.4	5.53	50	1498640	2374	Armatimonadetes	d__Bacteria;p__Armatimonadota;c__;o__;f__;g__;s__
7_SB_cbin_145	67.6	5.14	28.57	2260160	5003	Armatimonadetes	d__Bacteria;p__Armatimonadota;c__UBA5377;o__UBA5377;f__;g__;s__
7_SB_cbin_190	81.61	1.23	0	2422656	13054	Armatimonadetes	d__Bacteria;p__Armatimonadota;c__UBA5377;o__UBA5377;f__;g__;s__
7_SB_cbin_43	71.12	2.6	40	1971579	4422	Armatimonadetes	d__Bacteria;p__Armatimonadota;c__UBA5377;o__UBA5377;f__;g__;s__
7_SB_cbin_256	91.67	5.5	62.5	2917553	6698	Armatimonadetes	d__Bacteria;p__Armatimonadota;c__UBA5377;o__UBA5377;f__;g__;s__
7_SB_cbin_128	78.73	1.85	50	2702087	5937	Armatimonadetes	d__Bacteria;p__Armatimonadota;c__UBA5377;o__UBA5377;f__;g__;s__
7_SB_sbin_5_25	80.56	0.77	50	3573253	5273	Armatimonadetes	d__Bacteria;p__Armatimonadota;c__UBA5377;o__UBA5377;f__UBA11051;g__;s__
7_SB_cbin_165	60.54	2.78	33.33	3471575	2711	Armatimonadetes	d__Bacteria;p__Armatimonadota;c__UBA5377;o__UBA5377;f__UBA5352;g__;s__
7_SB_cbin_115	88.41	3.24	50	4470299	4584	Armatimonadetes	d__Bacteria;p__Armatimonadota;c__UBA5377;o__UBA5377;f__UBA5352;g__;s__
7_SB_cbin_250	63.83	5.92	0	4046882	1949	Armatimonadetes	d__Bacteria;p__Armatimonadota;c__UBA5377;o__UBA5377;f__UBA5352;g__;s__
6_MG_cbin_19	51.24	0.93	0	1191398	2522	Armatimonadetes	d__Bacteria;p__Armatimonadota;c__UBA5829;o__UBA5829;f__;g__;s__
7_SB_cbin_25	84.03	4.3	66.67	2857019	7791	Bacteroidetes	d__Bacteria;p__Bacteroidota;c__Bacteroidia;o__Bacteroidales;f__;g__;s__
7_SB_cbin_8	67.33	0.81	50	2141329	3203	Bacteroidetes	d__Bacteria;p__Bacteroidota;c__Bacteroidia;o__Bacteroidales;f__;g__;s__
7_SB_cbin_126	77.35	1.9	20	3378470	4501	Bacteroidetes	d__Bacteria;p__Bacteroidota;c__Bacteroidia;o__Bacteroidales;f__;g__;s__
8_GM_sbin_oily_67	55.45	2.17	33.33	2522907	3142	Bacteroidetes	d__Bacteria;p__Bacteroidota;c__Bacteroidia;o__Bacteroidales;f__4484-276;g__4484-276;s__
8_GM_cbin_4	90.29	3.76	46.15	3604194	7737	Bacteroidetes	d__Bacteria;p__Bacteroidota;c__Bacteroidia;o__Bacteroidales;f__GCA-2748055;g__GCA-2748055;s__
8_GM_cbin_12	54.71	9.14	0	2617004	3284	Bacteroidetes	d__Bacteria;p__Bacteroidota;c__Bacteroidia;o__Bacteroidales;f__SM23-62;g__SM23-62;s__
7_SB_sbin_7_40	67.24	0	0	3050535	17880	Bacteroidetes	d__Bacteria;p__Bacteroidota;c__Bacteroidia;o__Bacteroidales;f__UBA12077;g__UBA12077;s__
8_GM_cbin_49	55.69	2.88	88.89	1682538	4520	Bacteroidetes	d__Bacteria;p__Bacteroidota;c__Bacteroidia;o__Bacteroidales;f__vadinHA17;g__;s__
7_SB_sbin_3_8	75.99	4.03	87.5	2247295	4040	Bacteroidetes	d__Bacteria;p__Bacteroidota;c__Bacteroidia;o__Bacteroidales;f__vadinHA17;g__;s__
3_PE_sbin_9_2	52.73	3.45	0	2396062	4186	Bacteroidetes	d__Bacteria;p__Bacteroidota;c__Bacteroidia;o__Bacteroidales;f__vadinHA17;g__;s__
7_SB_cbin_104	87.35	4.87	7.69	4532232	5739	Bacteroidetes	d__Bacteria;p__Bacteroidota;c__Bacteroidia;o__Bacteroidales;f__vadinHA17;g__;s__
8_GM_cbin_52	51.56	5.84	12	1678248	6903	Bacteroidetes	d__Bacteria;p__Bacteroidota;c__Bacteroidia;o__Bacteroidales;f__vadinHA17;g__;s__
7_SB_sbin_2_22	88.36	3.7	52.17	2755443	8602	Bacteroidetes	d__Bacteria;p__Bacteroidota;c__Bacteroidia;o__Flavobacteriales;f__Flavobacteriaceae;g__CG1-02-35-72;s__
2_HM_cbin_14	83.51	2.15	35.71	2294890	12583	Bacteroidetes	d__Bacteria;p__Bacteroidota;c__Bacteroidia;o__Flavobacteriales;f__Flavobacteriaceae;g__CG1-02-35-72;s__
4_MS_sbin_18	56.5	0.31	0	1486686	3301	Bipolaricaulota	d__Bacteria;p__Bipolaricaulota;c__Bipolaricaulia;o__UBA7950;f__UBA7950;g__;s__
4_MS_sbin_17	76.09	5.7	44.44	1248571	1910	Bipolaricaulota	d__Bacteria;p__Bipolaricaulota;c__Bipolaricaulia;o__UBA7950;f__UBA7950;g__UBA9294;s__
8_GM_cbin_64	50.43	0.15	100	539683	2451	Bipolaricaulota	d__Bacteria;p__Bipolaricaulota;c__Bipolaricaulia;o__UBA7950;f__UBA7950;g__UBA9294;s__
7_SB_sbin_3_1	75.39	3.32	85.71	1867891	9570	Bipolaricaulota	d__Bacteria;p__Bipolaricaulota;c__Bipolaricaulia;o__UBA7950;f__UBA7950;g__UBA9294;s__
6_MG_cbin_108	51.99	0	0	741797	3253	Bipolaricaulota	d__Bacteria;p__Bipolaricaulota;c__Bipolaricaulia;o__UBA7950;f__UBA7950;g__UBA9294;s__
7_SB_sbin_4_44	83.74	0	0	1084398	6880	Bipolaricaulota	d__Bacteria;p__Bipolaricaulota;c__Bipolaricaulia;o__UBA7950;f__UBA7950;g__UBA9294;s__
7_SB_sbin_4_21	86.29	0	0	1303963	15172	Bipolaricaulota	d__Bacteria;p__Bipolaricaulota;c__Bipolaricaulia;o__UBA7950;f__UBA7950;g__UBA9294;s__
3_PE_sbin_8_3	54.04	0.85	100	2134686	5153	Atribacteria	d__Bacteria;p__Caldatribacteriota;c__JS1;o__SB-45;f__34-128;g__34-128;s__
7_SB_sbin_2_16	60.68	3.32	87.5	813149	1933	Atribacteria	d__Bacteria;p__Caldatribacteriota;c__JS1;o__SB-45;f__34-128;g__34-128;s__
4_MS_sbin_19	93.07	0.34	100	2401989	7014	Atribacteria	d__Bacteria;p__Caldatribacteriota;c__JS1;o__SB-45;f__34-128;g__34-128;s__
3_PE_sbin_11_1	63.94	5.08	66.67	3084319	3686	Atribacteria	d__Bacteria;p__Caldatribacteriota;c__JS1;o__SB-45;f__34-128;g__34-128;s__
8_GM_cbin_14	66.31	3.39	100	1092058	2684	Atribacteria	d__Bacteria;p__Caldatribacteriota;c__JS1;o__SB-45;f__34-128;g__34-128;s__
7_SB_cbin_45	52.57	2.34	50	729491	2326	Atribacteria	d__Bacteria;p__Caldatribacteriota;c__JS1;o__SB-45;f__34-128;g__34-128;s__
7_SB_sbin_5_2	58.55	0	0	491595	2121	Atribacteria	d__Bacteria;p__Caldatribacteriota;c__JS1;o__SB-45;f__34-128;g__34-128;s__
6_MG_sbin_29_24	60.09	4.39	75	1071142	3088	Atribacteria	d__Bacteria;p__Caldatribacteriota;c__JS1;o__SB-45;f__34-128;g__34-128;s__
6_MG_cbin_74	54.75	5.93	75	1215022	1858	Atribacteria	d__Bacteria;p__Caldatribacteriota;c__JS1;o__SB-45;f__34-128;g__34-128;s__
6_MG_cbin_50	52.35	9.02	94.44	556159	2081	Atribacteria	d__Bacteria;p__Caldatribacteriota;c__JS1;o__SB-45;f__34-128;g__34-128;s__
2_HM_sbin_22_2	96.61	0.46	100	2035139	5948	Atribacteria	d__Bacteria;p__Caldatribacteriota;c__JS1;o__SB-45;f__34-128;g__34-128;s__34-128 sp003527405
8_GM_sbin_oily_5	57.14	1.79	0	550184	4344	Caldiserica	d__Bacteria;p__Caldisericota;c__Caldisericia;o__Caldisericales;f__Caldisericaceae;g__UBA646;s__
7_SB_cbin_54	96.43	0	0	1604606	22542	Caldiserica	d__Bacteria;p__Caldisericota;c__Caldisericia;o__Caldisericales;f__Caldisericaceae;g__UBA646;s__UBA646 sp002299965
7_SB_sbin_2_11	97.74	2.2	50	4393477	17203	Calditrichaeota	d__Bacteria;p__Calditrichota;c__Calditrichia;o__Calditrichales;f__;g__;s__
6_MG_cbin_3	65.03	2.26	33.33	2842662	3145	Calditrichaeota	d__Bacteria;p__Calditrichota;c__Calditrichia;o__Calditrichales;f__;g__;s__
2_HM_cbin_8	76.69	6.37	61.9	2267759	2955	Epsilonproteobacteria	d__Bacteria;p__Campylobacterota;c__Campylobacteria;o__Campylobacterales;f__Arcobacteraceae;g__;s__
7_SB_cbin_268	83.2	5.28	85.71	1846035	5869	Epsilonproteobacteria	d__Bacteria;p__Campylobacterota;c__Campylobacteria;o__Campylobacterales;f__Sulfurimonadaceae;g__;s__
8_GM_cbin_9	78.09	2.85	25	1942926	4934	Epsilonproteobacteria	d__Bacteria;p__Campylobacterota;c__Campylobacteria;o__Campylobacterales;f__Sulfurimonadaceae;g__4484-230;s__
2_HM_cbin_11	63.01	1.35	25	1675588	3018	Epsilonproteobacteria	d__Bacteria;p__Campylobacterota;c__Campylobacteria;o__Campylobacterales;f__Sulfurospirillaceae;g__Sulfurospirillum_A;s__
8_GM_cbin_10	52.85	2.06	30	1084357	2777	Epsilonproteobacteria	d__Bacteria;p__Campylobacterota;c__Campylobacteria;o__Campylobacterales;f__Sulfurovaceae;g__;s__
7_SB_cbin_212	50.57	8.62	83.33	1124765	6424	Epsilonproteobacteria	d__Bacteria;p__Campylobacterota;c__Campylobacteria;o__Campylobacterales;f__Sulfurovaceae;g__Sulfurovum;s__
8_GM_cbin_53	51.72	5.11	47.06	976672	3408	Epsilonproteobacteria	d__Bacteria;p__Campylobacterota;c__Campylobacteria;o__Campylobacterales;f__Sulfurovaceae;g__Sulfurovum;s__
6_MG_sbin_29_34	64.42	0	0	1618167	5261	Epsilonproteobacteria	d__Bacteria;p__Campylobacterota;c__Campylobacteria;o__Campylobacterales;f__Sulfurovaceae;g__Sulfurovum;s__
7_SB_cbin_16	61.36	1.57	40	1298038	6255	Epsilonproteobacteria	d__Bacteria;p__Campylobacterota;c__Campylobacteria;o__Campylobacterales;f__Sulfurovaceae;g__Sulfurovum;s__
8_GM_sbin_oily_11	71.24	2.64	42.86	1008758	3430	Epsilonproteobacteria	d__Bacteria;p__Campylobacterota;c__Desulfurellia;o__;f__;g__;s__
7_SB_cbin_188	59.08	5.51	0	3319364	1742	Chloroflexi	d__Bacteria;p__Chloroflexota;c__Anaerolineae;o__;f__;g__;s__
5_PO_sbin_6	52.24	6.73	55.56	3976641	2616	Chloroflexi	d__Bacteria;p__Chloroflexota;c__Anaerolineae;o__;f__;g__;s__
6_MG_cbin_32	82.18	0.91	0	2121740	4672	Chloroflexi	d__Bacteria;p__Chloroflexota;c__Anaerolineae;o__;f__;g__;s__
7_SB_sbin_3_17	88.33	5.08	28.57	4605656	14526	Chloroflexi	d__Bacteria;p__Chloroflexota;c__Anaerolineae;o__;f__;g__;s__
7_SB_sbin_2_26	55.04	2.32	0	1926434	3048	Chloroflexi	d__Bacteria;p__Chloroflexota;c__Anaerolineae;o__;f__;g__;s__
7_SB_sbin_2_19	76.29	6.06	50	2017034	6166	Chloroflexi	d__Bacteria;p__Chloroflexota;c__Anaerolineae;o__Anaerolineales;f__;g__;s__
6_MG_sbin_44_31	81.36	6.55	25	3301453	18365	Chloroflexi	d__Bacteria;p__Chloroflexota;c__Anaerolineae;o__Anaerolineales;f__;g__;s__
8_GM_cbin_23	85	5.15	14.29	3045290	7274	Chloroflexi	d__Bacteria;p__Chloroflexota;c__Anaerolineae;o__Anaerolineales;f__;g__;s__
6_MG_sbin_29_12	79.55	6.77	33.33	2467354	12634	Chloroflexi	d__Bacteria;p__Chloroflexota;c__Anaerolineae;o__Anaerolineales;f__;g__;s__
6_MG_cbin_91	69.39	5.56	66.67	2224438	4828	Chloroflexi	d__Bacteria;p__Chloroflexota;c__Anaerolineae;o__Anaerolineales;f__;g__;s__
7_SB_sbin_1_3	52.99	9.09	20	3436465	1414	Chloroflexi	d__Bacteria;p__Chloroflexota;c__Anaerolineae;o__Anaerolineales;f__;g__;s__
6_MG_sbin_29_37	53.43	6.55	0	1473251	2827	Chloroflexi	d__Bacteria;p__Chloroflexota;c__Anaerolineae;o__Anaerolineales;f__;g__;s__
7_SB_cbin_30	73.82	7.6	33.33	2264971	5939	Chloroflexi	d__Bacteria;p__Chloroflexota;c__Anaerolineae;o__Anaerolineales;f__Anaerolineaceae;g__UBA5211;s__
6_MG_sbin_44_10	52.95	5.02	0	1634596	3892	Chloroflexi	d__Bacteria;p__Chloroflexota;c__Anaerolineae;o__Anaerolineales;f__UBA11579;g__;s__
7_SB_cbin_291	63.52	6.34	58.33	1526122	2925	Chloroflexi	d__Bacteria;p__Chloroflexota;c__Anaerolineae;o__Anaerolineales;f__UBA11858;g__;s__
4_MS_sbin_6	77.73	3.36	0	2914677	8313	Chloroflexi	d__Bacteria;p__Chloroflexota;c__Anaerolineae;o__Anaerolineales;f__UBA11858;g__;s__
7_SB_cbin_53	58.28	4.73	25	1785976	3402	Chloroflexi	d__Bacteria;p__Chloroflexota;c__Anaerolineae;o__Anaerolineales;f__UBA11858;g__;s__
8_GM_sbin_oily_10	55.41	0	0	1718000	4067	Chloroflexi	d__Bacteria;p__Chloroflexota;c__Anaerolineae;o__Anaerolineales;f__UBA11858;g__;s__
4_MS_sbin_5	79.01	5.18	62.5	3963864	4855	Chloroflexi	d__Bacteria;p__Chloroflexota;c__Anaerolineae;o__Anaerolineales;f__UBA11858;g__UBA11858;s__
7_SB_cbin_191	61.72	0.91	100	1769576	3506	Chloroflexi	d__Bacteria;p__Chloroflexota;c__Anaerolineae;o__Anaerolineales;f__UBA11858;g__UBA11858;s__
7_SB_sbin_6_5	78.06	2.88	75	3137023	6279	Chloroflexi	d__Bacteria;p__Chloroflexota;c__Anaerolineae;o__Anaerolineales;f__UBA4823;g__;s__
7_SB_sbin_8_12	66.24	6.36	12.5	2614643	6306	Chloroflexi	d__Bacteria;p__Chloroflexota;c__Anaerolineae;o__Anaerolineales;f__UBA4823_A;g__;s__
7_SB_cbin_118	53.74	1.82	50	2332829	3392	Chloroflexi	d__Bacteria;p__Chloroflexota;c__Anaerolineae;o__Anaerolineales;f__UBA4823_A;g__;s__
6_MG_cbin_64	62.65	2.73	33.33	2396385	3323	Chloroflexi	d__Bacteria;p__Chloroflexota;c__Anaerolineae;o__Anaerolineales;f__UBA4823_A;g__9FT-COMBO-55-16;s__
6_MG_cbin_12	61.06	5	16.67	2385088	3223	Chloroflexi	d__Bacteria;p__Chloroflexota;c__Anaerolineae;o__Anaerolineales;f__UBA4823_A;g__9FT-COMBO-55-16;s__
8_GM_cbin_18	59.01	4.76	16.67	1831969	2894	Chloroflexi	d__Bacteria;p__Chloroflexota;c__Anaerolineae;o__Promineofilales;f__;g__;s__
5_PO_sbin_14	70.58	3.82	14.29	2458883	4057	Chloroflexi	d__Bacteria;p__Chloroflexota;c__Anaerolineae;o__Promineofilales;f__UBA4811;g__;s__
4_MS_sbin_2	51.07	0.23	100	1955843	2677	Chloroflexi	d__Bacteria;p__Chloroflexota;c__Anaerolineae;o__Promineofilales;f__UBA4811;g__;s__
7_SB_sbin_2_38	50.6	2.83	0	2100115	2686	Chloroflexi	d__Bacteria;p__Chloroflexota;c__Anaerolineae;o__Promineofilales;f__UBA4811;g__;s__
6_MG_cbin_97	52.31	1.1	100	1343079	2508	Chloroflexi	d__Bacteria;p__Chloroflexota;c__Anaerolineae;o__UBA1429;f__UBA1429;g__;s__
7_SB_sbin_2_28	67.89	0	0	2144140	82533	Chloroflexi	d__Bacteria;p__Chloroflexota;c__Anaerolineae;o__UBA2200;f__UBA2200;g__;s__
7_SB_cbin_74	86.77	2.66	60	4325286	18720	Chloroflexi	d__Bacteria;p__Chloroflexota;c__Anaerolineae;o__UBA7937;f__;g__;s__
7_SB_sbin_6_18	54.73	0.18	0	1546775	2729	Chloroflexi	d__Bacteria;p__Chloroflexota;c__Anaerolineae;o__UBA7937;f__;g__;s__
7_SB_sbin_6_9	90	1.82	0	3532140	48894	Chloroflexi	d__Bacteria;p__Chloroflexota;c__Anaerolineae;o__UBA7937;f__;g__;s__
6_MG_sbin_26_1	86.14	6.55	40	5781835	13556	Chloroflexi	d__Bacteria;p__Chloroflexota;c__Anaerolineae;o__UBA7937;f__;g__;s__
2_HM_sbin_20_3	80.19	4.13	60	1939024	7919	Chloroflexi	d__Bacteria;p__Chloroflexota;c__Anaerolineae;o__UBA7937;f__UBA7937;g__UBA7937;s__UBA7937 sp003453555
7_SB_sbin_6_27	88.78	0.99	0	1457048	26070	Chloroflexi	d__Bacteria;p__Chloroflexota;c__Dehalococcoidia;o__;f__;g__;s__
6_MG_sbin_29_22	77.62	2.97	100	987865	5785	Chloroflexi	d__Bacteria;p__Chloroflexota;c__Dehalococcoidia;o__;f__;g__;s__
6_MG_sbin_44_7	86.86	0.33	100	1225399	14925	Chloroflexi	d__Bacteria;p__Chloroflexota;c__Dehalococcoidia;o__;f__;g__;s__
7_SB_sbin_8_34	90.76	0	0	1864410	22338	Chloroflexi	d__Bacteria;p__Chloroflexota;c__Dehalococcoidia;o__;f__;g__;s__
8_GM_cbin_24	87.95	1.1	0	1082494	7588	Chloroflexi	d__Bacteria;p__Chloroflexota;c__Dehalococcoidia;o__;f__;g__;s__
7_SB_sbin_2_7	68.39	1.43	100	1052458	3779	Chloroflexi	d__Bacteria;p__Chloroflexota;c__Dehalococcoidia;o__;f__;g__;s__
7_SB_cbin_154	66.17	0.99	100	1202788	5039	Chloroflexi	d__Bacteria;p__Chloroflexota;c__Dehalococcoidia;o__Dehalococcoidales;f__RBG-16-60-22;g__JdFR-56;s__
3_PE_cbin_8	72.94	0.99	100	1211323	6093	Chloroflexi	d__Bacteria;p__Chloroflexota;c__Dehalococcoidia;o__Dehalococcoidales;f__RBG-16-60-22;g__JdFR-56;s__
7_SB_sbin_2_53	84.49	0.99	100	1445248	10876	Chloroflexi	d__Bacteria;p__Chloroflexota;c__Dehalococcoidia;o__Dehalococcoidales;f__RBG-16-60-22;g__JdFR-56;s__
7_SB_cbin_235	89.58	3.47	25	1169081	11771	Chloroflexi	d__Bacteria;p__Chloroflexota;c__Dehalococcoidia;o__Dehalococcoidales;f__UBA5760;g__;s__
7_SB_cbin_75	50.16	7.54	11.11	785795	2915	Chloroflexi	d__Bacteria;p__Chloroflexota;c__Dehalococcoidia;o__Dehalococcoidales;f__UBA5760;g__;s__
7_SB_cbin_33	72.99	3.03	57.14	935108	4525	Chloroflexi	d__Bacteria;p__Chloroflexota;c__Dehalococcoidia;o__Dehalococcoidales;f__UBA5760;g__;s__
6_MG_sbin_44_5	59.41	2.27	100	663688	4117	Chloroflexi	d__Bacteria;p__Chloroflexota;c__Dehalococcoidia;o__Dehalococcoidales;f__UBA5760;g__;s__
7_SB_sbin_4_3	76.15	1.49	100	786529	7378	Chloroflexi	d__Bacteria;p__Chloroflexota;c__Dehalococcoidia;o__Dehalococcoidales;f__UBA5760;g__;s__
7_SB_cbin_122	53.62	0	0	1010716	3731	Chloroflexi	d__Bacteria;p__Chloroflexota;c__Dehalococcoidia;o__Dehalococcoidales;f__UBA5760;g__;s__
7_SB_cbin_228	50.42	3.08	25	751592	5508	Chloroflexi	d__Bacteria;p__Chloroflexota;c__Dehalococcoidia;o__Dehalococcoidales;f__UBA5760;g__;s__
7_SB_cbin_31	90.26	5.56	12.5	1332294	31407	Chloroflexi	d__Bacteria;p__Chloroflexota;c__Dehalococcoidia;o__Dehalococcoidales;f__UBA5760;g__;s__
7_SB_cbin_117	60.52	0.5	100	724949	5233	Chloroflexi	d__Bacteria;p__Chloroflexota;c__Dehalococcoidia;o__Dehalococcoidales;f__UBA5760;g__;s__
7_SB_cbin_5	59.04	0.99	0	625010	4463	Chloroflexi	d__Bacteria;p__Chloroflexota;c__Dehalococcoidia;o__Dehalococcoidales;f__UBA5760;g__;s__
7_SB_cbin_36	79.21	2.64	62.5	1225974	3232	Chloroflexi	d__Bacteria;p__Chloroflexota;c__Dehalococcoidia;o__Dehalococcoidales;f__UBA5760;g__;s__
2_HM_cbin_19	55.95	2.97	33.33	712271	3482	Chloroflexi	d__Bacteria;p__Chloroflexota;c__Dehalococcoidia;o__Dehalococcoidales;f__UBA5760;g__;s__
3_PE_cbin_10	54.46	2.76	33.33	979109	4054	Chloroflexi	d__Bacteria;p__Chloroflexota;c__Dehalococcoidia;o__Dehalococcoidales;f__UBA5760;g__;s__
2_HM_cbin_45	79.51	1.1	50	859695	4543	Chloroflexi	d__Bacteria;p__Chloroflexota;c__Dehalococcoidia;o__Dehalococcoidales;f__UBA5760;g__;s__
7_SB_cbin_195	52.77	0.66	100	621571	4055	Chloroflexi	d__Bacteria;p__Chloroflexota;c__Dehalococcoidia;o__Dehalococcoidales;f__UBA5760;g__;s__
3_PE_cbin_23	52.97	7.02	28.57	1421745	7280	Chloroflexi	d__Bacteria;p__Chloroflexota;c__Dehalococcoidia;o__Dehalococcoidales;f__UBA5760;g__;s__
6_MG_sbin_44_36	74.06	0	0	926214	4911	Chloroflexi	d__Bacteria;p__Chloroflexota;c__Dehalococcoidia;o__Dehalococcoidales;f__UBA5760;g__;s__
6_MG_cbin_2	84.65	1.98	50	940671	8666	Chloroflexi	d__Bacteria;p__Chloroflexota;c__Dehalococcoidia;o__Dehalococcoidales;f__UBA5760;g__;s__
3_PE_cbin_14	61.68	2.97	0	1255930	7762	Chloroflexi	d__Bacteria;p__Chloroflexota;c__Dehalococcoidia;o__Dehalococcoidales;f__UBA5760;g__;s__
3_PE_cbin_27	78.03	1.98	50	1081270	8961	Chloroflexi	d__Bacteria;p__Chloroflexota;c__Dehalococcoidia;o__Dehalococcoidales;f__UBA5760;g__;s__
7_SB_sbin_2_10	54.1	7.26	0	1269985	1554	Chloroflexi	d__Bacteria;p__Chloroflexota;c__Dehalococcoidia;o__Dehalococcoidales;f__UBA5760;g__UBA5760;s__
7_SB_cbin_81	88.09	0.99	100	793006	10655	Chloroflexi	d__Bacteria;p__Chloroflexota;c__Dehalococcoidia;o__GIF9;f__;g__;s__
7_SB_cbin_85	83.33	1.98	100	1168970	24429	Chloroflexi	d__Bacteria;p__Chloroflexota;c__Dehalococcoidia;o__GIF9;f__AB-539-J10;g__;s__
7_SB_cbin_40	64.64	4.56	36.36	924408	2138	Chloroflexi	d__Bacteria;p__Chloroflexota;c__Dehalococcoidia;o__GIF9;f__AB-539-J10;g__;s__
7_SB_cbin_272	84.82	3.06	50	1240451	6035	Chloroflexi	d__Bacteria;p__Chloroflexota;c__Dehalococcoidia;o__GIF9;f__AB-539-J10;g__;s__
7_SB_cbin_177	91.39	0.99	0	1451169	26177	Chloroflexi	d__Bacteria;p__Chloroflexota;c__Dehalococcoidia;o__GIF9;f__AB-539-J10;g__;s__
7_SB_sbin_7_43	68.48	0	0	1384442	8122	Chloroflexi	d__Bacteria;p__Chloroflexota;c__Dehalococcoidia;o__GIF9;f__AB-539-J10;g__;s__
6_MG_sbin_44_18	69.02	3.5	0	1699219	3223	Chloroflexi	d__Bacteria;p__Chloroflexota;c__Dehalococcoidia;o__GIF9;f__AB-539-J10;g__;s__
7_SB_sbin_5_45	83.83	1.98	50	1306742	128035	Chloroflexi	d__Bacteria;p__Chloroflexota;c__Dehalococcoidia;o__GIF9;f__AB-539-J10;g__20-14-all-45-10;s__
7_SB_cbin_156	75.01	0.99	0	1052352	7106	Chloroflexi	d__Bacteria;p__Chloroflexota;c__Dehalococcoidia;o__GIF9;f__AB-539-J10;g__20-14-all-45-10;s__
6_MG_cbin_80	61.76	5.06	0	931919	4256	Chloroflexi	d__Bacteria;p__Chloroflexota;c__Dehalococcoidia;o__GIF9;f__AB-539-J10;g__20-14-all-45-10;s__
2_HM_cbin_33	77.89	1.82	66.67	1037719	9850	Chloroflexi	d__Bacteria;p__Chloroflexota;c__Dehalococcoidia;o__GIF9;f__AB-539-J10;g__20-14-all-45-10;s__
7_SB_cbin_14	83.5	2.62	83.33	1268582	5153	Chloroflexi	d__Bacteria;p__Chloroflexota;c__Dehalococcoidia;o__GIF9;f__AB-539-J10;g__20-14-all-45-10;s__
7_SB_cbin_204	79.17	1.49	50	1342185	12027	Chloroflexi	d__Bacteria;p__Chloroflexota;c__Dehalococcoidia;o__GIF9;f__AB-539-J10;g__20-14-all-45-10;s__
7_SB_cbin_153	81.52	4.25	83.33	1136753	6822	Chloroflexi	d__Bacteria;p__Chloroflexota;c__Dehalococcoidia;o__GIF9;f__AB-539-J10;g__20-14-all-45-10;s__
7_SB_cbin_236	62.05	0.99	100	687427	7934	Chloroflexi	d__Bacteria;p__Chloroflexota;c__Dehalococcoidia;o__GIF9;f__AB-539-J10;g__20-14-all-45-10;s__
7_SB_cbin_35	91.55	0.99	0	1405548	131603	Chloroflexi	d__Bacteria;p__Chloroflexota;c__Dehalococcoidia;o__GIF9;f__AB-539-J10;g__CG2-30-46-19;s__
2_HM_cbin_30	56.5	3.52	0	947495	6647	Chloroflexi	d__Bacteria;p__Chloroflexota;c__Dehalococcoidia;o__GIF9;f__AB-539-J10;g__CG2-30-46-19;s__
8_GM_sbin_oily_66	59.78	3.4	9.09	964856	2933	Chloroflexi	d__Bacteria;p__Chloroflexota;c__Dehalococcoidia;o__GIF9;f__AB-539-J10;g__CG2-30-46-9;s__
8_GM_cbin_36	61.65	5.17	12.5	1127356	3007	Chloroflexi	d__Bacteria;p__Chloroflexota;c__Dehalococcoidia;o__GIF9;f__AB-539-J10;g__CG2-30-46-9;s__
6_MG_sbin_26_6	72.99	1.98	50	915539	4388	Chloroflexi	d__Bacteria;p__Chloroflexota;c__Dehalococcoidia;o__GIF9;f__AB-539-J10;g__RBG-13-51-36;s__
7_SB_sbin_2_3	88.09	1.98	50	1848211	23312	Chloroflexi	d__Bacteria;p__Chloroflexota;c__Dehalococcoidia;o__GIF9;f__AB-539-J10;g__RBG-13-51-36;s__
5_PO_sbin_19	59.89	6.93	28.57	1207506	3998	Chloroflexi	d__Bacteria;p__Chloroflexota;c__Dehalococcoidia;o__GIF9;f__AB-539-J10;g__RBG-13-51-36;s__
7_SB_cbin_180	62.97	0.99	100	687364	4322	Chloroflexi	d__Bacteria;p__Chloroflexota;c__Dehalococcoidia;o__GIF9;f__AB-539-J10;g__RBG-13-51-36;s__
7_SB_cbin_132	81.26	2.15	66.67	1269073	7017	Chloroflexi	d__Bacteria;p__Chloroflexota;c__Dehalococcoidia;o__GIF9;f__AB-539-J10;g__RBG-13-51-36;s__
6_MG_sbin_29_8	74.17	1.54	50	899325	4013	Chloroflexi	d__Bacteria;p__Chloroflexota;c__Dehalococcoidia;o__GIF9;f__AB-539-J10;g__RBG-13-51-36;s__
7_SB_sbin_5_42	70.13	1.16	50	1094818	14910	Chloroflexi	d__Bacteria;p__Chloroflexota;c__Dehalococcoidia;o__GIF9;f__AB-539-J10;g__RBG-13-51-36;s__
7_SB_sbin_8_28	94.13	0.99	100	1685030	16426	Chloroflexi	d__Bacteria;p__Chloroflexota;c__Dehalococcoidia;o__GIF9;f__AB-539-J10;g__RBG-13-51-36;s__
7_SB_cbin_42	89.27	0	0	1250531	36604	Chloroflexi	d__Bacteria;p__Chloroflexota;c__Dehalococcoidia;o__GIF9;f__AB-539-J10;g__RBG-13-51-36;s__
7_SB_cbin_57	59.25	2.15	100	839556	3837	Chloroflexi	d__Bacteria;p__Chloroflexota;c__Dehalococcoidia;o__GIF9;f__AB-539-J10;g__RBG-13-51-36;s__
7_SB_cbin_253	87.29	0	0	1586329	19665	Chloroflexi	d__Bacteria;p__Chloroflexota;c__Dehalococcoidia;o__GIF9;f__AB-539-J10;g__RBG-13-51-36;s__
7_SB_cbin_278	91.25	0	0	972386	10456	Chloroflexi	d__Bacteria;p__Chloroflexota;c__Dehalococcoidia;o__GIF9;f__AB-539-J10;g__UBA6803;s__
7_SB_cbin_166	67.56	0	0	1294093	3712	Chloroflexi	d__Bacteria;p__Chloroflexota;c__Dehalococcoidia;o__GIF9;f__UBA5620;g__;s__
7_SB_cbin_56	69.93	3.96	75	1017268	4240	Chloroflexi	d__Bacteria;p__Chloroflexota;c__Dehalococcoidia;o__GIF9;f__UBA5620;g__;s__
6_MG_sbin_29_9	54.76	3.91	44.44	1326851	2284	Chloroflexi	d__Bacteria;p__Chloroflexota;c__Dehalococcoidia;o__SM23-28-2;f__RBG-16-64-32;g__RBG-16-64-32;s__
6_MG_sbin_44_38	52.91	3.82	71.43	973631	2279	Chloroflexi	d__Bacteria;p__Chloroflexota;c__Dehalococcoidia;o__SM23-28-2;f__RBG-16-64-32;g__RBG-16-64-32;s__
7_SB_cbin_219	80.09	5.53	40	1228914	3286	Chloroflexi	d__Bacteria;p__Chloroflexota;c__Dehalococcoidia;o__SM23-28-2;f__SM23-28-2;g__SM23-28-2;s__
3_PE_cbin_12	80.73	0	0	1363333	24641	Chloroflexi	d__Bacteria;p__Chloroflexota;c__Dehalococcoidia;o__SZUA-161;f__;g__;s__
7_SB_cbin_285	55.15	3.7	50	826539	3342	Chloroflexi	d__Bacteria;p__Chloroflexota;c__Dehalococcoidia;o__SZUA-161;f__;g__;s__
7_SB_cbin_257	65.87	6.44	28.57	3231890	5057	Chloroflexi	d__Bacteria;p__Chloroflexota;c__Dehalococcoidia;o__SZUA-161;f__;g__;s__
8_GM_cbin_13	59.63	3.98	9.09	695374	3384	Chloroflexi	d__Bacteria;p__Chloroflexota;c__Dehalococcoidia;o__SZUA-161;f__;g__;s__
5_PO_sbin_22	56.29	2.97	33.33	669595	4142	Chloroflexi	d__Bacteria;p__Chloroflexota;c__Dehalococcoidia;o__SZUA-161;f__;g__;s__
6_MG_sbin_44_24	81.35	7.26	44.44	1488780	7414	Chloroflexi	d__Bacteria;p__Chloroflexota;c__Dehalococcoidia;o__SZUA-161;f__SZUA-161;g__;s__
6_MG_sbin_29_11	68.54	4.26	22.22	1149176	3725	Chloroflexi	d__Bacteria;p__Chloroflexota;c__Dehalococcoidia;o__SZUA-161;f__SZUA-161;g__;s__
8_GM_cbin_46	53.45	2.07	33.33	1337971	2861	Chloroflexi	d__Bacteria;p__Chloroflexota;c__Dehalococcoidia;o__SZUA-161;f__SZUA-161;g__;s__
5_PO_sbin_8	60.19	8.01	30	1214715	3159	Chloroflexi	d__Bacteria;p__Chloroflexota;c__Dehalococcoidia;o__SZUA-161;f__SZUA-161;g__SZUA-161;s__
7_SB_cbin_282	60.23	2.97	0	566291	3331	Chloroflexi	d__Bacteria;p__Chloroflexota;c__Dehalococcoidia;o__UBA2247;f__;g__;s__
8_GM_sbin_oily_22	67.71	1.98	0	749519	3685	Chloroflexi	d__Bacteria;p__Chloroflexota;c__Dehalococcoidia;o__UBA2777;f__;g__;s__
6_MG_cbin_83	54.1	3.96	0	936376	2871	Chloroflexi	d__Bacteria;p__Chloroflexota;c__Dehalococcoidia;o__UBA2777;f__RBG-13-53-26;g__;s__
8_GM_sbin_oily_37	52.03	3.47	25	651973	3087	Chloroflexi	d__Bacteria;p__Chloroflexota;c__Dehalococcoidia;o__UBA2777;f__RBG-13-53-26;g__;s__
7_SB_sbin_7_4	93.53	0	0	1523589	25655	Chloroflexi	d__Bacteria;p__Chloroflexota;c__Dehalococcoidia;o__UBA2777;f__RBG-13-53-26;g__;s__
8_GM_sbin_oily_24	63.91	0.98	50	592164	2913	Chloroflexi	d__Bacteria;p__Chloroflexota;c__Dehalococcoidia;o__UBA3088;f__UBA3088;g__UBA3088;s__
8_GM_sbin_oily_68	55.69	1.32	50	450868	2690	Chloroflexi	d__Bacteria;p__Chloroflexota;c__Dehalococcoidia;o__UBA3088;f__UBA3088;g__UBA3088;s__
7_SB_sbin_1_17	53.78	7.79	43.75	3127264	1276	Chloroflexi	d__Bacteria;p__Chloroflexota;c__Dehalococcoidia;o__UBA3495;f__UBA3495;g__;s__
7_SB_cbin_277	57.29	2.75	100	1919505	4798	Cloacimonetes	d__Bacteria;p__Cloacimonadota;c__Cloacimonadia;o__Cloacimonadales;f__TCS61;g__;s__
7_SB_cbin_194	64.21	2.2	66.67	2615989	5096	Cloacimonetes	d__Bacteria;p__Cloacimonadota;c__Cloacimonadia;o__Cloacimonadales;f__TCS61;g__;s__
7_SB_sbin_5_7	91.21	0	0	2168775	11831	Cloacimonetes	d__Bacteria;p__Cloacimonadota;c__Cloacimonadia;o__JGIOTU-2;f__JGIOTU-2;g__JGIOTU-2;s__
7_SB_sbin_3_24	96.7	0	0	2699497	42340	Cloacimonetes	d__Bacteria;p__Cloacimonadota;c__Cloacimonadia;o__JGIOTU-2;f__JGIOTU-2;g__JGIOTU-2;s__
7_SB_sbin_1_9	51.49	4.11	14.29	727630	3681	Deltaproteobacteria	d__Bacteria;p__Dadabacteria;c__UBA1144;o__;f__;g__;s__
6_MG_cbin_102	57.32	0	0	945515	19315	Dependentiae	d__Bacteria;p__Dependentiae;c__Babeliae;o__Babeliales;f__Vermiphilaceae;g__;s__
6_MG_cbin_55	55.69	0.81	50	864214	35053	Dependentiae	d__Bacteria;p__Dependentiae;c__Babeliae;o__Babeliales;f__Vermiphilaceae;g__;s__
8_GM_sbin_oily_30	55.25	0	0	977638	5283	Deltaproteobacteria	d__Bacteria;p__Desulfobacterota;c__;o__;f__;g__;s__
6_MG_sbin_44_12	60.7	5.75	6.25	1787051	1873	Deltaproteobacteria	d__Bacteria;p__Desulfobacterota;c__BSN033;o__;f__;g__;s__
8_GM_cbin_48	79.64	1.36	20	2305532	6998	Deltaproteobacteria	d__Bacteria;p__Desulfobacterota;c__BSN033;o__UBA8473;f__;g__;s__
8_GM_cbin_56	94.19	3.03	0	3396483	10412	Deltaproteobacteria	d__Bacteria;p__Desulfobacterota;c__BSN033;o__UBA8473;f__UBA8473;g__;s__
7_SB_cbin_176	59.17	1.31	0	1547558	6179	Deltaproteobacteria	d__Bacteria;p__Desulfobacterota;c__Desulfobacteria;o__C00003060;f__C00003060;g__;s__
7_SB_cbin_232	51.34	0.35	50	1183765	4672	Deltaproteobacteria	d__Bacteria;p__Desulfobacterota;c__Desulfobacteria;o__C00003060;f__C00003106;g__;s__
5_PO_sbin_10	83.6	1.94	50	2140583	5520	Deltaproteobacteria	d__Bacteria;p__Desulfobacterota;c__Desulfobacteria;o__C00003060;f__C00003106;g__C00003106;s__C00003106 sp001751015
5_PO_sbin_15	61.76	2.35	0	935366	4098	Deltaproteobacteria	d__Bacteria;p__Desulfobacterota;c__Desulfobacteria;o__Desulfatiglandales;f__;g__;s__
6_MG_cbin_89	68.96	9.16	14.29	3357628	4212	Deltaproteobacteria	d__Bacteria;p__Desulfobacterota;c__Desulfobacteria;o__Desulfatiglandales;f__;g__;s__
6_MG_sbin_29_2	60.85	1.22	75	864376	3299	Deltaproteobacteria	d__Bacteria;p__Desulfobacterota;c__Desulfobacteria;o__Desulfatiglandales;f__;g__;s__
7_SB_cbin_6	92.62	0.94	33.33	3408345	12445	Deltaproteobacteria	d__Bacteria;p__Desulfobacterota;c__Desulfobacteria;o__Desulfatiglandales;f__;g__;s__
6_MG_cbin_95	63.94	0.83	40	2351445	5487	Deltaproteobacteria	d__Bacteria;p__Desulfobacterota;c__Desulfobacteria;o__Desulfatiglandales;f__;g__;s__
6_MG_cbin_5	52.36	6.82	60	1907413	1937	Deltaproteobacteria	d__Bacteria;p__Desulfobacterota;c__Desulfobacteria;o__Desulfatiglandales;f__;g__;s__
5_PO_sbin_1	56.92	0.16	100	1272186	3942	Deltaproteobacteria	d__Bacteria;p__Desulfobacterota;c__Desulfobacteria;o__Desulfatiglandales;f__HGW-15;g__;s__
4_MS_sbin_7	54.4	9.26	0	3058926	9131	Deltaproteobacteria	d__Bacteria;p__Desulfobacterota;c__Desulfobacteria;o__Desulfatiglandales;f__NaphS2;g__;s__
4_MS_sbin_1	52.02	8.03	5.88	2597145	7498	Deltaproteobacteria	d__Bacteria;p__Desulfobacterota;c__Desulfobacteria;o__Desulfatiglandales;f__NaphS2;g__;s__
6_MG_cbin_56	93.87	1	33.33	3864329	7187	Deltaproteobacteria	d__Bacteria;p__Desulfobacterota;c__Desulfobacteria;o__Desulfatiglandales;f__NaphS2;g__;s__
7_SB_cbin_231	94.84	1.94	0	4496912	36143	Deltaproteobacteria	d__Bacteria;p__Desulfobacterota;c__Desulfobacteria;o__Desulfatiglandales;f__NaphS2;g__;s__
8_GM_cbin_8	86.29	2.87	25	2326437	9802	Deltaproteobacteria	d__Bacteria;p__Desulfobacterota;c__Desulfobacteria;o__Desulfatiglandales;f__NaphS2;g__;s__
8_GM_cbin_38	63.6	1.4	40	2007865	3954	Deltaproteobacteria	d__Bacteria;p__Desulfobacterota;c__Desulfobacteria;o__Desulfatiglandales;f__NaphS2;g__;s__
6_MG_cbin_47	67.87	1.37	66.67	1509169	4123	Deltaproteobacteria	d__Bacteria;p__Desulfobacterota;c__Desulfobacteria;o__Desulfatiglandales;f__NaphS2;g__;s__
7_SB_sbin_6_36	80.3	1.08	100	3169173	5167	Deltaproteobacteria	d__Bacteria;p__Desulfobacterota;c__Desulfobacteria;o__Desulfatiglandales;f__NaphS2;g__;s__
7_SB_sbin_3_12	80.52	2.29	60	3675509	5105	Deltaproteobacteria	d__Bacteria;p__Desulfobacterota;c__Desulfobacteria;o__Desulfatiglandales;f__NaphS2;g__4484-190-2;s__
8_GM_sbin_oily_2	65.22	1.22	60	1981970	3596	Deltaproteobacteria	d__Bacteria;p__Desulfobacterota;c__Desulfobacteria;o__Desulfatiglandales;f__NaphS2;g__UBA5623;s__
7_SB_sbin_5_28	67.18	1.96	50	2107859	7194	Deltaproteobacteria	d__Bacteria;p__Desulfobacterota;c__Desulfobacteria;o__Desulfobacterales;f__;g__;s__
6_MG_sbin_44_22	55.66	10	0	2195363	2576	Deltaproteobacteria	d__Bacteria;p__Desulfobacterota;c__Desulfobacteria;o__Desulfobacterales;f__;g__;s__
8_GM_sbin_oily_49	90	2.1	25	2797846	7013	Deltaproteobacteria	d__Bacteria;p__Desulfobacterota;c__Desulfobacteria;o__Desulfobacterales;f__;g__;s__
8_GM_sbin_oily_39	65.82	5.48	44.44	2227302	3200	Deltaproteobacteria	d__Bacteria;p__Desulfobacterota;c__Desulfobacteria;o__Desulfobacterales;f__4572-123;g__;s__
8_GM_cbin_33	60.53	0	0	1470372	5876	Deltaproteobacteria	d__Bacteria;p__Desulfobacterota;c__Desulfobacteria;o__Desulfobacterales;f__BuS5;g__;s__
8_GM_sbin_oily_23	56.58	3.57	50	1829611	2613	Deltaproteobacteria	d__Bacteria;p__Desulfobacterota;c__Desulfobacteria;o__Desulfobacterales;f__BuS5;g__;s__
7_SB_cbin_13	51.61	1.47	50	2743067	2598	Deltaproteobacteria	d__Bacteria;p__Desulfobacterota;c__Desulfobacteria;o__Desulfobacterales;f__BuS5;g__;s__
7_SB_cbin_23	92.9	1.94	66.67	2574562	8983	Deltaproteobacteria	d__Bacteria;p__Desulfobacterota;c__Desulfobacteria;o__Desulfobacterales;f__BuS5;g__;s__
7_SB_sbin_2_30	80.12	1.67	100	3083512	4077	Deltaproteobacteria	d__Bacteria;p__Desulfobacterota;c__Desulfobacteria;o__Desulfobacterales;f__BuS5;g__;s__
2_HM_sbin_21_8	51.14	3.87	0	1977103	2940	Deltaproteobacteria	d__Bacteria;p__Desulfobacterota;c__Desulfobacteria;o__Desulfobacterales;f__BuS5;g__;s__
6_MG_cbin_114	51.75	4.18	10	1266896	2815	Deltaproteobacteria	d__Bacteria;p__Desulfobacterota;c__Desulfobacteria;o__Desulfobacterales;f__BuS5;g__;s__
8_GM_cbin_51	57.88	6.95	37.5	1914638	3804	Deltaproteobacteria	d__Bacteria;p__Desulfobacterota;c__Desulfobacteria;o__Desulfobacterales;f__BuS5;g__BuS5;s__
8_GM_cbin_67	55.53	3.44	33.33	1699477	2618	Deltaproteobacteria	d__Bacteria;p__Desulfobacterota;c__Desulfobacteria;o__Desulfobacterales;f__BuS5;g__BuS5;s__
4_MS_sbin_12	50.73	2.22	15.38	2209702	3042	Deltaproteobacteria	d__Bacteria;p__Desulfobacterota;c__Desulfobacteria;o__Desulfobacterales;f__BuS5;g__S5133MH16;s__
7_SB_sbin_2_20	73.34	4.98	40	3076773	7980	Deltaproteobacteria	d__Bacteria;p__Desulfobacterota;c__Desulfobacteria;o__Desulfobacterales;f__BuS5;g__S5133MH16;s__
6_MG_cbin_81	75.32	3.87	15.38	2627432	3604	Deltaproteobacteria	d__Bacteria;p__Desulfobacterota;c__Desulfobacteria;o__Desulfobacterales;f__BuS5;g__S5133MH16;s__
5_PO_sbin_20	65.16	2.15	75	1460393	5679	Deltaproteobacteria	d__Bacteria;p__Desulfobacterota;c__Desulfobacteria;o__Desulfobacterales;f__BuS5;g__S5133MH16;s__S5133MH16 sp001751005
7_SB_sbin_7_22	96.04	0	0	3412406	37482	Deltaproteobacteria	d__Bacteria;p__Desulfobacterota;c__Desulfobacteria;o__Desulfobacterales;f__Desulfobacteraceae;g__Desulfobacula;s__
8_GM_cbin_19	78.48	3.6	75	2565695	8543	Deltaproteobacteria	d__Bacteria;p__Desulfobacterota;c__Desulfobacteria;o__Desulfobacterales;f__Desulfosarcinaceae;g__Desulfosarcina;s__
8_GM_sbin_oily_21	95.16	0.65	0	3293740	9574	Deltaproteobacteria	d__Bacteria;p__Desulfobacterota;c__Desulfobacteria;o__Desulfobacterales;f__Desulfosarcinaceae;g__Desulfosarcina;s__Desulfosarcina sp002352605
8_GM_cbin_5	56.14	4.39	0	887963	4530	Deltaproteobacteria	d__Bacteria;p__Desulfobacterota;c__Desulfobacteria;o__Desulfobacterales;f__UBA2156;g__;s__
2_HM_sbin_24_2	83.46	1.61	0	2125985	5081	Deltaproteobacteria	d__Bacteria;p__Desulfobacterota;c__Desulfobacteria;o__Desulfobacterales;f__UBA2156;g__;s__
4_MS_sbin_4	75.81	4.61	27.27	2885111	4578	Deltaproteobacteria	d__Bacteria;p__Desulfobacterota;c__Desulfobacteria;o__Desulfobacterales;f__UBA2156;g__;s__
2_HM_cbin_48	82.49	1.69	20	2831288	5767	Deltaproteobacteria	d__Bacteria;p__Desulfobacterota;c__Desulfobacteria;o__Desulfobacterales;f__UBA2156;g__;s__
7_SB_sbin_3_18	95.14	3.23	80	2925288	18569	Deltaproteobacteria	d__Bacteria;p__Desulfobacterota;c__Desulfobacteria;o__Desulfobacterales;f__UBA2156;g__;s__
7_SB_sbin_7_23	91.14	3.25	0	3154987	13156	Deltaproteobacteria	d__Bacteria;p__Desulfobacterota;c__Desulfobacteria;o__Desulfobacterales;f__UBA2156;g__;s__
7_SB_sbin_7_28	67.45	0.04	0	1766773	4534	Deltaproteobacteria	d__Bacteria;p__Desulfobacterota;c__Desulfobacteria;o__Desulfobacterales;f__UBA2156;g__;s__
8_GM_sbin_oily_1	52.64	5.49	10.71	976209	3335	Deltaproteobacteria	d__Bacteria;p__Desulfobacterota;c__Desulfobulbia;o__;f__;g__;s__
7_SB_cbin_72	89.92	5.09	60	3522503	8026	Deltaproteobacteria	d__Bacteria;p__Desulfobacterota;c__Desulfobulbia;o__Desulfobulbales;f__Desulfobulbaceae;g__;s__
2_HM_cbin_4	65.36	3.17	28.57	1964232	3074	Deltaproteobacteria	d__Bacteria;p__Desulfobacterota;c__Desulfobulbia;o__Desulfobulbales;f__Desulfocapsaceae;g__UBA2775;s__
8_GM_cbin_31	68.35	3.47	85.71	1561273	3582	Deltaproteobacteria	d__Bacteria;p__Desulfobacterota;c__Desulfobulbia;o__Desulfobulbales;f__Desulfurivibrionaceae;g__;s__
8_GM_cbin_3	54.27	3.57	75	1274617	3258	Deltaproteobacteria	d__Bacteria;p__Desulfobacterota;c__Dissulfuribacteria;o__Dissulfuribacterales;f__UBA3076;g__UBA3076;s__
7_SB_sbin_5_3	50.79	2.1	100	1336870	5144	Deltaproteobacteria	d__Bacteria;p__Desulfobacterota;c__Syntrophia;o__Syntrophales;f__;g__;s__
7_SB_cbin_199	61.47	2.22	69.23	1509040	4419	Deltaproteobacteria	d__Bacteria;p__Desulfobacterota;c__Syntrophia;o__Syntrophales;f__;g__;s__
8_GM_sbin_oily_43	53.87	9.95	8.7	1331291	3811	Deltaproteobacteria	d__Bacteria;p__Desulfobacterota;c__Syntrophia;o__Syntrophales;f__;g__;s__
2_HM_sbin_20_17	61.21	5.18	57.14	1076857	4811	Deltaproteobacteria	d__Bacteria;p__Desulfobacterota;c__Syntrophia;o__Syntrophales;f__UBA2210;g__UBA2210;s__
2_HM_cbin_17	63.34	4.06	25	1257254	4158	Deltaproteobacteria	d__Bacteria;p__Desulfobacterota;c__Syntrophia;o__Syntrophales;f__UBA2210;g__UBA6078;s__
7_SB_cbin_90	55.51	4.84	0	933225	3729	Deltaproteobacteria	d__Bacteria;p__Desulfobacterota;c__Syntrophia;o__Syntrophales;f__UBA3084;g__UBA3084;s__
7_SB_sbin_1_7	86.67	4.41	37.5	2580740	5217	Deltaproteobacteria	d__Bacteria;p__Desulfobacterota;c__Syntrophobacteria;o__BM002;f__BM002;g__BM002;s__
7_SB_cbin_110	66.47	0	0	2315504	5524	Deltaproteobacteria	d__Bacteria;p__Desulfobacterota;c__Syntrophorhabdia;o__;f__;g__;s__
8_GM_cbin_25	71.58	2.15	100	1459274	4709	Deltaproteobacteria	d__Bacteria;p__Desulfuromonadota;c__Desulfuromonadia;o__Desulfuromonadales;f__Geopsychrobacteraceae;g__;s__
7_SB_sbin_2_46	98.94	2.15	50	2606057	9497	Deltaproteobacteria	d__Bacteria;p__Desulfuromonadota;c__Desulfuromonadia;o__Desulfuromonadales;f__Pelobacteraceae_A;g__SFB93;s__
7_SB_cbin_159	68.59	1.39	20	2289404	3640	Elusimicrobiota	d__Bacteria;p__Elusimicrobiota;c__Elusimicrobia;o__Elusimicrobiales;f__UBA9959;g__;s__
7_SB_sbin_2_23	85.38	1.75	0	2194290	7952	Fermentibacteria	d__Bacteria;p__Fermentibacterota;c__Fermentibacteria;o__Fermentibacterales;f__Fermentibacteraceae;g__;s__
7_SB_cbin_182	91.38	4.23	11.76	2884079	17668	Fermentibacteria	d__Bacteria;p__Fermentibacterota;c__Fermentibacteria;o__Fermentibacterales;f__Fermentibacteraceae;g__Aegiribacteria;s__
8_GM_cbin_7	57.68	9.46	15.79	2228444	3745	Fermentibacteria	d__Bacteria;p__Fermentibacterota;c__Fermentibacteria;o__Fermentibacterales;f__Fermentibacteraceae;g__Aegiribacteria;s__
4_MS_sbin_9	62.17	0.1	0	1875308	3260	Fermentibacteria	d__Bacteria;p__Fermentibacterota;c__Fermentibacteria;o__Fermentibacterales;f__Fermentibacteraceae;g__Aegiribacteria;s__
2_HM_cbin_2	95.16	0.84	0	1929383	34107	Firmicutes	d__Bacteria;p__Firmicutes_B;c__Desulfotomaculia;o__Desulfotomaculales;f__Pelotomaculaceae;g__UBA3102;s__UBA3102 sp002365865
2_HM_cbin_44	96.59	0.32	0	2455098	32103	Firmicutes	d__Bacteria;p__Firmicutes_B;c__Desulfotomaculia;o__Desulfotomaculales;f__Pelotomaculaceae;g__UBA3103;s__UBA3103 sp002365855
2_HM_cbin_46	69.39	8.48	4.88	1562492	3639	Firmicutes	d__Bacteria;p__Firmicutes_B;c__Syntrophomonadia;o__Syntrophomonadales;f__Syntrophomonadaceae;g__;s__
2_HM_cbin_9	65.52	8.46	33.33	1626898	5970	Firmicutes	d__Bacteria;p__Firmicutes_B;c__Syntrophomonadia;o__Syntrophomonadales;f__Syntrophomonadaceae;g__;s__
2_HM_cbin_20	59.32	1.76	0	1048708	2900	Firmicutes	d__Bacteria;p__Firmicutes_B;c__Syntrophomonadia;o__Syntrophomonadales;f__Syntrophomonadaceae;g__;s__
2_HM_sbin_20_6	81.62	2.94	28.57	1548825	5394	Firmicutes	d__Bacteria;p__Firmicutes_B;c__Syntrophomonadia;o__Thermacetogeniales;f__50-218;g__;s__
7_SB_cbin_116	89.62	3.39	37.5	1896845	14174	Firmicutes	d__Bacteria;p__Firmicutes_D;c__Dethiobacteria;o__DTU022;f__DTU022;g__UBA993;s__
7_SB_cbin_149	62.25	1.59	25	837960	2907	unknown	d__Bacteria;p__GCA-001730085;c__;o__;f__;g__;s__
7_SB_sbin_5_41	86.81	2.3	0	1906850	20259	unknown	d__Bacteria;p__GCA-001730085;c__;o__;f__;g__;s__
8_GM_sbin_oily_44	59.75	1.1	100	1589838	2926	Gemmatimonadetes	d__Bacteria;p__Gemmatimonadota;c__Gemmatimonadetes;o__;f__;g__;s__
5_PO_sbin_4	52.57	7.99	30.77	1683064	1405	Krumholzibacteriota	d__Bacteria;p__Krumholzibacteriota;c__Krumholzibacteria;o__SSS58A;f__;g__;s__
8_GM_sbin_oily_18	51.65	8.24	0	625495	9768	Krumholzibacteriota	d__Bacteria;p__Krumholzibacteriota;c__Krumholzibacteria;o__SSS58A;f__;g__;s__
7_SB_cbin_151	82.72	4.31	55.56	2272671	7680	Krumholzibacteriota	d__Bacteria;p__Krumholzibacteriota;c__Krumholzibacteria;o__SSS58A;f__SSS58A;g__;s__
7_SB_cbin_260	50.44	1.1	100	2059695	3858	Latescibacteria	d__Bacteria;p__Latescibacterota;c__Latescibacteria;o__Latescibacterales;f__Latescibacteraceae;g__;s__
7_SB_sbin_3_25	81.61	3.95	40	3634657	5300	Latescibacteria	d__Bacteria;p__Latescibacterota;c__Latescibacteria_A;o__4484-107;f__4484-107;g__4484-107;s__
7_SB_cbin_248	82.42	6.88	87.5	1973324	6365	Marinimicrobia	d__Bacteria;p__Marinisomatota;c__AB16;o__AB16;f__TCS52;g__TCS52;s__
7_SB_cbin_108	81.7	1.28	50	1665921	4076	Marinimicrobia	d__Bacteria;p__Marinisomatota;c__UBA2242;o__UBA2242;f__UBA2242;g__UBA9312;s__
2_HM_cbin_28	96.64	3.3	33.33	2958983	10486	Marinimicrobia	d__Bacteria;p__Marinisomatota;c__UBA2242;o__UBA2242;f__UBA2242;g__UBA9312;s__UBA9312 sp003527965
7_SB_sbin_1_6	94.82	5.56	28.57	2392137	12576	NC10	d__Bacteria;p__Methylomirabilota;c__Methylomirabilia;o__Methylomirabilales;f__CSP1-5;g__;s__
6_MG_cbin_15	72.15	2.73	33.33	1319493	3357	Nitrospirae	d__Bacteria;p__Nitrospirota;c__Thermodesulfovibrionia;o__Thermodesulfovibrionales;f__JdFR-86;g__;s__
6_MG_sbin_44_29	59.9	0.53	25	515974	5198	Patescibacteria	d__Bacteria;p__Patescibacteria;c__;o__;f__;g__;s__
4_MS_sbin_16	89.66	0	0	1094668	40316	Patescibacteria	d__Bacteria;p__Patescibacteria;c__ABY1;o__Veblenbacterales;f__;g__;s__
7_SB_cbin_193	69.91	2.42	0	1116165	11554	Patescibacteria	d__Bacteria;p__Patescibacteria;c__Andersenbacteria;o__;f__;g__;s__
7_SB_cbin_178	51.67	1.85	50	579161	12386	Patescibacteria	d__Bacteria;p__Patescibacteria;c__GCA-002792135;o__GCA-2792135;f__;g__;s__
6_MG_cbin_23	61.94	5	0	710789	4610	Patescibacteria	d__Bacteria;p__Patescibacteria;c__GCA-002792135;o__GCA-2792135;f__;g__;s__
7_SB_cbin_124	69.8	0.99	0	1356469	21560	Patescibacteria	d__Bacteria;p__Patescibacteria;c__GCA-002792135;o__GCA-2792135;f__;g__;s__
7_SB_sbin_2_9	73.98	0.86	0	853929	39569	Patescibacteria	d__Bacteria;p__Patescibacteria;c__Microgenomatia;o__Shapirobacterales;f__UBA12405;g__;s__
6_MG_sbin_29_20	57.05	0.57	0	540415	13783	Patescibacteria	d__Bacteria;p__Patescibacteria;c__Paceibacteria;o__Paceibacterales;f__;g__;s__
6_MG_cbin_115	58.76	8.72	20	588750	6438	Patescibacteria	d__Bacteria;p__Patescibacteria;c__Paceibacteria;o__Paceibacterales;f__;g__;s__
7_SB_sbin_3_6	69.77	0.62	0	731606	95420	Patescibacteria	d__Bacteria;p__Patescibacteria;c__Paceibacteria;o__Paceibacterales;f__;g__;s__
6_MG_cbin_111	50.62	8.93	0	267709	2047	Patescibacteria	d__Bacteria;p__Patescibacteria;c__Paceibacteria;o__Paceibacterales;f__;g__;s__
8_GM_cbin_57	67.45	2.68	55.56	540058	4563	Patescibacteria	d__Bacteria;p__Patescibacteria;c__Paceibacteria;o__Paceibacterales;f__GBS-2;g__;s__
6_MG_cbin_48	67.15	0	0	462571	42411	Patescibacteria	d__Bacteria;p__Patescibacteria;c__Paceibacteria;o__Paceibacterales;f__GBS-2;g__;s__
7_SB_cbin_83	55.4	4.14	0	510654	3772	Patescibacteria	d__Bacteria;p__Patescibacteria;c__Paceibacteria;o__Paceibacterales;f__GWA2-38-27;g__;s__
7_SB_cbin_267	62.67	1.19	50	608018	18023	Patescibacteria	d__Bacteria;p__Patescibacteria;c__Paceibacteria;o__Paceibacterales;f__RBG-13-36-15;g__;s__
8_GM_cbin_37	54.39	3.84	20	2821119	2073	Patescibacteria	d__Bacteria;p__Patescibacteria;c__Paceibacteria;o__Portnoybacterales;f__;g__;s__
6_MG_cbin_43	58.05	8.78	0	596316	9810	Patescibacteria	d__Bacteria;p__Patescibacteria;c__Paceibacteria;o__Portnoybacterales;f__UBA2143;g__;s__
2_HM_cbin_27	60.48	0	0	477750	5234	Patescibacteria	d__Bacteria;p__Patescibacteria;c__Paceibacteria;o__UBA6257;f__UBA6257;g__;s__
6_MG_cbin_6	56.6	0.31	0	430732	5784	Patescibacteria	d__Bacteria;p__Patescibacteria;c__Paceibacteria;o__UBA6257;f__UBA6257;g__;s__
7_SB_cbin_163	72.52	2.97	80	2927279	3667	Planctomycetes	d__Bacteria;p__Planctomycetota;c__Brocadiae;o__;f__;g__;s__
7_SB_cbin_46	70.26	1.14	0	2968517	4085	Planctomycetes	d__Bacteria;p__Planctomycetota;c__Brocadiae;o__;f__;g__;s__
7_SB_cbin_249	88.85	3.72	16.67	3801117	6140	Planctomycetes	d__Bacteria;p__Planctomycetota;c__Brocadiae;o__;f__;g__;s__
7_SB_cbin_15	91.27	3.41	0	2337406	21124	Planctomycetes	d__Bacteria;p__Planctomycetota;c__Brocadiae;o__;f__;g__;s__
6_MG_cbin_104	94.03	1.14	0	5541503	56402	Planctomycetes	d__Bacteria;p__Planctomycetota;c__Brocadiae;o__;f__;g__;s__
7_SB_cbin_101	93.75	0.7	100	1714392	5182	Planctomycetes	d__Bacteria;p__Planctomycetota;c__Brocadiae;o__Brocadiales;f__2-02-FULL-50-16-A;g__2-02-FULL-50-16-A;s__
7_SB_cbin_120	50.26	6.92	0	1542169	4579	Planctomycetes	d__Bacteria;p__Planctomycetota;c__Brocadiae;o__Brocadiales;f__Scalinduaceae;g__Scalindua;s__
6_MG_cbin_58	70.74	2.38	66.67	1430608	3324	Planctomycetes	d__Bacteria;p__Planctomycetota;c__Brocadiae;o__DG-23;f__DG-23;g__DG-23;s__
7_SB_cbin_96	56.59	1.31	100	1904017	2654	Planctomycetes	d__Bacteria;p__Planctomycetota;c__FEN-1346;o__FEN-1346;f__FEN-1346;g__;s__
4_MS_sbin_10	54.94	0	0	1527147	5271	Planctomycetes	d__Bacteria;p__Planctomycetota;c__Phycisphaerae;o__Phycisphaerales;f__Phycisphaeraceae;g__;s__
7_SB_cbin_41	93.11	3.79	0	3286325	23042	Planctomycetes	d__Bacteria;p__Planctomycetota;c__Phycisphaerae;o__SG8-4;f__SG8-4;g__;s__
7_SB_cbin_66	72.25	1.2	0	1689035	4582	Planctomycetes	d__Bacteria;p__Planctomycetota;c__Phycisphaerae;o__SG8-4;f__SG8-4;g__;s__
7_SB_cbin_148	61.45	0.54	100	1667783	3937	Planctomycetes	d__Bacteria;p__Planctomycetota;c__Phycisphaerae;o__SG8-4;f__SG8-4;g__;s__
6_MG_cbin_38	60.33	6.22	18.75	1835497	13142	Planctomycetes	d__Bacteria;p__Planctomycetota;c__Phycisphaerae;o__SG8-4;f__SG8-4;g__;s__
7_SB_cbin_59	92.33	3.51	100	2851531	8477	Planctomycetes	d__Bacteria;p__Planctomycetota;c__Phycisphaerae;o__SG8-4;f__SG8-4;g__;s__
6_MG_sbin_29_33	59.06	8.33	15.38	1209891	3263	Planctomycetes	d__Bacteria;p__Planctomycetota;c__Phycisphaerae;o__SG8-4;f__SG8-4;g__;s__
7_SB_cbin_12	69.2	6.49	60	3214483	3801	Planctomycetes	d__Bacteria;p__Planctomycetota;c__Phycisphaerae;o__SG8-4;f__SG8-4;g__SG8-4;s__
8_GM_sbin_oily_71	50.02	9.18	20	2052586	2471	Planctomycetes	d__Bacteria;p__Planctomycetota;c__Phycisphaerae;o__SG8-4;f__SG8-4;g__SG8-4;s__
3_PE_cbin_21	51.04	7.89	66.67	4309790	4271	Planctomycetes	d__Bacteria;p__Planctomycetota;c__Phycisphaerae;o__SG8-4;f__SG8-4;g__SG8-4;s__
7_SB_cbin_119	85.7	2.58	80	3943958	9542	Planctomycetes	d__Bacteria;p__Planctomycetota;c__Phycisphaerae;o__SG8-4;f__SG8-4;g__SG8-4;s__
7_SB_sbin_7_21	93.75	1.14	0	3661130	16655	Planctomycetes	d__Bacteria;p__Planctomycetota;c__Phycisphaerae;o__SG8-4;f__SG8-4;g__SG8-4;s__
7_SB_sbin_2_54	72.18	1.7	100	3730122	6980	Planctomycetes	d__Bacteria;p__Planctomycetota;c__Phycisphaerae;o__SG8-4;f__SG8-4;g__SG8-4;s__
3_PE_cbin_25	54.28	7.68	22.73	1564983	2454	Planctomycetes	d__Bacteria;p__Planctomycetota;c__Phycisphaerae;o__SG8-4;f__SG8-4;g__SG8-4;s__
6_MG_cbin_42	51.13	7.28	18.18	1314437	2634	Planctomycetes	d__Bacteria;p__Planctomycetota;c__Phycisphaerae;o__SG8-4;f__SG8-4;g__SG8-4;s__
7_SB_cbin_50	54.78	6.65	50	1593051	2062	Planctomycetes	d__Bacteria;p__Planctomycetota;c__Phycisphaerae;o__SG8-4;f__SM23-30;g__;s__
8_GM_cbin_47	95.39	0.13	50	2979808	26750	Planctomycetes	d__Bacteria;p__Planctomycetota;c__Phycisphaerae;o__SM23-33;f__SM23-33;g__;s__
7_SB_sbin_3_10	96.52	0	0	3120945	104451	Planctomycetes	d__Bacteria;p__Planctomycetota;c__Phycisphaerae;o__SM23-33;f__SM23-33;g__;s__
7_SB_cbin_181	85.03	3.32	20	6130424	6481	Planctomycetes	d__Bacteria;p__Planctomycetota;c__Phycisphaerae;o__SM23-33;f__SM23-33;g__;s__
5_PO_sbin_2	55.55	1.37	25	1297970	1614	Planctomycetes	d__Bacteria;p__Planctomycetota;c__Phycisphaerae;o__SM23-33;f__SM23-33;g__;s__
7_SB_cbin_61	98.86	4.55	0	5310826	26423	Planctomycetes	d__Bacteria;p__Planctomycetota;c__Phycisphaerae;o__UBA1845;f__Fen-1342;g__;s__
7_SB_cbin_224	89.71	4.26	40	4258479	6373	Planctomycetes	d__Bacteria;p__Planctomycetota;c__Phycisphaerae;o__UBA1845;f__UBA1845;g__;s__
7_SB_cbin_9	93.42	2.43	0	6034116	7012	Planctomycetes	d__Bacteria;p__Planctomycetota;c__Planctomycetes;o__Pirellulales;f__UBA11386;g__;s__
8_GM_cbin_54	94.19	1.22	100	3425316	9818	Planctomycetes	d__Bacteria;p__Planctomycetota;c__Planctomycetes;o__Pirellulales;f__UBA11386;g__;s__
7_SB_sbin_3_9	90.16	1.15	0	3981076	21765	Planctomycetes	d__Bacteria;p__Planctomycetota;c__Planctomycetes;o__Pirellulales;f__UBA11386;g__;s__
7_SB_sbin_6_15	97.63	0	0	4321599	11446	Planctomycetes	d__Bacteria;p__Planctomycetota;c__Planctomycetes;o__Pirellulales;f__UBA11386;g__;s__
7_SB_cbin_64	50.44	1.03	100	1946376	2658	Planctomycetes	d__Bacteria;p__Planctomycetota;c__Planctomycetes;o__Pirellulales;f__UBA11386;g__;s__
6_MG_cbin_30	70.27	0.96	50	2092401	3118	Planctomycetes	d__Bacteria;p__Planctomycetota;c__Planctomycetes;o__Pirellulales;f__UBA1268;g__;s__
6_MG_cbin_75	54.45	0.14	0	1244216	2285	Planctomycetes	d__Bacteria;p__Planctomycetota;c__Planctomycetes;o__Pirellulales;f__UBA1268;g__BAIKAL-G1-2R;s__
7_SB_cbin_247	89.82	8.12	46.67	2979051	5700	Planctomycetes	d__Bacteria;p__Planctomycetota;c__Planctomycetes;o__Pirellulales;f__UBA1268;g__UBA1268;s__
7_SB_cbin_62	57.55	1.25	50	1689602	4024	Planctomycetes	d__Bacteria;p__Planctomycetota;c__Planctomycetes;o__Pirellulales;f__UBA1268;g__UBA1268;s__UBA1268 sp002712395
7_SB_sbin_6_13	68.83	4.44	42.86	1860919	4600	Planctomycetes	d__Bacteria;p__Planctomycetota;c__Planctomycetes;o__Pirellulales;f__UBA7805;g__;s__
7_SB_sbin_1_13	57.63	3.97	0	3295206	1630	Planctomycetes	d__Bacteria;p__Planctomycetota;c__Planctomycetes;o__Planctomycetales;f__Planctomycetaceae;g__;s__
7_SB_sbin_2_32	55.54	4.06	57.14	2179706	2247	Planctomycetes	d__Bacteria;p__Planctomycetota;c__SZUA-567;o__;f__;g__;s__
6_MG_cbin_1	67.11	4.36	40	2522893	2709	Planctomycetes	d__Bacteria;p__Planctomycetota;c__SZUA-567;o__;f__;g__;s__
8_GM_sbin_oily_38	54.36	1.08	0	2908213	3339	Poribacteria	d__Bacteria;p__Poribacteria;c__;o__;f__;g__;s__
7_SB_sbin_4_32	83.72	2.35	50	2155706	6071	Alphaproteobacteria	d__Bacteria;p__Proteobacteria;c__Alphaproteobacteria;o__Rhizobiales;f__Hyphomicrobiaceae;g__;s__
7_SB_cbin_125	50.81	2.1	25	2272972	1993	Alphaproteobacteria	d__Bacteria;p__Proteobacteria;c__Alphaproteobacteria;o__Rhizobiales;f__Kaistiaceae;g__Bauldia;s__
7_SB_sbin_8_40	59.48	1.72	100	1444444	3608	Alphaproteobacteria	d__Bacteria;p__Proteobacteria;c__Alphaproteobacteria;o__Rhizobiales;f__Methyloligellaceae;g__Methyloceanibacter;s__
7_SB_sbin_4_42	89.02	2.55	18.75	2009506	9976	Alphaproteobacteria	d__Bacteria;p__Proteobacteria;c__Alphaproteobacteria;o__Rhizobiales;f__Methyloligellaceae;g__Methyloceanibacter;s__
3_PE_cbin_13	60.1	2.56	41.18	3811155	15310	Alphaproteobacteria	d__Bacteria;p__Proteobacteria;c__Alphaproteobacteria;o__Rhizobiales;f__Xanthobacteraceae;g__Bradyrhizobium;s__
7_SB_cbin_70	53.1	0	0	2204569	3492	Alphaproteobacteria	d__Bacteria;p__Proteobacteria;c__Alphaproteobacteria;o__Rhodobacterales;f__Rhodobacteraceae;g__UBA3077;s__
6_MG_cbin_66	63.15	7.43	22.22	2590017	1690	Alphaproteobacteria	d__Bacteria;p__Proteobacteria;c__Alphaproteobacteria;o__UBA8366;f__;g__;s__
2_HM_sbin_25_4	92.89	1.7	25	4580277	20108	Gammaproteobacteria	d__Bacteria;p__Proteobacteria;c__Gammaproteobacteria;o__Beggiatoales;f__Beggiatoaceae;g__Marithrix;s__
2_HM_cbin_34	88.72	1.03	20	3549813	15550	Gammaproteobacteria	d__Bacteria;p__Proteobacteria;c__Gammaproteobacteria;o__Beggiatoales;f__Beggiatoaceae;g__Marithrix;s__
7_SB_sbin_1_15	86.74	2.35	83.33	1537484	6401	Gammaproteobacteria	d__Bacteria;p__Proteobacteria;c__Gammaproteobacteria;o__Burkholderiales;f__Nitrosomonadaceae;g__GCA-2721545;s__GCA-2721545 sp003230615
7_SB_sbin_1_8	51.4	9.36	6.45	1674782	1440	Gammaproteobacteria	d__Bacteria;p__Proteobacteria;c__Gammaproteobacteria;o__GCA-001735895;f__GCA-001735895;g__;s__
7_SB_cbin_252	50.35	8.49	7.84	1231976	5213	Gammaproteobacteria	d__Bacteria;p__Proteobacteria;c__Gammaproteobacteria;o__GCA-2729495;f__GCA-2729495;g__;s__
2_HM_sbin_25_3	89.37	1.74	80	1988956	25545	Gammaproteobacteria	d__Bacteria;p__Proteobacteria;c__Gammaproteobacteria;o__Methylococcales;f__Methylomonadaceae;g__;s__
2_HM_sbin_25_8	91.38	3.24	23.53	2517097	33695	Gammaproteobacteria	d__Bacteria;p__Proteobacteria;c__Gammaproteobacteria;o__Methylococcales;f__Methylomonadaceae;g__;s__
2_HM_cbin_5	64.46	3.22	61.11	2057976	3022	Gammaproteobacteria	d__Bacteria;p__Proteobacteria;c__Gammaproteobacteria;o__Methylococcales;f__Methylomonadaceae;g__;s__
2_HM_sbin_24_1	90.67	1.03	0	2358139	25697	Gammaproteobacteria	d__Bacteria;p__Proteobacteria;c__Gammaproteobacteria;o__Methylococcales;f__Methylomonadaceae;g__;s__
7_SB_sbin_1_12	50.32	8.76	12.24	1662556	2828	Gammaproteobacteria	d__Bacteria;p__Proteobacteria;c__Gammaproteobacteria;o__Methylococcales;f__Methylomonadaceae;g__;s__
2_HM_cbin_26	58.02	6.09	87.88	1975389	2901	Gammaproteobacteria	d__Bacteria;p__Proteobacteria;c__Gammaproteobacteria;o__Methylococcales;f__Methylomonadaceae;g__Methyloprofundus;s__
2_HM_cbin_12	90.05	2.87	68.42	2435048	15467	Gammaproteobacteria	d__Bacteria;p__Proteobacteria;c__Gammaproteobacteria;o__Methylococcales;f__Methylomonadaceae;g__Methyloprofundus;s__
2_HM_sbin_25_9	65.52	0.86	100	1919496	7901	Gammaproteobacteria	d__Bacteria;p__Proteobacteria;c__Gammaproteobacteria;o__Nitrosococcales;f__Methylophagaceae;g__GCA-002733105;s__
7_SB_sbin_1_11	76.4	3.83	57.14	1829647	4243	Gammaproteobacteria	d__Bacteria;p__Proteobacteria;c__Gammaproteobacteria;o__SZUA-229;f__SZUA-229;g__;s__
5_PO_sbin_18	82.51	3.01	16.67	2427952	5470	Gammaproteobacteria	d__Bacteria;p__Proteobacteria;c__Gammaproteobacteria;o__SZUA-229;f__SZUA-229;g__;s__
7_SB_cbin_80	68.47	3.1	61.11	2018605	3431	Gammaproteobacteria	d__Bacteria;p__Proteobacteria;c__Gammaproteobacteria;o__SZUA-229;f__SZUA-229;g__GCA-2746365;s__
7_SB_cbin_111	80.47	2.43	33.33	2016558	4539	Gammaproteobacteria	d__Bacteria;p__Proteobacteria;c__Gammaproteobacteria;o__Thiohalobacterales;f__Thiohalobacteraceae;g__UBA9214;s__
7_SB_sbin_2_13	76.3	4.56	52	2258280	7956	Gammaproteobacteria	d__Bacteria;p__Proteobacteria;c__Gammaproteobacteria;o__Thiohalomonadales;f__SZUA-152;g__SZUA-152;s__
2_HM_sbin_19_1	72.44	0.22	0	1238844	3078	Gammaproteobacteria	d__Bacteria;p__Proteobacteria;c__Gammaproteobacteria;o__Thiomicrospirales;f__Thioglobaceae;g__;s__
7_SB_cbin_137	72.16	0.71	50	900159	4151	Gammaproteobacteria	d__Bacteria;p__Proteobacteria;c__Gammaproteobacteria;o__Thiomicrospirales;f__Thioglobaceae;g__Thioglobus_A;s__
6_MG_sbin_26_2	66.27	0.04	100	694355	2983	Gammaproteobacteria	d__Bacteria;p__Proteobacteria;c__Gammaproteobacteria;o__Thiomicrospirales;f__Thioglobaceae;g__UBA2013;s__
7_SB_cbin_58	95.97	1.86	80	1183303	15659	Gammaproteobacteria	d__Bacteria;p__Proteobacteria;c__Gammaproteobacteria;o__Thiomicrospirales;f__Thioglobaceae;g__UBA2013;s__
7_SB_sbin_7_45	57.25	0.1	0	635118	3273	Ratteibacteria	d__Bacteria;p__Ratteibacteria;c__UBA8468;o__UBA8468;f__;g__;s__
7_SB_cbin_4	52.89	2.03	75	561864	2659	Ratteibacteria	d__Bacteria;p__Ratteibacteria;c__UBA8468;o__UBA8468;f__UBA8468;g__;s__
7_SB_cbin_143	96.7	1.28	0	2842977	33285	Coatesbacteria	d__Bacteria;p__RBG-13-66-14;c__;o__;f__;g__;s__
5_PO_sbin_13	71.06	1.1	0	2072562	2431	Coatesbacteria	d__Bacteria;p__RBG-13-66-14;c__;o__;f__;g__;s__
7_SB_sbin_7_41	50.06	9.97	0	8474546	1658	unknown	d__Bacteria;p__RBG-13-66-14;c__;o__;f__;g__;s__
6_MG_cbin_70	54.18	1.6	0	1532516	4232	Spirochaetes	d__Bacteria;p__Spirochaetota;c__;o__;f__;g__;s__
8_GM_sbin_oily_48	93.7	1.6	33.33	3445439	6485	Spirochaetes	d__Bacteria;p__Spirochaetota;c__Spirochaetia;o__Spirochaetales;f__;g__;s__
8_GM_sbin_oily_31	56.54	2.4	0	1846822	3965	Spirochaetes	d__Bacteria;p__Spirochaetota;c__Spirochaetia;o__Spirochaetales;f__RBG-16-67-19;g__;s__
8_GM_cbin_63	60.98	1.7	50	1764259	6856	Spirochaetes	d__Bacteria;p__Spirochaetota;c__Spirochaetia;o__Spirochaetales;f__Sediminispirochaetaceae;g__;s__
8_GM_sbin_oily_20	65.56	3.38	0	1531791	3032	Spirochaetes	d__Bacteria;p__Spirochaetota;c__Spirochaetia;o__Spirochaetales;f__Sediminispirochaetaceae;g__;s__
6_MG_cbin_105	68.41	0.8	0	2510923	3848	Spirochaetes	d__Bacteria;p__Spirochaetota;c__Spirochaetia;o__Spirochaetales;f__SZUA-6;g__;s__
7_SB_sbin_2_47	95.54	3.3	0	4338978	65531	Sumerlaeota	d__Bacteria;p__Sumerlaeota;c__Sumerlaeia;o__;f__;g__;s__
7_SB_cbin_17	93.79	6.7	21.43	5266001	7751	SZUA-182	d__Bacteria;p__SZUA-182;c__SZUA-182;o__;f__;g__;s__
6_MG_sbin_44_3	94.44	1.1	0	3082942	43937	WOR-3	d__Bacteria;p__TA06;c__DG-26;o__;f__;g__;s__
7_SB_cbin_287	56.66	0	0	1950049	4336	Zixibacteria	d__Bacteria;p__UBP14;c__UBA6098;o__UBA6098;f__;g__;s__
7_SB_cbin_1	97.8	1.1	0	2441248	29179	Zixibacteria	d__Bacteria;p__UBP14;c__UBA6098;o__UBA6098;f__;g__;s__
8_GM_cbin_11	80.75	5.24	20	2586465	5340	Zixibacteria	d__Bacteria;p__UBP14;c__UBA6098;o__UBA6098;f__UBA6098;g__;s__
7_SB_sbin_2_44	60.14	7.31	0	1988809	2022	unknown	d__Bacteria;p__UBP3;c__;o__;f__;g__;s__
8_GM_cbin_44	50.6	9.12	8.33	2737981	1249	unknown	d__Bacteria;p__UBP3;c__;o__;f__;g__;s__
4_MS_sbin_15	68.01	6.3	0	1854499	1779	WOR-3	d__Bacteria;p__WOR-3;c__WOR-3;o__;f__;g__;s__
6_MG_sbin_44_21	95.6	0	0	2207515	38009	WOR-3	d__Bacteria;p__WOR-3;c__WOR-3;o__;f__;g__;s__
7_SB_cbin_293	78.46	1.2	0	1323093	4169	WOR-3	d__Bacteria;p__WOR-3;c__WOR-3;o__;f__;g__;s__
7_SB_sbin_2_49	80.77	5.11	50	3097650	7036	WOR-3	d__Bacteria;p__WOR-3;c__WOR-3;o__SM23-42;f__SM23-42;g__;s__
3_PE_cbin_3	94.07	2.2	100	2691981	12330	WOR-3	d__Bacteria;p__WOR-3;c__WOR-3;o__SM23-42;f__SM23-42;g__DG-78;s__
6_MG_cbin_18	81.07	1.65	0	1744745	3885	WOR-3	d__Bacteria;p__WOR-3;c__WOR-3;o__SM23-42;f__SM23-42;g__DG-78;s__
7_SB_sbin_4_37	96.64	1.2	0	2621316	30278	WOR-3	d__Bacteria;p__WOR-3;c__WOR-3;o__SM23-42;f__SM23-42;g__DG-78;s__
7_SB_sbin_3_20	92.49	1.1	0	2795538	12473	WOR-3	d__Bacteria;p__WOR-3;c__WOR-3;o__UBA2258;f__UBA2258;g__UBA3079;s__
6_MG_cbin_26	91.69	0	0	1931025	15239	WOR-3	d__Bacteria;p__WOR-3_B;c__;o__;f__;g__;s__
6_MG_sbin_44_15	85.71	1.1	0	2642803	16187	WOR-3	d__Bacteria;p__WOR-3_B;c__;o__;f__;g__;s__
7_SB_cbin_205	52.62	0	0	1360550	2827	WOR-3	d__Bacteria;p__WOR-3_B;c__32-111;o__32-111;f__;g__;s__
6_MG_cbin_100	87.36	3.4	25	2122136	4732	WOR-3	d__Bacteria;p__WOR-3_B;c__UBA3072;o__;f__;g__;s__
6_MG_cbin_65	87.81	0	0	2103423	7527	WOR-3	d__Bacteria;p__WOR-3_B;c__UBA3072;o__UBA3072;f__UBA3072;g__;s__
2_HM_cbin_29	90.66	1.2	50	1845465	7433	WOR-3	d__Bacteria;p__WOR-3_B;c__UBA3073;o__UBA3073;f__UBA3073;g__UBA3073;s__
8_GM_sbin_oily_55	51.84	1.23	0	1319402	2976	GN15	d__Bacteria;p__Zixibacteria;c__MSB-5A5;o__;f__;g__;s__
6_MG_cbin_45	75.08	7.48	50	1326989	3027	GN15	d__Bacteria;p__Zixibacteria;c__MSB-5A5;o__DG-27;f__DG-27;g__DG-27;s__
7_SB_cbin_230	81.8	1.2	50	2558522	6571	GN15	d__Bacteria;p__Zixibacteria;c__MSB-5A5;o__GN15;f__FEB-12;g__;s__
5_PO_sbin_5	61.28	2.7	12.5	2452512	3932	GN15	d__Bacteria;p__Zixibacteria;c__MSB-5A5;o__GN15;f__FEB-12;g__;s__
8_GM_cbin_40	88.4	0.65	50	2609060	5381	GN15	d__Bacteria;p__Zixibacteria;c__MSB-5A5;o__GN15;f__FEB-12;g__;s__
8_GM_sbin_oily_32	67.48	1.46	40	2534111	3473	GN15	d__Bacteria;p__Zixibacteria;c__MSB-5A5;o__GN15;f__FEB-12;g__;s__
8_GM_sbin_oily_25	68.98	3.53	0	2106327	4947	GN15	d__Bacteria;p__Zixibacteria;c__MSB-5A5;o__GN15;f__PGXB01;g__;s__

## Sheet: Suppl Table 3
MAGs	SB_0	SB_0.2	SB_0.6	SB_1	SB_1.5	SB_2	SB_2.5	SB_3.15	ENP_2	ENP_3.55	ENP_8.6	ENP_18.1	ENP_20.69	ENP_35.65	ENP_68.55	SMM_0.3	EGM_a_0.2	EGM_b_0.2	EGM_c_0.3	HM_0.1_1	HM_0.1_2	HM_0.1_3	HM_2.8	HM_3.8_1	HM_3.8_2	MS	WGM_0.03	WGM_0.15
7_SB_sbin_3_19	0	0	0.563175	0.0481539	0	0	0.0326047	0	0	0	0	0	0	0	0	0	0	0	0	0	0	0	0	0	0	0	0	0
7_SB_sbin_2_48	0	1.13224	0	0	0	0	0	0	0	0	0	0	0	0	0	0	0	0.0804935	0	0	0	0	0	0	0	0	0	0
7_SB_cbin_94	33.3835	0	0	0.0256121	0	0	0	0	0	0	0	0	0	0	0	0	0	0.360681	0.0925525	21.4279	0	0	0	0	0	0	0	0
8_GM_sbin_oily_50	0	0	0	0	0	0	0	0	0	0	0	0	0	0	0	0	0	0	0	0	0	0	0	0	0	0	0.651141	0
2_HM_sbin_21_16	0	0	0	0	0	0	0	0	0	0	0	0	0	0	0	0	0	0	0	4.30923	0	0	0	0	8.30731	0	0	0
7_SB_sbin_1_1	16.8368	0	0	0	0	0	0	0	0	0	0	0	0	0	0	0	0	0.0668167	0	0	0	0	0	0	0	0	0	0
8_GM_sbin_oily_61	0	0	0	0	0	0	0	0	0	0	0	0	0	0	0	0	0	0	0	0	0	0	0	0	0	0	0.4598	0
7_SB_sbin_8_42	0	0	0	1.17092	0	0	11.6856	75.5721	0	0	0	0	0	0	0	0	0	0	0	0	0	0	0	0	0	0	0	0
7_SB_cbin_89	0	0.0754882	0.475849	0.0950937	0.171234	0.273282	0.206623	0.0453879	0	0	0	0	0	0	0	0	0	0	0	0	0	0	0	0	1.67503	0	0.0220278	0
6_MG_sbin_29_32	0	5.40557	0	0	0	0.0406362	0	0	0	0	1.15853	0	0	0	0	0.128951	0	2.62619	1.04573	0	0	0	0	0	0	0	0	0
2_HM_sbin_21_15	0	0.305051	0	0	0	0.104965	0.152838	0	0	0	0	0	0	0	0	0	0	0	0	3.35939	0	0	0	0	21.9169	0	0	0
7_SB_sbin_8_32	0	0	0.280127	1.11735	1.35131	1.74721	1.38156	1.87909	0	3.76691	2.11867	0.769404	3.74432	9.23819	1.63788	0	0.518484	0	1.84637	0	0	0	0	0	0	0	0	0
7_SB_cbin_223	0	0	0.119815	0.306978	0.536999	0.981535	0.408795	0.444536	0	0	0	0	0	0	0	0	0	0	0	0	0	0	0	0	1.13234	0	0.112348	0
3_PE_cbin_2	0	0	0.15834	0.374945	0.340278	0.479885	0.440376	0.369729	16.5089	9.01356	4.87871	16.0091	18.9618	12.3662	0	0	1.49391	0.20442	6.36296	0	0	0	0.161104	0	0	0	0	0
7_SB_cbin_289	0	0	0	0.0255012	0.130549	0.692007	0.155556	0.0475971	0	0	0	0	0	0	0	0	0.404159	0	0	0	0	0	0	0	0	0	0	0
7_SB_cbin_63	0	0.0474876	0.0330821	0	4.71066	31.2718	0.175679	0.0561364	8.98861	1.73547	0.231151	0	0	3.47162	0	0	0.873132	0	1.56708	0	0	0	0	0	0	0	0	0
7_SB_sbin_2_50	0	1.11436	0	0	0	0	0	0	0	0	0	0	0	0	0	0.153572	0	0.144077	0.0871539	0	0	0	0	0	0	0	0	0
7_SB_sbin_8_43	0	0	0.0112525	0.168305	0.987214	0.494656	0.50239	1.27055	0	0	0	0	0	0	0	0	1.18099	0.0867999	0.299073	0	0	0	0	0	0	0	0	0
7_SB_sbin_4_49	0	0.651945	0.679443	1.95455	1.67618	2.08874	1.99113	1.67104	0	1.00245	1.6221	0	0.953666	2.39259	0	0	0	0.429185	0.665239	0	0	0	0	0	1.33174	0	0.115739	0
3_PE_cbin_33	0	0	0	0	0	0.64935	0	0	43.3658	38.986	0	0	14.0109	0	0	0	0	0	0.514855	0	0	0	0.750898	0.169859	0.132641	0	0	0
7_SB_sbin_1_5	13.1565	0	0	0	0	0	0	0	0	0	0	0	0	0	0	0	0	0.0951799	0	0	0	0	0	0	0	0	0	0
3_PE_sbin_5_1	0	0	0.102558	0.284355	0.284735	0.558983	0.36787	0.403689	10.1783	27.2612	22.0491	170.181	27.5141	83.3274	10.1327	0	6.71354	0.378382	30.556	0	0	0	0.276366	0.0868465	0	0	0	0
7_SB_cbin_11	0	0	0	0.398261	0.321754	0.140194	0.175447	0.461522	0	0	0	0	0	0	0	0	0	0	0	0	0	0	0	0	0	0	0	0
7_SB_cbin_113	0	0.456172	0.290623	0.666624	0.517806	0.420745	0.394191	0.435956	0	0	0	0	0	0	0	0	0	0	0.114247	0	0	0	0	0	0	0	0	0
6_MG_cbin_25	0	0	0	0	0	0	0	0	0	0	0	0	0	0	0	0	0	2.28231	0.173649	0	0	0	0	0	0	0	0	0
8_GM_sbin_oily_59	0	0	0	0	0	0	0	0	0	0	0	0	0	0	0	0	0	0	0	0	0	0	0	0	0	0	0.676366	0
6_MG_sbin_29_23	0	0.756957	0	0.143302	0.115817	0.242377	0.185074	0.201525	38.0858	9.40248	0	0	1.707	0	0	0	4.46816	6.28649	8.19443	0	0	0	0	0	0	0	0	0
7_SB_sbin_8_2	0	0.189223	0.077921	1.49454	1.36686	0.961657	1.54774	1.58384	0	0	0	0	0	0	0	0	0.722043	0.241247	0.52996	0	0	0	0	0	0	0	0	0
7_SB_cbin_39	0	0.164634	0	0.958651	0.268583	0.490203	0.372929	0.370967	3.52221	1.70496	0	0	0	0	0	0	1.05013	0.706815	1.38515	0	0	0	0	0	0	0	0	0
7_SB_cbin_251	0	0.0307266	0.0997507	1.17818	1.33459	0.629132	0.970576	0.75308	0	0	0	0	0	0	0	0	0	0	0	0	0	0	0	0	0	0	0	0
7_SB_sbin_8_11	0	5.78933	0.933357	5.9089	6.46551	9.14334	14.0081	23.8055	13.6161	4.81804	9.82307	0	5.85383	10.3963	0	0.0642955	15.6425	6.53901	11.3347	0	0	0	0	0	0	0	0	0
6_MG_sbin_29_28	0	0.100193	0	0	0	0	0.0633829	0.0710492	3.03293	0.546984	0	0	0	0	0	0	6.513	3.05699	2.8014	0	0	0	0	0	0	0	0	0
6_MG_sbin_44_14	0	3.47878	0	0	0	0.309451	0	0	231.815	47.2966	5.92826	0	23.902	16.9835	0	0	15.4579	13.8626	26.8152	0	0	0	0.446495	0.279009	0.29677	0	0	0
7_SB_cbin_222	0	0	0.0397732	0.370005	0.322574	0.393763	0.251648	0.198	0	0	0	0	0	0	0	0	0	0	0	0	0	0	0	0	0	0	0	0
6_MG_cbin_78	0	0	0	0	0	0.123417	0.12446	0.163834	0	1.45287	0	0	0.981402	0	0	0	3.0775	0.1775	3.07644	0	0	0	0	0	0	0	0	0
7_SB_cbin_136	0	0.174829	0.370864	0.355013	0.356848	0.238614	0.311963	0.150989	0	0	0	0	0	0	0	0	0	0	0	0	0	0	0	0	0	0	0.0237474	0
3_PE_sbin_7_1	0	3.81646	0.685586	2.58618	2.79135	5.30423	5.1885	7.23372	20.4112	11.9413	52.5782	0	8.08861	17.972	2.40323	0.113022	12.6331	5.96659	9.63941	0	0	0	0	0	0	0	0	0
7_SB_cbin_271	0	0	0	0.0628493	0.494474	0.0873399	0.535487	0.17209	0	0	0	0	0	0	0	0	0	1.16988	0.0725968	0	0	0	0	0	0	0	0	0
2_HM_cbin_51	0	0.145989	0	0	0	0	0	0	8.53646	2.09202	0	0	5.74219	0	0	0	0.726801	0.632035	0.817271	0	0	0	2.72902	1.31456	0.797566	0	0	0
3_PE_cbin_13	0	0	0	0	0	0	0	0	0	3.3729	0	0	0.479523	9.18164	0	0	0	0	0	0	0	0	0	0	0	0	0	0
7_SB_cbin_70	0	2.51157	0	0	0	0	0	0	0	0	0	0	0	0	0	0	0	0.221415	0	0	0	0	0	0	0	0	0	0
7_SB_sbin_4_32	23.8571	0.147636	0.0143964	1.56846	0.0264011	0.0228535	0.0879485	0.778526	0	0	0	0	0	0	0	0.588981	0	1.05068	0.0804523	3.1198	0	0	0	0	0.18408	0	0	0
6_MG_cbin_66	3.85675	0.1983	0	0	0	0	0	0	0	0	0	0	0	0	0	0	0	1.67021	0.127368	0	0	0	0	0	0	0	0	0
7_SB_sbin_4_42	0	0.0443656	0.0264396	1.70178	0.0910749	0.0591157	0.832552	2.15121	0	0	0	0	0	0	0	0	0	0	0	1.89049	0	0	0	0	0	0	0.0873742	0
7_SB_sbin_8_40	0	0	0	0.393282	0	0	0.0838189	1.32569	0	0	0	0	0	0	0	0	0	0	0	0	0	0	0	0	0	0	0	0
7_SB_cbin_125	0	0	0.011857	0.0570109	0.52526	0.0335545	0.441894	0.0218173	0	0	0	0	0	0	0	0	0	0	0	0	0	0	0	0	0	0	0	0
2_HM_sbin_22_8	0	0	0	0	0	0	0	0	0	0	0	0	0	0	0	0	0	0	0	0	0	0	8.27949	3.75471	1.43873	0	0	0
7_SB_cbin_87	0	2.63516	1.18166	0.137742	0.0376472	0.0593977	0.0585305	0	12.8155	2.72776	0	0	0	0	0	0	3.76133	4.03326	2.81205	0	0	0	0	0	0	0	0	0
7_SB_cbin_220	0	0	0.505207	2.07224	1.17225	1.1373	2.03776	1.44037	0	0	0	0	0	0	0	0.420308	0	0	0	0	0	0	0	0	0.360726	0	0	0
7_SB_cbin_192	0	0.0955084	12.0438	1.18341	0.844244	0.64802	0.945593	0.129242	0	0	0	0	0	0	0	0	0	0	0	0	0	0	0	0	0	0	0.919697	0.790568
2_HM_cbin_7	0	0	0	0	0	0	0	0	0	0	0	0	0	0	0	0	0	0	0	3.407	0	0	0	0	11.5238	0	0	0
7_SB_sbin_5_29	0	0	1.20589	0.88633	7.2766	1.83495	5.13365	2.24659	0	0	0	0	0	0	0	0	0	0	0	0	0	0	0	0	0.329721	0	0.119204	0
6_MG_sbin_29_36	0	0	0	0	0	0	0	0	0	6.84262	0	0	0	0	0	0.589879	4.44266	7.29719	1.00933	0	0	0	0	0	0	0	0	0
7_SB_cbin_241	0	1.43501	0	0	0	0	0	0	0	0	0	0	0	0	0	0.389246	0.374181	0.182482	0.102957	0	0	0	0	0	0	0	0	0
7_SB_sbin_2_18	0	2.21968	0	0	0	0	0	0	0	0	0	0	0	0	0	0.355395	0	0.466124	0.507613	0	0	0	0	0	0	0	0	0
7_SB_sbin_2_31	0	1.55272	0	0	0	0	0	0	0	0	0	0	0	0	0	1.53953	0	0.267032	0.68729	0	0	0	0	0	0	0	0	0
6_MG_sbin_29_4	0	0.279208	0.20978	0.328411	0.14174	0.334755	0.299952	0.206792	8.67612	35.1774	8.78449	2.11	5.50222	5.93179	0	1.4296	31.3292	49.2157	18.1757	0	0	0	0	0	0	0	0	0
4_MS_sbin_2	0	0	0	0	0	0	0	0	0	0	0	0	0	0	0	0	0	0	0	0	0	0	0	0	0	4.51734	0	0
5_PO_sbin_14	0	0.66796	0	0	0	0	0	0	0	0	0	0	0	0	0	2.85229	0	0.469472	0.0691562	0	0	0	0	0	0	0	0	0
7_SB_sbin_6_18	0	0	0.0114614	0	0.128836	1.16387	0.117491	0.0311797	0	0	0	0	0	0	0	0	0.53214	0	0.373537	0	0	0	0	0	0	0	0	0
7_SB_cbin_291	0	2.36727	0	0	0	0.0877541	0	0	0	0	0	0	0	0	0	0	0	0.381085	0	1.92848	0	0	0	0	0	0	0	0
7_SB_sbin_2_28	0	4.12115	0	0	0	0	0	0	0	0	0	0	0	0	0	0.132647	0	0.3598	0.0666032	0	0	0	0	0	0	0	0	0
7_SB_cbin_188	0	0.777151	0	0.0331516	0.0900494	0.0968878	0.068558	0.0529094	0	0	0	0	0	0	0	0.179903	0	0.185272	0.154969	0	0	0	0	0	0	0	0	0
7_SB_cbin_74	0	8.09018	0	0.0970008	0.0347071	0.0789537	0	0	0	0.409925	0	0	0	0	0	0	4.53914	0.801996	0.389208	0	0	0	0	0	0	0	0	0
7_SB_cbin_30	0	0.142937	0.346268	0.550061	0.308436	0.139771	0.0618103	0	0	0	0	0	0	0	0	0.483522	0	0	0	0	0	0	0	0	0.624296	0	0.0297261	0
2_HM_sbin_20_3	0	0	0	0	0	0	0	0	0	0	0	0	0	0	0	0	0	0	0	3.04665	3.28782	1.40552	80.3247	68.1786	21.502	0	0	0
6_MG_cbin_97	0	0.838241	0	0	0	0.029268	0	0	0	1.66253	0	0	0.134773	0	0	0	2.42266	2.98384	1.10018	0	0	0	0	0	0	0	0	0
7_SB_sbin_1_3	14.4708	0	0	0	0	0	0	0	0	0	0	0	0	0	0	0	0	0.137267	0	0	0	0	0	0	0	0	0	0
6_MG_sbin_44_10	0	0	0	0	0	0.0669114	0	0	0	0	0	0	0	0	0	0.11219	3.47774	0.163478	2.88969	0	0	0	0	0	0	0	0	0
7_SB_sbin_2_19	0	1.88056	0	0.0270127	0.0440773	0.0434534	0	0.0296239	0	0	0	0	0	0	0	0.212172	0	0.193596	0.158029	0	0	0	0	0	0	0	0	0
8_GM_cbin_23	0	0.120861	0	0	0.0380465	0.0411478	0	0.0292312	0	0	0	0	0	0	0	0.161404	0	0.12464	0	0	0	0	0	0	0	0	1.6997	0
4_MS_sbin_5	0	0	0	0	0	0	0	0	0	0	0	0	0	0	0	0	0	0	0	0	0	0	0	0	0	24.8099	0	0
6_MG_cbin_91	0	0.0963758	0	0	0	0	0	0	0	0	0	0	0	0	0	0.177864	0.438976	5.61842	0.388851	0	0	0	0	0	0	0	0	0
6_MG_sbin_29_12	0	0.0687396	0	0	0	0	0	0	0	0	0	0	0	0	0	0	2.30011	7.00697	1.16651	0	0	0	0	0	0	0	0	0
5_PO_sbin_6	0	0	0	0	0	0	0	0	0	0	0	0	0	0	0	2.86986	0	0	0	0	0	0	0	0	0	0	0	0
4_MS_sbin_6	0	0	0	0	0	0	0	0	0	0	0	0	0	0	0	0	0	0	0	0	0	0	0	0	0	21.2789	0	0
6_MG_cbin_32	0	0	0	0	0	0	0	0	0	0	0	0	0	0	0	0	4.30124	0.0631321	3.44719	0	0	0	0	0	0	0	0	0
7_SB_sbin_6_5	0	4.52629	0.184268	0.168517	2.97888	14.215	2.52111	0.144521	0	0	0	0	0	0	0	0.85861	0	1.97561	0.221542	0	0	0	0	0	0	0	0.234353	0
7_SB_sbin_2_26	0	1.50674	0	0.0408617	0.0451958	0.0329029	0.0581869	0.0860812	0	0	0	0	0	0	0	0	0	0.11913	0	0	0	0	0	0	0.255009	0	0.0477759	0
7_SB_sbin_6_9	0	0	0.0957154	0.616403	0.283161	3.53234	0	0.0379664	0	0	0	0	0	0	0	0.263319	0.286404	0.672239	0.180006	0	0	0	0	0	0	0	0	0
8_GM_cbin_18	0	0	0	0	0	0	0	0	0	0	0	0	0	0	0	0.642991	0	0	0	0	0	0	0	0	0	0	0.867112	0
7_SB_sbin_2_38	0	1.17497	0	0	0	0	0	0	0	0	0	0	0	0	0	0	0	0	0	0	0	0	0	0	0	0	0	0
7_SB_sbin_8_12	0	0	0.0182568	0.69073	0.38921	0.464351	0.408814	2.44048	0	0	0	0	0	0	0	0.321875	0.968307	0	0.133434	0	0	0	0	0	0	0	0	0
8_GM_sbin_oily_10	0	0.19273	0	0	0	0	0	0	0	0	0	0	0	0	0	0.265967	0	0.0765838	0	0	0	0	0	0	0.540051	0	0.520316	0
7_SB_cbin_118	0	0	0.0782088	0.738767	0.915757	2.04731	2.41345	1.13341	0	0	0	0	0	0	0	0.0945435	0	0	0	0	0	0	0	0	0	0	0	0
7_SB_cbin_191	0	1.41825	0	0	0	0	0	0	0	0	0	0	0	0	0	0	0	0	0	0	0	0	0	0	0	0	0	0
6_MG_cbin_64	0.329472	1.11897	0	0.14397	0.390121	0.797839	0.430408	0.639668	0	0	0	0	0	0	0	0.12193	3.70961	1.11844	2.70834	0	0	0	0	0	0	0	0	0
6_MG_sbin_26_1	0	0	0	0	0	0	0	0	0	0	0	0	0	0	0	0	26.9769	0.0882191	0.22352	0	0	0	0	0	0	0	0	0
6_MG_sbin_44_31	0	0.284618	0	0.114797	0.468823	0.240693	0.273784	0.268002	0	0	0	0	0	0	0	0.345573	10.6151	0.483979	8.6201	0	0	0	0	0	0.138905	0	0.0373461	0
6_MG_cbin_12	0.448506	9.22063	0	0	0.105553	0.769589	0.0985416	0	0	0	0	0	0	0	0	0.384597	0	2.66601	0.647957	0	0	0	0	0	0	0	0	0
6_MG_sbin_29_37	0	0.247441	0	0	0	0	0	0	0	0	0	0	0	0	0	0.896684	0	2.17143	0.246297	0	0	0	0	0	0	0	0	0
7_SB_sbin_3_17	0	0.492375	3.42833	0.244529	1.32087	0.122999	0	0.0358275	0	0	0	0	0	0	0	1.26291	0	2.14881	0.241049	0	0	0	0	0	0	0	0.401817	0
7_SB_cbin_53	0	0.375399	0	0.346896	0.172194	0	0.0722882	0.28572	0	0	0	0	0	0	0	0.169304	0.346045	0.565348	0.742014	0	0	0	0	0	0	0	0	0
7_SB_cbin_43	0	0	0.0306725	0.739212	0.192268	0.3331	0.349504	0.252977	0	0	0	0	0	0	0	0	0	0	0	0	0	0	0	0	0	0	0	0
7_SB_cbin_115	0	0	0.0243452	0.139648	0.252736	0.271277	0.436236	0.48993	0	0	0	0	0	0	0	0	0	0	0	0	0	0	0	0	0	0	0.0388784	0
7_SB_cbin_190	0	0	0.088281	0.706547	0.293452	0.218123	0.29757	0.150074	0	0	0	0	0	0	0	0	0	0	0	0	0	0	0	0	0	0	0	0
7_SB_cbin_145	0	0	0	0.540587	0.584407	0.23024	0.129694	0.0462305	0	0	0	0	0	0	0	0	0	0	0	0	0	0	0	0	0	0	0	0
7_SB_cbin_280	0	0.0425625	0	0.095103	0.159947	0.220155	0.994313	0.096229	0	0	0	0	0	0	0	0.0659397	0	0.0464237	0.0652757	0	0	0	0	0	0	0	0	0
7_SB_cbin_128	0	0	0	0.17521	1.34376	0.125269	0.297309	0.0329892	0	0	0	0	0	0	0	0	0	0	0	0	0	0	0	0	0	0	0	0
7_SB_cbin_256	0	0	0.0138677	0.212481	1.38357	0.499863	0.163476	0.154195	0	0	0	0	0	0	0	0	0	0	0	0	0	0	0	0	0	0	0	0
7_SB_sbin_5_25	0	0	0.0207651	0.0913431	1.52004	0.184155	0.221359	0.546299	0	0	0	0	0	0	0	0	0	0	0	0	0	0	0	0	0	0	0	0
7_SB_cbin_250	0	0.117237	0.0201526	0.0881786	0.481463	0.0582451	0.303364	0.0606222	0	0	0	0	0	0	0	0	0	0	0	0	0	0	0	0	0	0	0.0580911	1.26182
7_SB_cbin_165	0	0.201388	0	0.181524	0.0386873	0.154665	0.241905	0.460492	0	0	0	0	0	0	0	0.0664217	0	0	0	0	0	0	0	0	0	0	0	0
6_MG_cbin_19	0	0	0	0	0	0	0	0	0	0	0	0	0	0	0	0	7.63011	0	0.686107	0	0	0	0	0	0	0	0	0
7_SB_cbin_214	0	0.0376309	0	0.504575	0.406233	0.251366	0.306449	0.192039	0	0	0	0	0	0	0	0.0768558	0	0.147281	0.223887	0	0	0	0	0	0	0	0	0
3_PE_sbin_8_3	0	4.97143	1.76203	4.82455	4.051	7.65786	6.79368	6.39868	9.94418	7.10915	41.8558	26.0951	9.47168	40.5341	46.4935	0.475521	3.65142	7.92485	7.45347	0	0	0	0.187897	0.251674	3.63456	0	0.25987	0
4_MS_sbin_19	0	4.19857	2.31054	5.82509	4.9565	5.54594	6.73743	5.04239	1.81002	1.51295	8.14978	2.62149	1.52806	3.41637	3.64575	1.58495	0.632745	1.66915	0.710919	0	0	0	0.204091	0.382357	7.25615	14.8646	0.377026	0
6_MG_cbin_74	0	7.05111	2.38386	6.93998	5.39044	9.93957	9.44354	8.96923	19.4433	7.87424	21.6295	8.63711	6.44354	20.4237	36.6132	0.62067	7.4072	13.3596	29.0224	0	0	0	0.242183	0.365841	4.52224	0	0.233667	1.27377
6_MG_sbin_29_24	0	9.74792	2.70959	7.51496	7.61596	15.2662	13.1665	13.6223	15.6594	5.98928	24.9499	11.6756	4.45557	12.57	16.2344	0.777218	5.23307	45.0587	7.77293	0	0	0	0.202455	0.277455	5.10154	0	0.487816	2.17418
7_SB_cbin_45	0	3.4798	3.48922	19.133	29.2362	32.3136	55.7623	22.8829	0	0.681126	5.89211	3.5568	1.28684	9.54888	2.2519	0.455998	0.566945	1.37752	0.645431	2.25492	0	0	0.281202	0.946253	71.1292	0	0.68384	0.963573
2_HM_sbin_22_2	0	3.01629	2.19792	5.752	4.55042	4.82528	6.58899	4.85343	0	0.871357	5.85038	2.59218	1.00786	2.1758	0.89231	0.271306	0	1.01328	0.571986	0	0.739443	0.162976	9.7923	25.6602	11.6419	0	0.354117	0
6_MG_cbin_50	0	11.255	3.44304	10.3593	9.7322	19.1628	17.8005	17.9433	21.9698	7.80227	29.2803	10.684	5.86891	19.8265	31.3951	1.1043	8.47826	31.3451	18.9978	0	0	0	0.304646	0.451936	6.40197	0	0.427631	2.14177
3_PE_sbin_11_1	0	3.75189	1.21899	3.57291	3.12783	5.98013	5.49012	5.4166	7.47615	4.92995	108.259	84.0707	9.00546	59.1444	203.87	0.419138	2.47117	5.66269	5.04278	0	0	0	0	0.196526	2.59745	0	0.167155	0
7_SB_sbin_2_16	0.722318	95.118	29.9434	68.3357	33.9823	28.2928	36.8291	27.0099	10.9737	4.3136	53.7721	4.9294	4.30285	6.24766	9.9367	1.09752	3.89241	5.96604	3.32829	0	0	0	0.844518	0.882815	18.2201	0	1.03791	3.53305
7_SB_sbin_5_2	0.406032	12.6295	42.9323	130.504	118.543	75.5623	118.827	95.51	2.12865	1.69088	9.49326	2.75527	1.87765	5.12293	3.02778	0.599014	1.04559	1.63291	1.03984	0	0	0	1.20576	1.16156	55.3363	0	1.05883	2.05258
8_GM_cbin_14	0	5.03245	4.24672	11.4695	10.0946	9.52919	12.666	8.90874	2.78692	1.46819	7.12718	2.81048	2.30048	3.51554	2.37994	0.347401	0.729831	1.34306	0.677336	0	0	0	0.284386	0.5568	17.0125	0	21.5384	10.6151
7_SB_sbin_3_8	0	0.279367	1.35926	4.71089	3.10614	4.54139	7.01678	4.48504	0	0	3.69701	2.83421	0	1.8682	11.7679	0.953821	0.496714	0.241142	0.321082	3.26538	0	0	0	0	3.52109	0	0.0960285	0
3_PE_sbin_9_2	0	0.367291	0	0.262859	0	0.266157	0.406135	0.330174	0	1.12581	4.7172	6.3025	15.7468	4.37257	6.26761	0	1.41046	0.977706	0.713703	0	0	0	0	0	0	0	0	0
8_GM_cbin_4	0	0	0	0	0	0	0	0	0	0	0	0	0	0	0	0	0	0	0	0	0	0	0	0	0	0	1.20605	0
7_SB_cbin_126	0	0	0	0	1.80237	0	0	0	0	0	0	0	0	0	0	0	0	0	0	0	0	0	0	0	0	0.780407	0	0
7_SB_sbin_2_22	0	2.44273	0	0	0	0	0	0	0	0	0	0	0	0	0	0	0	0.0527359	0	0	1.02766	0	0	0	0	0	0.100503	0
8_GM_cbin_52	0	0	0	0	0	0	0	0	0	0	0	0	0	0	0	0	0	0	0	0	0	0	0	0	0	0	1.12736	0
7_SB_cbin_104	0	1.80308	0	0	0	0	0	0	0	0	0	0	0	0	0	0.177803	0	0.193377	0	0	0	0	0	0	0	0	0	0
7_SB_cbin_25	0	0	0	0	0.899301	1.16795	1.45993	0.0231634	0	0	0	0	0	0	0	0	0	0	0.119898	0	0	0	0	0	0	0	0	0
2_HM_cbin_14	0	0	0	0	0	0	0	0	0	0	0	0	0	0	0	0	0	0	0	0	29.4172	6.44573	0	0	4.96338	0	0	0
8_GM_cbin_12	0	0.53145	0	0	0	0	0	0	0	0	0	0	0	1.08913	0	0.503873	0	0.180676	0.183773	0	0	0	0	0	0	0	0.56257	0
7_SB_cbin_8	0	0	0	0	0.240566	1.51546	0	0	0	0	0	0	0	0	0	0	0	0	0	0	0	0	0	0	0	0	0	0
8_GM_sbin_oily_67	0	0	0	0	0	0	0	0	0	0	0	0	0	0	0	0	0	0	0	0	0	0	0	0	0	0	0.598092	0
8_GM_cbin_49	0	0	0.0574971	0.188499	0.132378	0.211848	0.352161	0.205421	0	0	0.520734	0	0	0	0	0.107011	0	0.0802178	0.0886394	0	0	0	0	0	0.322938	0	2.27898	0
7_SB_sbin_7_40	0	0	0.0621268	0.145725	0.481181	1.35641	3.72701	0.680836	0	0	0	0	0	0	0	0	0	0	0	0	0	0	0	0.121722	0	0	0.201304	0
7_SB_sbin_5_24	0	0.0537153	0.237908	2.80103	1.45291	1.35247	2.31498	3.12328	0	0	0	0	0	0	0	0.108184	0	0	0	0	0	0	0	0	0	0	0	0
6_MG_cbin_112	0	0.332568	0	0.0789718	0.199882	0.950345	0.113348	0.235042	0	4.11561	0	0	0	6.46993	0	0.941331	2.86328	2.02352	1.57384	0	0	0	0	0	0	0	0	0
6_MG_cbin_10	0	0	0	0	0	0	0	0	0	0	0	0	0	0	0	0	2.23521	3.79711	0.180344	0	0	0	0	0	0	0	0	0
6_MG_cbin_14	0	0	0	0	0	0	0	0	0	0	0	0	0	0	0	0	0	1.94582	0.132533	0	0	0	0	0	0	0	0	0
6_MG_cbin_109	0	0.121358	0	0	0	0	0	0.0489588	0	0	0	0	0	0	0	0.187872	0.586809	1.40796	0.824443	0	0	0	0	0	0	0	0	0
7_SB_sbin_8_23	0	0.239556	0.0211214	0.280718	0.517126	0.42487	0.981468	0.888994	0	1.52037	4.18094	0	2.64091	4.63224	0	0.151039	4.75621	0.760357	2.71046	0	0	0	0	0	0	0	0	0
6_MG_sbin_44_17	0	0	0	0	0	0	0	0	7.99731	0	0	0	0	0	0	0	25.1748	7.07567	23.7165	0	0	0	0	0	0	0	0	0
3_PE_cbin_28	0	0	0	0	0	0	0	0	138.21	0	0	0	0	0	0	0	1.8702	0.530922	0.237653	0	0	0	0	0	0	0	0	0
6_MG_cbin_46	0	0.132739	0	0	0.10168	0.143362	0.0978077	0.0541793	0	0	0	0	0	0	0	0.797585	0.792388	0.752339	1.78039	0	0	0	0	0	0	0	0	0
7_SB_sbin_8_31	0	0	0	0.695641	1.31145	0.777921	1.49172	2.37639	0	0	0	0	0	0	0	0	0	0	0.174354	0	0	0	0	0	0	0	0	0
7_SB_cbin_179	0	0.0388273	0.0155485	0.298479	0.60932	0.393341	0.0578143	0.0572	0	0.65422	0	0	0	0	0	0.0738627	2.13033	0.698652	0.352942	0	0	0	0	0	0	0	0	0
6_MG_cbin_16	0	0	0	0	0	0	0	0	0	0	0	0	0	0	0	0	0	31.7065	1.77324	0	0	0	0	0	0	0	0	0
2_HM_cbin_41	0	0	0	0	0	0	0	0	0	0	0	0	0	0	0	0	0	0	0	0	0	0.164051	6.31922	5.26734	1.17422	0	0	0
6_MG_cbin_11	0	0	0	0	0	0	0	0	0	0	0	0	0	0	0	0	0	8.19901	0.403881	0	0	0	0	0	0	0	0	0
7_SB_cbin_217	0	0.141137	0.0265073	0.299688	0.644242	0.387193	0.415034	0.66733	0	0	0	0	0	0	0	0.301958	0	0.422869	0.152627	0	0	0	0	0	0	0	0	0
5_PO_sbin_12	0	0.25225	0	0.0458118	0.0532462	0.266133	0.0344488	0.0573882	0	2.69788	0	0	0	1.85081	0	3.12537	0.587057	0.879	0.36306	0	0	0	0	0	0	0	0	0
7_SB_sbin_2_12	0	2.53601	0	0.0477137	0	0	0	0	0	0	0	0	0	0	0	0.380449	0	0.460448	0	0	0	0	0	0	0	0	0.0351671	0
6_MG_sbin_26_5	0	0.0638744	0	0	0.0535632	0.333037	0	0.0418566	0	0	0	0	0	0	0	0.275319	19.2596	0.858949	3.46119	0	0	0	0	0	0	0	0	0
6_MG_cbin_98	0	0	0	0	0	0	0	0	0	0	0	0	0	0	0	0	0	2.85741	0.139586	0	0	0	0	0	0	0	0	0
2_HM_sbin_25_7	0	0	0	0	0	0	0	0	0	0	0	0	0	0	0	0	0	0	0	18.7617	25.9983	7.21338	565.178	392.875	158.488	0	0	0
6_MG_cbin_44	0	0	0	0	0	0	0	0	0	0.169052	0	0	0.746301	0	0	0	0.675215	14.3244	0.968073	0	0	0	0	0	0	0	0	0
4_MS_sbin_18	0	0	0	0	0	0	0	0	0	0	0	0	0	0	0	0	0	0	0	0	0	0	0	0	0	5.07518	0	0
7_SB_sbin_3_1	0	0.0362986	1.97011	0.224119	0.0976618	0.132713	0.0897296	0.0757292	0	0	0	0	0	0	0	0	0	0	0	0	0	0	0	0	0	0.218525	0.608771	0
6_MG_cbin_108	0	0	0	0.440665	0.236233	0	0.149568	0.947216	0	0	0	0	0.666053	0.230172	0	0.0564882	1.37342	1.26664	1.84706	0	0	0	0	0	0	0	0	0
7_SB_sbin_4_44	0	0	0.0439076	7.80265	4.19099	0.20693	1.49577	13.4623	0	0	0	0	0.455594	0	0	0	0.411927	0.31161	0.569458	0	0	0	0	0	0	0	0	0
4_MS_sbin_17	0	0	0.155407	0.0892939	0.0379477	0.0593347	0.0565515	0	0	0	0	0	0	0	0	0	0	0	0	0	0	0	0	0	0	5.1216	0.338812	0
7_SB_sbin_4_21	0	0	0.111752	3.18078	1.54994	2.38265	2.76171	2.71804	0	0	0	0	0	0	0	0	0	0	0	0	0	0	0	0	0	0	0	0
8_GM_cbin_64	0	0	0.116138	0.0843823	0	0	0	0	0	0	0	0	0	0	0	0	0	0	0	0	0	0	0	0	0	0	9.17631	0
7_SB_cbin_54	0	0	0.0697283	0.545456	0.702478	0.494322	3.99375	1.13497	0	0	0	0	0	0	0	0	0	0	0	0	0	0	0	0.0802993	12.6116	0	0.0592973	0
8_GM_sbin_oily_5	0	0	0	0	0	0	0	0	0	0	0	0	0	0	0	0	0	0	0	0	0	0	0	0	0.93866	0	0.638962	0
7_SB_sbin_2_11	0	2.50319	0	0	0	0	0	0	0	0	0	0	0	0	0	1.30412	0	0.0731765	0.381155	0	0	0	0	0	0	0	0	0
6_MG_cbin_3	0	0.119363	0	0	0	0	0	0	0	0	0	0	0	0	0	1.21441	0	0.0933545	2.15823	0	0	0	0	0	0	0	0	0
7_SB_cbin_277	0	0	0.360007	0.172031	0.20192	0.336005	0.766961	0.514313	0	0	0	0	0	0	0	0	0	0	0	0	0	0	0	0	0	0	0	0
7_SB_sbin_5_7	0	0	0.490283	4.89798	6.22022	3.74051	1.63208	1.53724	0	0	0	0	0	0	0	0	0	0	0	0	0	0	0	0	0	0	0	0
7_SB_sbin_3_24	0	0	2.09111	0.276876	0.456005	0.342524	0.654522	0.604092	0	0	0	0	0	0	0	0	0	0	0	0	0	0	0	0	0	0	0	0
7_SB_cbin_194	0	0	1.04931	0.24387	0.100886	0.0659764	0.13545	0.0818067	0	0	0	0	0	0	0	0	0	0	0	0	0	0	0	0	0	0	0.0304404	0
7_SB_cbin_143	0	9.70796	0	0	0	0	0	0	0	0	0	0	0	0	0	0.14349	1.40541	1.19281	0.713071	0	0	0	0	0	0	0	0	0
5_PO_sbin_13	0	0	0	0	0	0	0	0	0	0	0	0	0	0	0	2.1401	0	0	0	0	0	0	0	0	0	0	0	0
7_SB_cbin_204	0	0.374656	0.115108	2.51109	2.97991	2.59018	1.54714	2.55269	0	0	0	0	1.24062	0	0	0	0	1.51581	0.840086	0	0	0	0	0	0	0	0	0
7_SB_cbin_132	0	0.22122	0.0173579	1.53771	0.0391401	0.219016	0.0467993	0	0	0	0	0	0	0	0	0	0	0	0	0	0	0	0	0	0	0	0	0
7_SB_cbin_122	0	0	0.173008	0.518799	0.491394	0.241145	0.0487223	0.0865017	5.82587	0.436568	0	0	4.76165	0	0	0	0	0.162072	0.282315	0	0	0	0.167287	0.100699	0	0	0	0
5_PO_sbin_22	0	0.862441	0	0	0.0555095	0.164851	0.137839	0.0760677	0	0	0	0	0	0	0	5.25604	0	0.24355	0.0793252	0	0	0	0	0	0	0	0	0
6_MG_cbin_80	0	0.104751	0	0.10348	0	0.0582172	0.0664261	0.0578221	0	0	0	0	0	0	0	0.0599958	0	2.20141	0.117683	0	0	0	0	0	0	0	0	0
8_GM_sbin_oily_37	0	0	0	0	0	0	0	0	0	0	0	0	0	0	0	0	0	0	0	0	0	0	0	0	0	0	0.51484	0
7_SB_cbin_282	0	0	0	0.482761	0.141461	0.40022	0.232112	0.151428	0	0	0	0	0	0	0	0	0	0	0	0	0	0	0	0	0	0	0.0349923	0
7_SB_cbin_153	0	0.0616765	0.0464177	0.736077	0.472992	0.784067	0.760139	0.773686	0	0	0	0	0	0	0	0	0	0.284958	0	0	0	0	0	0	0	0	0.0530342	0
7_SB_sbin_7_43	0	0.519256	0.190136	1.23019	0.973152	0.698687	1.70223	0.984519	0	3.35661	0	0	0.565352	0	0	0	0	2.65857	0.402234	0	0	0	0	0	0	0	0.0844303	0
7_SB_cbin_75	0	0.527544	0.0755298	0.124234	0.0634639	0.0842578	0.180567	0.297141	0	3.83001	0	0	0	0	0	0.299846	0	0.684143	0.449614	0	0	0	0	0	0	0	0	0
6_MG_sbin_29_22	0	0	0	0.121886	0	0.152679	0.171678	0.0968102	5.60831	41.5222	0	0	2.7107	16.9491	0	0	2.37126	7.32829	0.339906	0	0	0	0	0	0	0	0	0
6_MG_sbin_44_38	0	0	0	0	0	0.0324769	0	0	0	0	0	0	0	0	0	0	3.37532	1.13129	3.27388	0	0	0	0	0	0	0	0	0
6_MG_sbin_29_9	0	0	0	0	0	0	0	0	0	0	0	0	0	0	0	0	1.14016	2.73891	0.586648	0	0	0	0	0	0	0	0	0
8_GM_cbin_24	0	0	0	0.0243108	0	0	0	0.0404233	0	0	0	0	0	0	0	0	0	0	0	0	0	0	0	0	0	0	1.28375	0
5_PO_sbin_8	0	0.592388	0	0.139354	0	0	0	0	0	0	0	0	0	0	0	3.90536	0	0.514433	0.0912289	0	0	0	0	0	0	0	0.0179984	0
5_PO_sbin_19	0	0.61732	0	0	0	0.0606355	0	0	0	0	0	0	0	0	0	4.85368	0	0.616494	0.289245	0	0	0	0	0	0	0	0	0
7_SB_cbin_257	0	0.158119	0.0785111	1.76197	0.44176	0.511244	0.280716	0.21206	0	0	0	0	0	0	0	0.76814	0	0.332126	0	0	0	0	0	0	0	0	0	0
8_GM_sbin_oily_24	0	0	0	0	0	0	0	0	0	0	0	0	0	0	0	0	0	0	0	0	0	0	0	0	0	0	1.87903	6.08043
7_SB_cbin_166	0	0	0.433823	0.146444	0	0.0350748	0.0748381	0.040776	0	1.61038	0	0	0.854532	0	0	0.0623903	0.405524	0.689033	0.370078	0	0	0	0	0	0	0	0	0
6_MG_sbin_44_24	0	0	0	0	0	0	0	0	0	0	0	0	0	0	0	0	3.74315	0.367164	3.78419	0	0	0	0	0	0	0	0	0
7_SB_cbin_219	0	4.37545	0	0	0	0	0	0	0	0	0	0	0	0	0	1.79057	1.3468	8.09699	1.61924	0	0	0	0	0	0	0	0	0
8_GM_cbin_46	0	0	0	0	0	0	0	0	0	0	0	0	0	0	0	0	0	0	0	0	0	0	0	0	0	0	1.01729	0
7_SB_cbin_285	0	3.87833	0.0162951	0.0416817	0.125668	0.191806	0.388167	0.234876	0	0	0	0	0	0	0	1.27828	0	0.552324	0.154614	0	0	0	0	0	0	0	0	0
7_SB_sbin_6_27	0	0	0.0222648	2.18104	0.698469	2.80028	2.32362	1.37081	0	10.132	0	0	0.945578	3.0714	0	0	0.66192	1.33384	0.0910048	0	0	0	0	0	0	0	0	0
7_SB_sbin_4_3	0	0	0.580533	2.98866	1.24378	3.67277	6.50503	3.88523	0	0	0	0	0	0	0	0	0	0	0	0	0	0	1.89134	0.45397	0.591694	0	1.01247	0
8_GM_sbin_oily_68	0	0	0	0	0	0	0	0	0	0	0	0	0	0	0	0	0	0	0	0	0	0	0	0	0	0	0.581526	6.54553
7_SB_cbin_154	0	0.0362541	0.0804532	0.229987	0.0693537	0.221266	0.376686	0.412176	0	0	0	0	0	0	0	0	0	0	0	0	0	0	0	0	0	0	0	0
7_SB_sbin_2_7	0	1.49036	0	0	0	0	0	0	0	0	0	0	0	0	0	0	0	1.71314	0.109028	0	0	0	0	0	0	0	0	0
7_SB_cbin_177	0	0.129881	0.218481	1.20933	0.585962	0.66237	0.730942	0.405437	0	0	0	0	0	0	0	0	0	0.196553	0	0	0	0	0.177441	0	0	0	0	0
7_SB_cbin_253	0	0	0.028702	3.52989	2.08468	0.606116	1.77232	0.719781	0	0	0	0	0	0	0	0	0	0	0	0	0	0	0	0	0	0	0.0340552	0
7_SB_sbin_5_45	0	0.0825415	0.615015	8.37681	5.95121	5.13672	3.44035	2.07643	3.77479	0	0	0	47.9085	0	0	0	0	0.127994	0	0	0	0	0.999432	0.471792	0.173137	0	0	0
3_PE_cbin_23	0	0	0	1.03562	0.201266	0.13111	0.211353	0.132027	10.8985	9.66107	2.02848	9.37338	43.4635	4.69965	0	0	3.70421	1.24054	3.43666	0	0	0	0.156808	0.0893395	0	0	0	0
8_GM_cbin_36	0	0	0	0	0	0	0	0	0	0	0	0	0	0	0	0	0	0	0	0	0	0	0	0	0	0	0.829999	8.34486
7_SB_sbin_8_34	0	0.085154	0.0498285	6.49877	1.37581	1.8066	3.5851	3.11505	0	0	0	0	0	0	0	0.11156	0	0.283868	0	0	0	0	0	0	0	0	0	0
2_HM_cbin_33	0	0	0	0	0	0	0	0	0	0	0	0	0	0	0	0	0	0	0	0	0	0.119251	3.84584	2.84871	0.962	0	0	0
7_SB_cbin_14	0	0	0.0203706	0.310394	0.153767	0.304391	1.30909	2.69678	0	0	0	0	0	0	0	0	0	0	0	0	0	0	0	0	0.242349	0	0.0618364	0
7_SB_cbin_180	0	76.8468	0	0.0935035	0.347246	0.0715829	0	0	0	0	0	0	0	0	0	0.54794	0	18.8976	0.830484	0	0	0	0	0	0	0	0	0
7_SB_cbin_228	0	0.218358	0.0236235	0.726514	0.221826	0.186826	0.681112	1.01416	0	3.60048	0.607045	0	1.27303	2.17171	0	0.13419	0.555676	1.30323	1.15064	0	0	0	0	0	0	0	0	0
7_SB_cbin_117	0	1.94766	0	0.103392	0.041048	0.0766862	0.197815	0.231468	0	2.20753	0.501357	0	0.4862	1.91259	0	0	2.57952	5.00109	2.77847	0	0	0	0	0	0	0	0	0
7_SB_sbin_2_3	0	14.2492	0.0825022	2.80462	1.23079	0.98925	0.842474	1.70259	0	0	0	0	0	0	0	0.55759	0.98408	1.7946	0.3524	0	0	0	0	0	0	0	0	0
7_SB_cbin_33	0	0.523116	0.511343	2.41203	1.42619	2.61862	1.4186	0.759188	13.1319	46.8961	49.7482	0	12.8554	0	0	0	2.07428	4.95918	1.60142	0	0	0	0.284417	0.128626	0	0	0	0
3_PE_cbin_8	0	0.551003	0	0.057241	0.0560681	0.13954	0.248479	0.164216	0	15.4226	2.585	0	0	17.3944	0	0.128082	7.4658	7.24295	6.89278	0	0	0	0	0	0	0	0	0
8_GM_sbin_oily_22	0	0	0	0.165242	0.059063	0.131761	0.194682	0.172768	0	0	0	0	0	0	0	0	0	0	0	0	0	0	0	0	0	0	0.647269	0
6_MG_sbin_44_36	0	0	0	0	0	0	0	0	0	27.0082	4.54119	0	5.6195	22.7059	61.5104	0	2.55152	0.0819816	4.88371	0	0	0	0	0	0	0	0	0
6_MG_sbin_44_5	0	0.0567775	0	0.115422	0.066062	0.134545	0.103428	0.0850585	0	8.21041	7.74261	0	2.67087	0	0	0	10.1555	1.00401	27.3124	0	0	0	0	0	0	0	0	0
7_SB_sbin_2_53	0	2.06619	0	0	0	0	0	0.0323069	0	0	0	0	0	0	0	0.912174	0	0	0	0	0	0	0	0	0	0	0	0
7_SB_cbin_35	0	0	0	1.72583	1.56577	3.77413	0	0	0	0	0	0	1.5515	0	0	0	0	0	0	0	0	0	0.249682	0.179075	0	0	0	0
6_MG_sbin_29_11	0	0	0	0	0	0	0	0	0	0	0	0	0	0	0	0	1.67497	3.24303	0.401973	0	0	0	0	0	0	0	0	0
2_HM_cbin_30	0	0	0	0	0	0	0	0	0	0	0	0	17.551	0	0	0	0	0.623239	0.248608	0	0	0	1.87399	1.9119	0.5959	0	0	0
6_MG_sbin_44_18	0	0.265486	0	0.0977797	0	0.054844	0	0.0600636	0	1.12853	0	0	0	0	0	0	0.658673	0.801218	2.23018	0	0	0	0	0	0	0	0	0
2_HM_cbin_19	0	0	0	0	0	0	0	0	0	1.0308	0	0	1.33932	0	0	0	0	0.158137	0.221571	0	0	0	2.71787	1.54316	0.371212	0	0	0
6_MG_sbin_44_7	0	0	0	0	0	0	0	0	0	0	0	0	0	0	0	0	1.15527	0	3.76671	0	0	0	0	0	0	0	0	0
7_SB_cbin_236	0	0	0.0519129	0.287476	0.143815	0.270683	0.448376	0.47708	0	0	0	0	0	0	0	0	0	0	0	0	0	0	0	0	0	0	0.018195	0
3_PE_cbin_14	0	0.652887	0.0237629	0.0984753	0.0596398	0.145203	0.21294	0.359172	0	3.56475	5.30742	0	0.899324	16.0264	0	0.597054	0.593441	1.21807	0.896955	0	0	0	0	0	0	0	0.0163157	0
8_GM_sbin_oily_66	0	0.176719	0	0	0	0	0	0	0	0	0	0	0	0	0	0	0	0	0	0	0	0	0	0	0	0	2.32875	0
6_MG_cbin_83	0	0	0	0	0	0	0	0	0	0	0	0	0	0	0	0	0.339268	2.15158	0.147846	0	0	0	0	0	0	0	0	0
7_SB_cbin_42	0	0	0.134996	5.73088	3.31616	5.8491	6.27893	0.644145	0	0	0	0	0	0	0	0	0	0	0	0	0	0	0	0	0	0	0.0469812	0
7_SB_cbin_235	0	0	0.660991	0.167824	0.0803057	0.125151	0	0	0	0	0	0	0	0	0	0	0	0	0	0	0	0	0	0	0	0	0	0
7_SB_sbin_7_4	0	0	0.276863	11.2037	4.05682	6.05817	4.56087	3.44559	0	0	0	0	0	0	0	0	0	0	0	0	0	0	0	0	0	0	0.128703	0
7_SB_sbin_8_28	0	20.7539	0.475179	17.28	7.16983	1.95175	22.9697	153.189	0	0	0	0	0	0	0	0	0	2.20662	0.15936	0	0	0	0	0	0	0	0	0
7_SB_sbin_2_10	0	1.33085	0.021711	0.0850071	0	0.0798727	0.103793	0.116951	0	0	0.330637	0	0	0	0	1.26226	0	1.12875	0.523595	0	0	0	0	0	0.171288	0	0.115622	0
7_SB_cbin_195	0	0.882934	0.0514738	0.386635	0.183126	0.249816	0.776693	1.09203	4.11151	3.64167	2.4643	0	0.884608	0	0	0.355149	1.53505	1.98311	3.22433	0	0	0	0	0	0	0	0	0
6_MG_sbin_29_8	0	7.13402	0	0.30154	0.14802	0.0494628	0.409655	0.553647	0	0	0	0	0	0	0	0.0865309	0	12.8908	0.601909	0	0	0	0	0	0	0	0	0
3_PE_cbin_10	0	0.173976	0.0220427	0.109611	0.0546317	0.10678	0.101352	0.132398	4.10557	11.7512	10.7531	0	3.07239	2.18924	0	0	2.38927	5.47882	2.89633	0	0	0	0	0	0	0	0	0
6_MG_cbin_2	0	0	0	0	0	0	0	0	0	0	0	0	0	0	0	0	0	0.176256	5.0355	0	0	0	0	0	0	0	0	0
7_SB_cbin_81	0	0	0.0114933	0.542104	0.174428	0.433704	0.477343	0.306242	0	0	0	0	0	0	0	0	0	0	0	0	0	0	0.275131	0.124022	0	0	0	0
7_SB_cbin_278	0	0	0.0448073	3.82622	2.31188	1.65304	3.63989	1.49107	0	0	0	0	0	0	0	0	0	0	0	0	0	0	0	0	0	0	0	0
7_SB_cbin_57	0	0	0	0.704257	0.634297	0.272949	0.0884274	0	0	0	0	0	0	0	0	0	0	0	0	0	0	0	0	0	0	0	0.0429141	0
7_SB_cbin_36	0	0	0.390787	0.287224	0.0943683	0.0551656	1.03468	0.399638	0	0	0	0	0	0	0	0	0	0	0	0	0	0	0	0	0	0	0	0
3_PE_cbin_27	0	0	0	0	0	0	0	0	0	38.8978	0	0	0	0.617596	0	0	1.46874	0	0.523244	0	0	0	0	0	0	0	0	0
7_SB_cbin_5	0	2.09434	0.0912603	0.0297842	0.0407324	0.0261205	0.0396735	0	0	0.404629	0	0	0	0	0	0.302519	0	2.34661	0.234863	0	0	0	0	0	0	0	0.0517824	0
7_SB_sbin_1_17	12.5514	0	0	0	0	0	0	0	0	0	0	0	0	0	0	0	0	0.0826696	0	0	0	0	0	0	0	0	0	0
7_SB_cbin_272	0	0	0.017693	0.506013	0.428617	0.575262	0.1688	0.218919	0	0	0	0	0	0	0	0	0	0	0	0	0	0	0	0	0	0	0.0443595	0
7_SB_cbin_56	0	0	0.090792	2.1681	1.44798	3.81581	5.15243	4.37018	0	0	0	0	11.3026	0	0	0	0	0	0	0	0	0	0.68988	0.337177	0	0	0.0698081	0
7_SB_cbin_85	0	0	0.0715829	3.83744	1.95791	1.3061	0.911865	1.12254	0	0	0	0	0	0	0	0	0	0	0	0	0	0	0	0	0	0	0.0404	0
7_SB_cbin_40	0	0	0	0.463855	0.0570688	0.517241	0.0410835	0	6.01764	0	0	0	0	0	0	0	0	0	0.232376	0	0	0	0.472521	0.248306	0	0	0	0
2_HM_cbin_45	0	0.114564	0	0	0	0	0	0	0	0	0	0	0	0	0	0.146966	0	0.146323	0	0	0	0	0	0	6.85376	0	0	0
7_SB_sbin_5_42	0	3.0727	0.0502213	23.4667	7.11928	2.10475	2.95389	1.56717	6.39577	1.72893	0	0	18.1323	0	0	0.300924	1.20405	7.8542	0.999332	0	0	0	0.357264	0.128149	0.137582	0	0	0
8_GM_cbin_13	0	0	0	0	0	0	0	0	0	0	0	0	0	0	0	0	0	0	0	0	0	0	0	0	0	0	0.565341	0
7_SB_cbin_31	0	0	0.0651929	2.5105	0.617969	1.19898	1.91568	0.720224	0	0.61715	0	0	1.47824	0	0	0	0.79084	0.482261	1.21513	0	0	0	0.156882	0.101887	0	0	0	0
6_MG_sbin_26_6	0	5.2612	0	0.576463	0.168354	0.141573	0.171196	0.157212	0	0	0	0	0	0	0	0.305266	55.5521	7.63513	9.51532	0	0	0	0	0	0	0	0	0
3_PE_cbin_12	0	0.0476459	0.0203733	0	0	0	0	0	2.98482	27.0986	0	0	0	0	0	0	0	0.282149	0	0	0	0	0	0	0	0	0	0
7_SB_cbin_156	0	0	0	0.0542235	0.0374433	0	0.538635	1.07797	2.33438	0	0	0	0	0	0	0	0	0.221494	0	0	0	0	0	0.10978	0	0	0	0
7_SB_sbin_5_3	0	0	0.315441	9.31551	5.14269	3.65884	6.95472	5.21031	0	0	0	0	0	0	0	0	0	0	0	0	0	0	0	0	0	0	2.52385	0
8_GM_cbin_67	0	0	0	0	0	0	0	0	0	0	0	0	0	0	0	0	0	0	0	0	0	0	0	0	0	0	48.2088	0
7_SB_sbin_7_23	0	0.162705	0.637149	2.0958	1.84355	1.07881	7.84741	0.769074	0	0	0	0	0	0	0	3.49961	0	0.177844	0.127486	0	0	0	0	0	0.600496	0	1.47845	0
7_SB_sbin_2_20	0	6.95557	0	0.0384848	0.107593	0.163544	0.0938407	0	0	0	0	0	0	0	0	1.6721	0	2.41934	0.374296	7.60633	0	0	0	0	0	0	1.13608	0
2_HM_cbin_4	0	0	0	0	0	0	0	0	0	0	0	0	0	0	0	0.0904275	0	0	0	25.5776	4.13115	0	0	0	2.32015	0	0.111826	0
8_GM_cbin_8	0	0	0	0	0	0	0	0	0	0	0	0	0	0	0	0	0	0	0	0	0	0	0	0	0	0	1.69692	0
8_GM_sbin_oily_49	0	0	0	0	0	0	0	0	0	0	0	0	0	0	0	0	0	0	0	0	0	0	0	0	0	0	2.77665	0
7_SB_cbin_13	1.7057	1.20256	0	0.0296467	0.061553	0.0689692	0.0347804	0.0264364	0	0	0	0	0	0	0	0.531687	0	0.342356	0.222573	0	0	0	0	0	0	0	0	0
8_GM_cbin_48	0	0	0	0	0	0	0	0	0	0	0	0	0	0	0	0	0	0	0	0	0	0	0	0	0	0	9.36391	0
5_PO_sbin_15	0	0.748375	0	0.0789879	0.084918	0.0525814	0.0369063	0	0	12.9579	0	0	0.373977	0	0	4.26352	3.82999	7.52098	1.22607	0	0	0	0	0	0	0	0.611086	0
2_HM_sbin_24_2	0	0	0	0	0	0	0	0	0	0	0	0	0	0	0	2.45236	0	0	0	2.05166	33.8252	0	0	0	2.47092	0	0	0
7_SB_cbin_232	0	1.74526	0	0	0.0326892	0	0	0	0	0	0	0	0	0	0	0	0	0.142357	0	0	0	0	0	0	0	0	0	0
7_SB_sbin_3_18	0	0.453363	21.2555	2.39961	5.92899	1.22698	0.609486	0.150463	0	0	0	0	0	0	0	3.25962	0	0.14801	0	0	0	0	0	0	0.664265	0	3.94245	3.17119
8_GM_sbin_oily_1	0	0	0	0	0	0	0	0	0	0	0	0	0	0	0	2.41852	0	0	0	0	0	0	0	0	0	0	2.85802	0
7_SB_cbin_6	0	0.404809	2.72794	0.215852	0.0743781	0.0669919	0	0	0	0.232613	0	0	0	0	0	0	0	0.936491	0.164393	0	0	0	0	0	0	0	0	0
7_SB_cbin_176	0	1.95128	0	0	0	0	0	0	0	0	0	0	0	0	0	1.31048	0	0.308859	0	0	0	0	0	0	0	0	0	0
6_MG_cbin_89	0	0.374594	0	0	0	0	0	0	0	1.58573	0	0	0	0	0	0.443182	0.357761	3.47677	0.328891	0	0	0	0	0	0	0	0	0
8_GM_sbin_oily_43	0	0	0	0	0	0	0	0	0	0	0	0	0	0	0	0.490005	0	0	0	0	0	0	0	0	0	0	3.14314	1.04086
8_GM_cbin_3	0	0	0	0	0	0	0	0	0	0	0	0	0	0	0	2.16974	0	0	0	0	0	0	0	0	0	6.49672	137.718	0
8_GM_cbin_56	0	0	0	0	0	0	0	0	0	0	0	0	0	0	0	0	0	0	0	0	0	0	0	0	0	0	6.05651	0
6_MG_sbin_44_12	0	0	0	0	0	0	0	0	0	0	0	0	0	0	0	0	1.88773	0.196749	2.06296	0	0	0	0	0	0	0	0	0
4_MS_sbin_7	0	0	0	0	0	0	0	0	0	0	0	0	0	0	0	0.227124	0	0	0	0	0	0	0	0	0	19.3186	3.11889	0
8_GM_sbin_oily_39	0	0	0	0	0	0	0	0	0	0	0	0	0	0	0	0	0	0	0	0	0	0	0	0	0	0	1.02308	0
2_HM_sbin_21_8	0	2.31004	0.127142	0.373603	1.04862	2.31811	0.857694	0.232734	0	0	0	0	0	0	0	3.6725	0	0.733372	0.306288	27.554	0	0	0	0	6.87492	0.797202	1.79666	0
2_HM_sbin_20_17	0	0	0	0.0686095	0.0659851	0.0663268	0.111715	0.107765	0	0	0	0	0	0	0	0	0	0	0	0	0	0	0.342921	4.59194	1.64939	0	0.0434756	0
6_MG_cbin_47	0	0	0	0.172899	0.0595287	0	0.0755767	0	0	0	0	0	0	0	0	0	1.14099	0.855919	2.51247	0	0	0	0	0	0	0	0	0
7_SB_sbin_3_12	0	4.99462	0.766505	0.46133	0.917505	0.89167	0.900961	0.234101	0	2.34872	0	0	0	0	0	7.5282	0.693328	2.05771	1.10892	16.4862	0	0	0	0	4.96772	1.16304	11.8289	0.865973
7_SB_sbin_7_22	0	0	0	0.0542298	0.272854	1.09444	4.71443	0	0	0	0	0	0	0	0	0	0	0	0	0	0	0	0	0	0	0	0	0
5_PO_sbin_20	0	1.04101	0.026038	0	0.101476	0.174769	0.0880466	0	0	0	0	0	0	0	0	8.47286	0	1.00478	0.182266	3.84897	0	0	0	0	0	0	5.14074	0
8_GM_sbin_oily_2	0	0	0	0	0	0	0	0	0	0	0	0	0	0	0	0	0	0	0	0	0	0	0	0	0	0	5.34624	0
7_SB_sbin_5_28	0	4.12288	0.0714157	0.634902	5.22229	4.54738	2.42822	0.573353	0	0	0	0	0	0	0	2.23569	0	0.873225	0.22029	32.6566	0	0	0	0	1.23746	0.237124	0.312464	0
8_GM_cbin_38	0	0	0	0	0	0	0	0	0	0	0	0	0	0	0	0	0	0	0	0	0	0	0	0	0	0	1.8473	0
8_GM_cbin_25	0	0	0	0	0	0	0	0	0	0	0	0	0	0	0	0	0	0	0	0	0	0	0	0	0	0	1.70483	0
5_PO_sbin_10	0	0	0	0	0	0	0	0	0	0	0	0	0	0	0	13.5313	0	0	0	0	0	0	0	0	0	0	0.661374	0
4_MS_sbin_12	0	0.425134	0	0	0	0	0	0	0	0	0	0	0	0	0	4.38742	0	0.227184	0	0	0	0	0	0	0	5.32302	0.95033	0
6_MG_cbin_81	0	0.196215	0	0	0	0.120544	0.0594267	0	0	0	0	0	0	0	0	0.583472	0.538447	0.330741	4.06519	0	0	0	0	0	0	0	0	0
7_SB_sbin_1_9	19.7602	0	0	0	0	0	0	0	0	0	0	0	0	0	0	0	0	0.163406	0	1.79683	0	0	0	0	0	0	0	0
7_SB_cbin_231	0	0.122182	2.0435	0.0880518	0.0710361	0	0	0	0	0	0	0	0	0	0	0.376817	0	0	0	0	0	0	0	0	0	0	0	0
6_MG_cbin_5	0	0.190733	0	0	0	0	0	0	0	1.58409	0	0	0	0	0	0	6.13514	3.07655	2.54413	0	0	0	0	0	0	0	0	0
7_SB_cbin_199	0	0	0.0934016	8.70744	8.04269	3.76094	10.304	9.81247	0	0	0	0	0	0	0	0	0	0	0	0	0	0	0	0	0	0	3.04695	0
7_SB_cbin_23	0	0	0.0365148	0.648891	3.02739	1.08732	0	0.0448916	0	0	0	0	0	0	0	2.11607	0	0	0	0	0	0	0	0	0	0	0	0
2_HM_cbin_17	0	0	0	0	0	0	0	0	0	0	0	0	0	0.236014	0	0	0	0	0	0	0	0	0.484223	2.72246	0.579145	0	0	0
7_SB_sbin_7_28	0	0.487959	0.116683	0.593676	1.40183	2.76935	3.69476	0.702425	0	0	0	0	0	0	0	50.5118	0	0.149297	0.121862	3.48066	0	0	0	0	3.34696	3.60363	1.09241	0
8_GM_sbin_oily_21	0	0	0	0	0	0	0	0	0	0	0	0	0	0	0	0	0	0	0	0	0	0	0	0	0	0	5.74332	0
6_MG_cbin_114	0	0.58257	0	0.0505482	0.081228	0.132198	0.0677479	0.0414446	0	0	0	0	0	0	0	0.378002	0.793816	2.24614	3.40492	0	0	0	0	0	0	0	0	0
8_GM_cbin_51	0	0	0	0	0.147902	0.141122	0	0	0	0	0	0	0	0	0	0	0	0	0	0	0	0	0	0	0	0	23.4328	0
8_GM_sbin_oily_23	0	0	0	0	0	0	0	0	0	0	0	0	0	0	0	0	0	0	0	0	0	0	0	0	0	0	6.93364	0
7_SB_sbin_6_36	0	0.925915	0.0666367	1.09501	1.64553	9.74078	3.36553	0.409048	0	0	0	0	0	0	0	0.654984	0	0.770847	0.395853	2.00713	0	0	0	0	0	0	0.40468	0
7_SB_sbin_2_30	0	32.6186	0.0426926	0.190614	0.880608	1.50985	0.503119	0.111008	0	0	0	0	0	0	0	2.42588	0	3.34221	0.588543	10.0114	0	0	0	0	1.1354	0.416081	0.639923	0
8_GM_cbin_31	0	0	0	0	0	0	0	0	0	0	0	0	0	0	0	0	0	0	0	0	0	0	0	0	0	0.120089	1.47925	0
8_GM_cbin_5	0	0	0	0	0	0	0	0	0	0	0	0	0	0	0	0	0	0	0	0	0	0	0	0	0	0	1.28502	0
7_SB_cbin_110	0	1.98612	0	0	0	0	0	0	0	0	0	0	0	0	0	0	0	0	0	0	0	0	0	0	0	0	0	0
6_MG_sbin_44_22	0	2.13317	0	0.13004	0.374187	0.719819	0.259102	0.0922392	0	0	0	0	0	0	0	1.89901	0.649257	1.42252	2.14735	4.42136	0	0	0	0	0.465677	0	0.356499	0
4_MS_sbin_4	0	0	0	0	0.167028	0.18286	0.252665	0.0628642	0	0	0	0	0	0	0	13.8708	0	0	0	0	0	0	0	0	1.57866	47.7623	2.22039	0
7_SB_cbin_90	0	0	0	0.314536	0.264613	0.206523	0.356451	0.376496	0	0	0	0	0	0	0	0	0	0	0	0	0	0	0	0.168078	0	0	0.211416	0
7_SB_sbin_2_46	0	2.92958	0	0	0	0	0	0	0	0	0	0	0	0	0	0	0	0.10999	0	0	0	0	0	0	0	0	0	0
6_MG_cbin_95	0	0	0	0	0	0	0	0	0	1.95528	0.562952	0	0	0	0	0	0.779654	0.206015	4.18896	0	0	0	0	0	0	0	0	0
7_SB_sbin_1_7	23.0439	0.195745	0	0	0	0.037724	0	0	0	0	0	0	0	0	0	1.48826	0	0.741457	0.0636274	0	0	0	0	0	0	0	0	0
6_MG_cbin_56	0	0	0	0	0	0	0	0	0	0	0	0	0	0	0	0	4.97825	0	3.73861	0	0	0	0	0	0	0	0	0
8_GM_sbin_oily_30	0	0	0	0	0	0	0	0	0	0	0	0	0	0	0	0	0	0	0	0	0	0	0	0	0	0	0.641324	0
6_MG_sbin_29_2	0	0	0	0	0	0	0	0	8.83471	2.18062	0	0	0	0	0	0.10652	1.11415	13.447	0.990145	0	0	0	0	0	0	0	0	0
7_SB_cbin_72	0	7.28618	0	0	0	0	0	0	0	0	0	0	0	0	0	0.14121	0	0.282507	0	2.03614	0	0	0	0	0	0	0.521248	0
4_MS_sbin_1	0	0	0	0	0	0	0	0	0	0	0	0	0	0	0	0.212786	0	0	0	0	0	0	0	0	0	19.0262	2.61041	0
5_PO_sbin_1	0	0.0540057	0	0	0	0	0	0	0	0	0	0	0	0	0	2.96088	0	0.0887285	0	0	0	0	0	0	0	0	0	0
8_GM_cbin_33	0	0	0	0	0	0	0	0	0	0	0	0	0	0	0	0	0	0	0	0	0	0	0	0	0	0	2.11795	0
8_GM_cbin_19	0	0	0	0	0	0	0	0	0	0	0	0	0	0	0	0	0	0	0	0	0	0	0	0	0	0	1.64925	0
2_HM_cbin_48	0	0	0.199218	0.152879	0.435599	0.436071	0.613857	0.180139	0	0	0	0	0	0	0	28.3036	0	0	0	2.22734	0	0	0	0	35.5144	2.74899	1.34847	0
6_MG_cbin_55	0	0.0481339	0	0	0	0	0	0	0	0	0	0	0	0	0	0	5.62402	0.224995	4.00863	0	0	0	0	0	0	0	0	0
6_MG_cbin_102	0	0	0	0	0	0	0	0	0	0	0	0	0	0	0	0	0.727315	0.119435	3.34461	0	0	0	0	0	0	0	0	0
7_SB_cbin_159	0	0	0	0.366495	0.437188	0.602393	0.284211	0.212381	0	0	0	0	0	0	0	0.0929505	0	0	0	0	0	0	0	0	0	0	0	0
8_GM_sbin_oily_11	0	0	0.232863	0	0	0	0	0	0	0	0	0	0	0	0	0	0	0	0	0	0	0	0	0	0	0	4.86464	1.77699
8_GM_cbin_53	0	0.212136	0	0	0	0	0	0	0	0	0	0	0	0	0	0.0843001	0	0.14043	0	0	0	0	0	0	0	0	1.92263	0
8_GM_cbin_10	0	0	0	0	0	0	0	0	0	0	0	0	0	0	0	0	0	0	0	0	0	0	0	0	0	0	0.644055	0
2_HM_cbin_11	0	0	0	0	0	0	0	0	0	0	0	0	0	0	0	0	0	0	0	0	2.72502	4.83739	0	0	0	0	0	0
7_SB_cbin_16	0.478975	5.18349	0	0	0	0.0232804	0	0	0	0	0	0	0	0	0	0	0	0.147554	0	0	0	0	0	0	0	0	0	0
6_MG_sbin_29_34	0	0.428393	0	0	0	0	0	0	0	0	0	0	0	0	0	0.184647	0	10.4296	0.510823	0	0	0	0	0	0	0	0	0
8_GM_cbin_9	0	0	0	0	0	0	0	0	0	0	0	0	0	0	0	0	0	0	0	0	0	0	0	0	0	0	1.08466	0
7_SB_cbin_268	0.896641	2.17301	0	0	0	0	0	0	0	0	0	0	0	0	0	0	0	0.551084	0	0	0	0	0	0	0	0	0	0
2_HM_cbin_8	0	0	0	0	0	0	0	0	0	0	0	0	0	0	0	0	0	0	0	0	0	7.79282	0	0	0	0	0	0
7_SB_cbin_212	2.75231	2.68854	0	0.0251217	0	0.0332628	0	0	0	0	0	0	0	0	0	0	0	0.343462	0	0	0	0	0	0	0	0	0	0
8_GM_sbin_oily_69	0	0	0	0	0	0	0	0	0	0	0	0	0	0	0	0	0	0	0	0	0	0	0	0	0	0	0.618056	0
4_MS_sbin_9	0	0	0	0	0	0	0	0	0	0	0	0	0	0	0	0	0	0	0	0	0	0	0	0	0	4.81289	0	0
7_SB_cbin_182	0	2.34943	0	0	0.0500988	0	0	0	0	0	0	0	0	0	0	0	0	0	0	1.586	0	0	0	0	1.05877	0	0	0
7_SB_sbin_2_23	0	1.6049	0	0	0	0	0	0	0	0	0	0	0	0	0	0.0971361	0	0.0525928	0	0	0	0	0	0	0	0	0	0
8_GM_cbin_7	0	0	0	0	0	0	0	0	0	0	0	0	0	0	0	0	0	0	0	0	0	0	0	0	0	0	0.826996	0
7_SB_cbin_116	0	0	0	0.0547471	0.397688	5.18499	1.2718	0.111929	0	0	0	0	0	0	0	0	0	0	0	0	0	0	0	0	0	0	0	0
2_HM_cbin_20	0	0	0	0	0	0	0	0	0	0	0	0	0	0	0	0	0	0	0	0	0	0	0	2.48079	0	0	0	0
2_HM_cbin_9	0	0	0	0	0	0	0	0	0	0	0	0	0	0	0	0	0	0	0	0	0	0	0.20715	3.19686	0	0	0	0
2_HM_cbin_46	0	0	0	0	0	0	0	0	0	0	0	0	0	0	0	0	0	0	0	0	0	0	0	2.73361	0	0	0	0
2_HM_cbin_44	0	0	0	0	0	0	0	0	0	0	0	0	0	0	0	0	0	0	0	0	0	0.374342	6.06116	6.75521	0.750321	0	0	0
2_HM_sbin_20_6	0	0	0	0	0	0	0	0	0	0	0	0	0	0	0	0	0	0	0	0	0	0	0	2.77725	0	0	0	0
2_HM_cbin_2	0	0	0	0	0	0	0	0	0	0	0	0	0	0	0	0	0	0	0	0	0	0	0.435702	11.2592	0	0	0	0
2_HM_sbin_19_1	0.642395	0	0	0.0856717	0.0450728	0.0914146	0.07139	0.093801	0	0	0	0	0	0	0	0	0.807505	0.408045	0.123911	58.9355	0	0	0	0	0	0	0	0
2_HM_cbin_26	0	0	0	0	0	0	0	0	0	0	0	0	0	0	0	0	0	0	0	0	10.8291	83.707	0	0	0	0	0	0
2_HM_sbin_25_3	0	0	0	0	0	0	0	0	0	0	0	0	0	0	0	0	0	0	0	0	0	71.3281	0	0	0	0	0	0
7_SB_sbin_2_13	0.939689	2.45266	0	0.036511	0.0309137	0.0638581	0	0	0	0	0	0	0	0	0	0	0	0.237733	0	0	0	0	0	0	0	0	0	0
7_SB_cbin_58	0	0	0	0	0.665203	3.16056	0.149986	0.0228134	0	0	0	0	0	0	0	0	0	0	0	0	0	0	0	0	0	0	0	0
7_SB_cbin_80	3.65387	13.3594	0	0.071581	0	0.0884117	0	0	0	0	0	0	0	0	0	0.267232	0	1.05778	0.0560607	0	0	0	0	0	0	0	0	0
2_HM_cbin_34	0	0	0	0	0	0	0	0	0	0	0	0	0	0	0	0	0	0	0	0	55.4119	2.58865	0	0	0	0	0	0
7_SB_sbin_1_12	13.2349	0	0	0	0	0	0	0	0	0	0	0	0	0	0	0	0	0	0	0	0	0	0	0	0	0	0	0
2_HM_cbin_12	0	0	0	0	0	0	0	0	0	0	0	0	0	0	0	0	0	0	0	0	12.8738	36.226	0	0	0	0	0	0
7_SB_sbin_1_15	33.6503	0.0298203	0	0.0262302	0	0.0223495	0	0	0	0	0	0	0	0	0	0	0	0.210844	0.0745268	25.3645	0	0	0	0	0.121202	0	0	0
6_MG_sbin_26_2	0	0	0	0	0	0	0	0	0	0	0	0	0	0	0	0	14.7455	0	0.0739808	0	0	0	0	0	0	0	0	0
2_HM_cbin_5	0	0	0	0	0	0	0	0	0	0	0	0	0	0	0	0	0	0	0	0	2.94101	10.3477	0	0	0	0	0	0
7_SB_sbin_1_11	38.6744	0.068481	0	0	0	0	0	0	0	0	0	0	0	0	0	0	0	0.22348	0	0	0	0	0	0	0	0	0	0
2_HM_sbin_25_8	0	0	0	0	0	0	0	0	0	0	0	0	0	0	0	0	0	0	0	0	1.6984	118.542	0	0	0	0	0	0
7_SB_cbin_252	40.5219	0	0	0	0	0	0	0	0	0	0	0	0	0	0	0	0	0.335247	0	25.3494	0	0	0	0	0	0	0	0
7_SB_cbin_137	0	0	0	0	0.177421	1.42331	0.176801	0	0	0	0	0	0	0	0	0	0	0	0	0	0	0	0	0	0	0	0	0
2_HM_sbin_24_1	0	0	0	0	0	0	0	0	0	0	0	0	0	0	0	0	0	0	0	0	46.0586	40.7741	0	0	0	0	0	0
7_SB_sbin_1_8	9.83426	0	0	0	0	0	0	0.0326751	0	0	0	0	0	0	0	0	0	0	0	5.69491	0	0	0	0	0	0	0	0
5_PO_sbin_18	0	0	0	0	0	0	0	0	0	0	0	0	0	0	0	3.10223	0	0	0	0	0	0	0	0	0	0	0	0
2_HM_sbin_25_9	0	0	0	0	0	0	0	0	0	0	0	0	0	0	0	0	0	0	0	0	1.61532	7.13511	0	0	0	0	0	0
7_SB_cbin_111	9.92572	0.575632	0	0	0	0.0291734	0	0	0	0	0	0	0	0	0	0	0	0	0	0	0	0	0	0	0	0	0	0
2_HM_sbin_25_4	0	0	0	0	0	0	0	0	0	0	0	0	0	0	0	0	0	0	0	0	0	23.3459	0	0	0	0	0	0
8_GM_sbin_oily_44	0	0	0	0	0	0	0	0	0	0	0	0	0	0	0	0.102587	0	0	0	0	0	0	0	0	0	0	0.576089	0
2_HM_sbin_20_19	0	0	0	0	0	0	0	0	0	0	0	0	0	0	0	0	0	0	0	0	0	0.101444	3.53167	2.80719	0.170217	0	0	0
3_PE_sbin_10_1	0	0	0	0	0	0	0	0	2.47071	17.7796	0	0	167.797	0	0	0	3.47788	0	4.85178	0	0	0	0.149536	0.111037	0	0	0	0
3_PE_cbin_7	0	0	0	0	0	0	0	0	42.2726	46.1081	0	0	18.0302	0	0	0	15.3583	1.30203	15.5938	0	0	0	0	0	0	0	0	0
4_MS_sbin_3	0	0	0	0	0	0	0	0	0	0	0	0	0	0	0	0	0	0	0	0	0	0	0	0	0	5.38856	0	0
6_MG_sbin_44_2	0	0	0	0	0	0	0.0326038	0.0220628	0	0	0	0	0	0	0	0	0.411258	0.246912	3.92451	0	0	0	0	0	0	0	0	0
6_MG_sbin_29_27	0	0.472701	0	0.165487	0.86266	0.159872	0	0	0	0	0	0	0	0	0	0.337709	0.795974	9.08784	2.13684	0	0	0	0	0	0	0	0	0
7_SB_cbin_19	0	0.0840348	0.363836	0.581059	0.954293	0.66383	0	0	0	0	0	0	0	0	0	0	0	0	0	0	0	0	0	0	3.36709	0	0.0903468	0
6_MG_cbin_29	0	0.049441	0.0127575	0	0	0.0242305	0	0	0	0	0	0	0	0	0	0.208196	1.09228	0.175234	7.45708	0	0	0	0	0	0	0	0	0
7_SB_cbin_76	0	1.32241	0	6.21008	20.6961	0.623433	0.404031	0.0930532	0	0	0	0	0	0	0	0.136788	0	2.75575	0.417342	0	0	0	0	0	0	0	0	0
8_GM_cbin_26	0	0	0	0	0	0	0	0	0	0	0	0	0	0	0	0	0	0	0	0	0	0	0	0	0	0	0.425664	0
7_SB_cbin_155	0	0.0341974	0	0.26698	0.738112	2.19961	0	0.131547	0	0	0	0	0	0	0	0.0957715	0	0.117801	0	0	0	0	0	0	0	0	0.0508494	0
7_SB_cbin_216	0	0.059156	0.0210714	1.13597	0.462594	0.234009	0	0	0	0	0	0	0	0	0	0	0	0.0825766	0	0	0	0	0	0	0	0	0	0
7_SB_cbin_167	0	0	0	0.06116	1.0542	1.04022	0.164903	0.0705518	0	0	0	0	0	0	0	0	0	0.20167	0	0	0	0	0	0	0	0	0	0
3_PE_cbin_18	0	0.0776695	0	0.155653	0.150212	0	0	0	0	0	8.69299	4.5531	0	4.69292	0	0	0.398867	0.251274	0.615581	0	0	0	0	0	0	0	0	0
7_SB_cbin_151	0	2.33667	0	0	0	0	0	0	0	0	0	0	0	0	0	0.357883	0	0.0500526	0	0	0	0	0	0	0	0	0.200856	0
5_PO_sbin_4	0	0.318082	0	0	0	0	0	0	0	0	0	0	0	0	0	1.6197	0	0	0	0	0	0	0	0	0	0	0.145663	0
8_GM_sbin_oily_18	0	0	0	0	0	0	0	0	0	0	0	0	0	0	0	0	0	0	0	0	0	0	0	0	0	0	1.67022	0
7_SB_sbin_3_25	0	0	0.753348	0.042837	0.0430296	0.0435156	0	0	0	0	0	0	0	0	0	0.0758746	0	0	0	0	0	0	0	0	0	0	0.0222976	0
7_SB_cbin_260	0	0.0399537	0.0565081	0.235479	0.142389	0.328167	0.324722	0.258524	0	0	0	0	0	1.34976	0	0.141778	0	0.193994	0.118657	0	0	0	0	0	0	0	0	0
7_SB_cbin_210	0	0.182145	0.0207467	4.45067	0.783392	0.927779	1.08834	1.14492	0	0	0	0	0	0	0	0.183417	0	0.283694	0.506284	0	0	0	0	0	0	0	0	0
3_PE_cbin_1	0	0	0	0	0	0.0811643	0	0	0	4.08718	0	0	23.6767	0	0	0	0	0	0	0	0	0	0	0	0	0	0	0
7_SB_sbin_8_45	0	0	0	0.406744	1.88858	0.179813	0.36005	1.8546	0	0	0	0	0	0	0	0	0	0	0.243786	0	0	0	0	0	0.386376	0	0	0
6_MG_cbin_7	0	0	0	0	0	0	0	0	0.913632	1.19516	0	0	0	0	0	0	0.404295	3.90363	0.25535	0	0	0	0	0	0	0	0	0
6_MG_sbin_29_14	0	0.144798	0	0	0	0.136522	0	0	2.00844	7.65098	0	0	0	0	0	0	1.96492	8.16606	1.01169	0	0	0	0	0	0	0	0	0
6_MG_cbin_57	0	0.273609	0	0	0	0.0625221	0	0	0	4.43779	0.605069	3.90698	0	0	0	0.104269	3.91413	4.2886	0.686848	0	0	0	0	0	0	0	0	0
7_SB_sbin_4_50	0	8.31627	1.92148	23.841	23.1211	33.9881	31.7109	18.8795	0	0.380931	1.75868	0	0	0	0	0.157223	1.17918	3.44999	1.36119	0	0	0	0	0	4.25748	0	0.456094	0
7_SB_cbin_34	0	0.111932	0.29251	1.21043	1.6846	1.55222	3.44201	1.51304	0	0	0	0	0	0	0	0	0	0	0	0	0	0	0	0	0	0	0.0305692	0
3_PE_cbin_16	0.385905	7.61404	0.3305	5.09372	8.46535	17.6914	18.1994	7.13924	0	11.6352	11.7933	16.6543	0	10.3559	11.8545	0.405889	4.06925	7.12815	3.43848	0	0	0	0	0	0.77512	0	0.649916	0
6_MG_sbin_44_8	0	1.10648	0.101031	2.83635	4.73286	5.04926	12.6968	2.77583	0	0	0	0	0	0	0	0.506803	14.3622	3.52118	36.294	0	0	0	0	0	0	0	0.0172408	0
7_SB_sbin_5_23	0	1.27029	0.402588	2.4109	4.38844	6.2287	7.76477	2.15024	0	0	0	0	0	0	0	0.403717	1.22061	0.936528	1.64396	0	0	0	0	0	0	0	0	0
6_MG_cbin_41	0	0.284799	0	0	0.24857	0.364538	0.552383	0.230677	0	0	0	0	0	0	0	0	2.91873	0.491295	4.97142	0	0	0	0	0	0	0	0	0
7_SB_sbin_2_39	0	2.05319	0.0360869	0	0.203841	0.23357	1.41317	0.591047	0	0	0	0	0	0	0	0	0	0	0	2.48636	0	0	0	0	4.12064	0	0.115154	0
7_SB_cbin_243	0	0.152348	0.0595157	0.668005	2.86385	5.25314	5.05781	2.14327	0	0	0	0	0	0	0	0.114148	0	0	0	0	0	0	0	0	0	0	0	0
7_SB_cbin_206	0	0.446231	0.0291993	0.644976	1.06916	0.0853091	0	0.0940569	0	1.91861	0	0	0	0	0	0.337043	0.764138	1.03172	2.00646	0	0	0	0	0	0	0	0	0
7_SB_cbin_281	0	0.24896	0.0252648	0.164594	0.173014	0.200928	0.357834	0.774688	0	0	0	0	0	0	0	0	0	0.263406	0.533967	0	0	0	0	0	0	0	0	0
7_SB_sbin_6_10	0	0.0850858	0	0.0484068	0.431812	1.72322	0.362789	0.119847	0	0	0	0	0	0	0	0	0	0	0	1.35985	0	0	0	0	1.09528	0	0.0503229	0
7_SB_cbin_203	0	0.0451208	0	0.0738605	0.407374	0.830328	0.456661	0	0	0	0	0	0	0	0	0	0	0	0	0	0	0	0	0	0	0	0	0
7_SB_cbin_248	0	0	0.0402324	0.650151	0.661599	0.967843	1.32999	1.7793	0	0	0	0	0	0	0	0	0	0	0	0	0	0	0	0	1.33733	0	0	0
2_HM_cbin_28	0	0	0	0	0	0	0	0	0	0	0	0	0	0	0	0	0	0	0	0	0	0	0	4.17855	0.195347	0	0	0
7_SB_cbin_108	0	0	0.197849	0.404202	0.322359	0.52003	0.635373	0.270757	0	0	0	0	0	0	0	0	0	0	0	0	0	0	0	0	0.325165	0	0	0
2_HM_sbin_24_3	0	0	0	0.600085	0.404349	0.427479	0.377644	0	0	0	0	0	0	0	0	0.748417	0	0	0	18.0528	134.659	0.102393	0	0.0556392	4.62716	0	0	0
4_MS_sbin_11	0	0	0	0	0.171147	0	0.256656	0.243056	0	0	0	0	0	0	0	5.52163	0	0	0	0	0	0	0	0	1.14274	180.153	0.034907	0
7_SB_sbin_4_35	0	0	0.0185917	21.4499	2.5007	2.2821	2.95491	0.0600104	0	0	0	0	0	0	0	2.41276	0	0	0	0	5.41723	0	0	0	1.14151	0	0	0
2_HM_sbin_21_2	0	0	0	0	0	0	0	0	0	0	0	0	0	0	0	0	0	0	0	1.69905	2.71783	1.35016	27.3774	30.1401	9.40094	0	0	0
2_HM_sbin_22_1	0	0	0	0.30119	0.0692178	0.0341071	0.637026	0.862164	0	0	0	0	0.162833	0	0	0	0	0	0	0	1.15936	0.890249	15.6327	11.8587	1.09441	0	0	0
7_SB_sbin_4_39	0	0.317088	0.201667	4.02759	2.91866	0.215082	1.0164	0.988795	0	0	0	0	0	0	0	121.674	0	0	0	0	0	0	0	0	1.16934	4.36264	0.153953	0
5_PO_sbin_21	0	0	0	0	0	0	0	0	0	0	0	0	0	0	0	6.42282	0	0	0	0	0	0	0	0	0	0	0.245456	0
2_HM_cbin_52	0	0	0	0	0	0	0	0	0	0	0	0	0	0	0	0	0	0	0	0	0	0.147103	0.889394	29.9626	0	0	0	0
2_HM_cbin_22	0	0	0	0	0	0	0	0	0	0	0	0	0	0	0	0	0	0	0	0	0	0.251489	2.07936	14.5322	0.891394	0	0	0
7_SB_cbin_130	0	0	0	0.135719	0.668527	0.265807	0.436669	0.318511	0	0	0	0	0	0	0	0	0	0	0	0	0	0	0	0	3.19531	0	0.111628	0
7_SB_cbin_242	0	0	0.536609	1.68833	1.07383	11.1011	1.87	0.461604	0	0	0	0	0	0	0	0	0	0	0	0	0	0	0	0	0	0	0.569929	0
7_SB_cbin_93	0	0	0	0.504355	0.470284	0.562563	0.705795	0.379183	0	0	0	0	0	0	0	0	0	0	0	0	0	0	0	0	0	0	0	0
7_SB_sbin_8_29	0	0	0	0	0.210476	1.01785	5.97622	3.6311	0	0	0	0	0.954809	0	0	0	0	0	0	0	0	0	0	0	0	0	0	0
5_PO_sbin_16	0	0	0	0	1.39388	0	0	0	0	0	0	0	0	0	0	50.1039	0	0	0	0	0	0	0	0	2.7075	0.482532	7.7548	0
7_SB_cbin_79	0	0	0	0.138793	0.337327	4.02317	0.478402	0.392552	0	0	0	0	0	0	0	0	0	0	0	0	0	0	0	0	0	0	1.18242	0
8_GM_cbin_28	0	0.398693	0	0	0.120997	0	0	0	0	0	0	0	0	0	0	2.98155	0	0	0	0	0	0	0	0	1.10722	1.30656	26.5502	0
5_PO_sbin_9	0	0	0	0.424933	0.462633	0.455387	0.499304	0	0	0	0	0	0	0	0	8.65517	0	0	0	0	0	0	0	0	0.203951	0	0.0302223	0
7_SB_cbin_68	0	0	30.2901	0.907113	8.80076	1.1893	0	0	0	0	0	0	0	0	0	0.241017	0	0	0	0	0	0	0	0	0	0	0.398227	0
2_HM_sbin_20_9	0	0	0	0	0	0	0	0	0	0	0	0	0	0.276401	0	0	0	0	0	0	0	0	0.175156	8.11123	0	0	0	0
2_HM_sbin_21_4	0	0	0	0	0	0	0	0	0	0	0	0	0	0	0	0.860888	0	0	0	18.3351	3.70341	0	0	0	39.4064	0	0	0
2_HM_sbin_21_10	0	0	0	0.0310864	0.313546	0.0310746	0	0	0	0	0	0	0	0	0	9.72463	0	0	0	0	0	0	0	0	27.7188	0.760778	12.847	0
7_SB_sbin_4_22	1.00212	1.60813	185.815	21.2242	6.1264	2.87972	0.504736	0.242494	0	0	0	0	0	0	0	0	0	0	0	0	0	0	0	0	0	0	0.251741	77.8067
8_GM_cbin_61	0	0	0	0	0	0	0	0	0	0	0	0	0	0	0	0	0	0	0	0	0	0	0	0	0	0	1.33453	0
8_GM_sbin_oily_9	0	0	0	0	0.281357	0	0	0	0	0	0	0	0	0	0	1.9563	0	0	0	0	0	0	0	0	0	0	0.88956	0
8_GM_sbin_oily_34	0	0	0	0	0	0	0	0	0	0	0	0	0	0	0	0.452792	0	0	0	0	0	0	0	0	0	0	7.74775	0
3_PE_cbin_26	0	0	0	0	0	0	0	0	0	0	0	30.2122	0	0	0	0	0	0	0	0	0	0	0	0	0	0	0	0
7_SB_sbin_8_39	0	0	0	0.196313	0	0	0.859234	4.21725	0	0	3.34001	0	0	0	0	0	0	0	0	0	0	0	0	0.103498	0	0	0	0
8_GM_sbin_oily_63	0	0	0	0	0.220947	0	0	0	0	0	0	0	0	0	0	4.83583	0	0	0	0	0	0	0	0	1.86527	0.442595	72.1737	0
7_SB_sbin_3_3	0	1.22079	50.8844	3.92495	2.6217	2.19393	1.46034	0.9647	0	0	0	0	0	0	0	0	0	0	0	0	0	0	0	0	0	0	0.572249	90.9664
8_GM_sbin_oily_62	0	0	0	0	0	0	0	0	0	0	0	0	0	0	0	0.367797	0	0	0	0	0	0	0	0	0	1.45939	0.661965	0
8_GM_cbin_60	0	0	0	0	0	0	0	0	0	0	0	0	0	0	0	0	0	0	0	0	0	0	0	0	0	0	1.29621	0
8_GM_sbin_asphalt_2	0	0.190678	0.3153	2.95169	5.50161	0.361129	0	0	0	0	0	0	0	0	0	0.142565	0	0	0	0	0	0	0	0	0	0	22.6477	111.087
7_SB_sbin_8_44	0	0.069526	0.0657306	0.316502	1.44182	1.16681	6.00049	19.898	0	0	0	0	0	0	0	22.2756	0	0	0	0	0	0	0	0	0.910929	2.34942	0.173729	0
7_SB_sbin_5_36	0	0.31426	2.03853	22.6833	71.7116	0.984745	0.101305	0	0	0	0	0	0	0	0	0.195369	0	0	0	0	0	0	0	0	0	0	10.3282	14.0223
5_PO_sbin_17	0	0	0	0	0	0	0	0	0	0	0	0	0	0	0	5.48861	0	0	0	0	0	0	0	0	0	0	0.63553	0
8_GM_sbin_oily_8	0	0	0	0	0	0	0	0	0	0	0	0	0	0	0	0.800013	0	0	0	0	0	0	0	0	0	0	6.07272	0
7_SB_sbin_7_37	0	0	0.0178856	1.63173	0.665312	1.23859	3.42313	1.08239	0	0	0	0	0	0	0	0	0	0	0	0	0	0	0.150344	0.089839	0.965532	0	1.81626	0
8_GM_cbin_69	0	0	0	0.59384	0	0.589762	0.202917	0.0763123	0	0	0	0	0	0	0	0	0	0	0	0	0	0	0	0	0	0	2.86676	0
2_HM_sbin_21_5	0	0	0	0	0.179858	0	0.271639	0.252363	0	0	0	0	0	0	0	6.28039	0	0	0	6.22227	0	0	0	0	15.725	4.94599	0.0973224	0
8_GM_sbin_oily_3	0	0	0	0	0.0515948	0	0	0.0514056	0	0	0	0	0	0	0	0	0	0	0	0	0	0	0	0	0.408901	0	0.670744	0
2_HM_cbin_36	0	0	0	0	0	0	0	0	0	0	0	0	0	0	0	0	0	0	0	4.54735	52.4118	0	0	0	6.20785	0	0	0
7_SB_cbin_22	0	2.46681	0	0	0	0	0	0	0	0	0	0	0	0	0	0	0	0.0810205	0	0	0	0	0	0	0	0	0	0
7_SB_sbin_1_6	33.6466	0	0	0	0	0	0	0	0	0	0	0	0	0	0	0	0	0.364207	0	0	0	0	0	0	0	0	0	0
6_MG_cbin_15	0	0	0	0	0	0	0	0	0	0	0	0	0	0	0	0	4.17071	0.0855106	2.18252	0	0	0	0	0	0	0	0	0
7_SB_cbin_208	0	0	0.0183184	0.416742	0.273362	1.86001	0.509537	0.268911	0	0	0	0	0	0	0	0	3.77357	0.101085	1.39004	0	0	0	0	0	0	0	0	0
7_SB_cbin_67	0	0	0	0.834992	0.427846	0.63996	0.747467	0.14816	0	0	0	0	0	0	0	0	0	0	0	0	0	0	0	0	0	0	0	0
7_SB_cbin_77	0	0	0.018633	0.19597	0.238789	1.5924	0.524558	0.180514	0	0	0	0	0	0	0	0	0.56422	0.153111	1.20922	0	0	0	0	0	0	0	0	0
7_SB_cbin_164	0	0	0	0.309055	0	0	14.1712	0	0	0	0	0	0	0	0	0	0	0	0	0	0	0	0	0	0	0	0	0
6_MG_cbin_59	0	0	0	0	0	0	0	0	0	0	0	0	0	0	0	0	0.510769	2.96266	0.665401	0	0	0	0	0	0	0	0	0
7_SB_sbin_6_6	0	0	0	0	2.7408	10.1129	0	0.798668	0	0	0	0	0	0	0	0	0	0	0	0	0	0	0	0	0	0	0	0
7_SB_cbin_221	0	0	0.0227099	0.695177	1.27784	0.530758	0.276188	0.189767	0	0	0	0	0	0	0	0	0.427129	0	0.189823	0	0	0	0	0	0.325505	0	0	0
7_SB_sbin_3_28	0	0	1.90625	0.0437705	0.0970687	0.0558027	0.131978	0	0	0	0	0	0	0	0	0	0	0	0	0	0	0	0	0	0	0	0	0
8_GM_cbin_57	0	0	0	0	0	0	0	0	0	0	0	0	0	0	0	0	0	0	0	0	0	0	0	0	0	0	1.42201	0
7_SB_cbin_124	0	0	0	0.480384	1.4161	0	0	0	0	0	0	0	0	0	0	0	0	0	0	0	0	0	0	0	0	0	0	0
6_MG_cbin_111	0	0	0	0	0	0	0	0	0	0.203662	0	0	1.75942	0	0	0	1.18317	0.0527741	2.13519	0	0	0	0	0	0	0	0	0
7_SB_cbin_178	0	0.122616	0.497818	0.137316	0.268332	0.150089	0.175637	0.0514648	0	0	0	0	0	0	0	0	0	0	0.114993	0	0	0	0	0	0	0	0	0
4_MS_sbin_16	0	0	0	0	0	0	0	0	0	0	0	0	0	0	0	0	0	0	0	0	0	0	0	0	0	17.7786	0	0
6_MG_cbin_48	0	0	0	0	0	0	0	0	0	0	0	0	0	0	0	0	1.39685	0.0644437	6.1753	0	0	0	0	0	0	0	0	0
6_MG_sbin_29_20	0	0	0	0.0991074	0.0455382	0.0503489	0	0	5.29249	0	0	0	3.45851	0	0	0	3.63287	3.66371	1.61997	0	0	0	0	0	0	0	0	0
6_MG_cbin_23	0	0	0	0	0	0	0	0	0	0	0	0	0	0	0	0	2.54477	0	2.11673	0	0	0	0	0	0	0	0	0
7_SB_cbin_83	0	0	0	0.795413	0.372188	0.232751	0.0765141	0.0452044	0	0	0	0	0.429479	0	0	0	0	0	0	0	0	0	0	0	0	0	0	0
7_SB_sbin_3_6	0	0	2.78059	1.38157	1.91027	1.00622	0.33638	0	0	0	0	0	0	0	0	0	0	0	0	0	0	0	0	0	0	0	0	0
6_MG_cbin_43	0	0	0	0	0	0	0	0	0	0	0	0	0	0	0	0	0.440809	0.0561776	3.39797	0	0	0	0	0	0	0	0	0
6_MG_cbin_115	0	0	0	0.0817263	0	0.0946715	0	0	0	0	0	0	0	0	0	0	9.76406	0.623999	5.39101	0	0	0	0	0	0	0	0	0
6_MG_sbin_44_29	0	0	0	0	0	0	0	0	0	0	0	0	0	0	0	0	1.81621	0.108491	3.15229	0	0	0	0	0	0	0	0	0
2_HM_cbin_27	0	0.276483	0.487637	1.07568	0.898014	1.10359	1.39189	1.1669	0	0	0	0	0	0	0	0	0	0	0	0	0	0	0.148353	0.237739	8.45433	0	0.0384352	0
6_MG_cbin_6	0	0	0	0.209907	0.145003	0.142132	0.238817	0.267271	0	0	0	0	0	0	0	0	0	0.613623	2.78796	0	0	0	0	0	0	0	0	0
8_GM_cbin_37	0	0	0	0	0	0	0	0	0	0	0	0	0	0	0	0	0	0	0	0	0	0	0	0	0	0	3.10333	0
7_SB_cbin_267	0	0	0.017659	0.734988	0.346689	0.535451	0.335134	0.0736339	0	0	0	0	0	0	0	0	0	0	0.167086	0	0	0	0	0	0	0	0	0
7_SB_sbin_2_9	0	2.53401	0	0	0	0	0	0	0	0	0	0	0	0	0	0	0	0	0	0	0	0	0	0	0	0	0	0
7_SB_cbin_193	0	0	0	0.349253	0.925952	0.88278	0	0	0	0	0	0	0	0	0	0	0	0	0	0	0	0	0	0	0	0	0	0
3_PE_cbin_21	0	0.0505972	0	0.112242	0	0.0680362	0.0953855	0.0619804	0	2.47277	0	0	11.4572	1.97541	0	0.115409	1.97757	1.84687	1.38953	0	0	0	0	0	0	0	0	0
7_SB_sbin_2_32	0	1.23269	0	0	0	0	0	0	0	0	0	0	0	0	0	0	0	0	0	0	0	0	0	0	0	0	0	0
8_GM_cbin_54	0	0	0	0	0.0512584	0	0	0	0	0	0	0	0	0	0	0	0	0	0	0	0	0	0	0	0	0	0	25.9034
7_SB_cbin_66	0	0	0	0.521465	0	0.0556262	0.338526	0.409406	0	3.85333	1.62451	0	2.01699	3.23286	0	0.100847	1.79902	0.329755	0.365992	0	0	0	0	0	0	0	0	0
6_MG_cbin_30	0	0	0	0	0	0	0	0	0	0	0	0	0	0	0	0	8.91964	0	0.793773	0	0	0	0	0	0	0	0	0
6_MG_cbin_38	0	0	0	0	0	0	0	0	0	0.803277	0	0	0	0	0	0	1.75153	0.187112	5.4262	0	0	0	0	0	0	0	0	0
7_SB_sbin_6_15	0	0.122585	0.0867633	0.0691147	1.48966	24.4437	2.28913	0.0678677	0	0	0	0	0	0	0	0	0	0	0	0	0	0	0	0	0.237369	0.104333	0.0294918	0
7_SB_cbin_46	0	0	0	0.0755634	0	0.115838	0.233619	0.804391	0	0	0	0	0	0	0	0	0	0	0	0	0	0	0	0	0	0	0	0
7_SB_cbin_119	0	0	0	0.34334	0.0910222	0.138868	0.227782	2.02013	0	0	3.68656	0	0.689317	4.27211	0	0.129392	0.57121	0.781489	0.42558	0	0	0	0	0	0	0	0	0
7_SB_cbin_247	0	0.0276687	0.0223694	0.147988	0.356119	0.809786	0.067749	0.0218042	0	0	0	0	0	0	0	0.0815208	0	0	0	1.43428	0	0	0	0	0.186369	0	0	0
7_SB_cbin_249	0	0	0	0.0973073	0.122647	0.103925	0.260859	0.786758	0	0	0	0	0	0	0	0	0	0	0	0	0	0	0	0	0	0	0	0
7_SB_sbin_3_9	0	0.561334	2.17829	0.190028	0.259266	1.03284	0.303756	0	0	0	0	0	0	0	0	0	0	0	0	0	0	0	0	0	0.278462	0.121987	0.0348271	0
7_SB_cbin_64	0	0.0463376	0.0261439	0.0799491	0.864078	0.19548	0.560165	0	0	0	0	0	0	0	0	0	0	0	0	0	0	0	0	0	0	0	0	0
7_SB_cbin_181	0	0	0	0.0506157	0.0488594	0	0.234294	1.04868	0	0	0	0	0	0	0	0.0546337	0	0	0	0	0	0	0	0	0	0	0	0
7_SB_cbin_9	0	0	0	0.156022	1.03718	0.851178	0	0	0	0	0	0	0	0	0	0	0	0	0	0	0	0	0	0	0	0	0	0
6_MG_cbin_42	0	0.142042	0	0	0	0	0	0	0	0.381114	0	0	0	0	0	0.158051	1.0965	2.91618	0.767158	0	0	0	0	0	0	0	0.0256969	0
5_PO_sbin_2	0	0	0	0	0	0	0	0	0	0	0	0	0	0	0	2.03861	0	0	0	0	0	0	0	0	0	0	0	0
6_MG_cbin_58	0	0	0	0	0	0	0	0	0	0	0	0	1.90183	0	0	0	2.55152	0.280284	1.71434	0	0	0	0	0	0	0	0	0
7_SB_cbin_61	0	0.0422574	2.3534	0.048233	0.0330174	0	0	0	0	0	0	0	0	0	0	0.0942466	0	0	0	0	0	0	0	0	0	0	0.19629	0
7_SB_cbin_62	0	0.0275118	0.0348471	0.334281	0.346654	0.549573	0.081063	0.02873	0	0	0	0	0	0	0	0.391129	0.93401	0.0529006	0.0998031	0	0	0	0	0	0	0	0	0
7_SB_cbin_12	0	0.068046	0.0258592	1.62462	0.326965	0.879241	1.02188	0.42513	0	2.14287	0.312353	0	2.5171	2.25267	0	0.34639	2.16062	2.716	1.61022	0	0	0	0	0	0	0	0	0
7_SB_cbin_101	30.6096	0	0	0	0	0	0	0	0	0	0	0	0	0	0	0	0	0.158616	0	0	0	0	0	0	0	0	0	0
6_MG_cbin_104	0	0	0	0	0	0	0	0	0	0	0	0	0	0	0	0	0	0	4.75761	0	0	0	0	0	0	0	0	0
3_PE_cbin_25	0	0	0	0.0682619	0	0	0	0	0	7.90725	4.49636	0	3.08786	4.46319	0	0	2.67436	1.39413	1.37278	0	0	0	0	0	0	0	0	0
7_SB_sbin_2_54	0	6.09251	0	0	0	0.0413188	0.0868054	0	0	0	0	0	0	0	0	0.52625	0.695027	0.442625	0.493252	0	0	0	0	0	0	0	0	0
7_SB_cbin_50	0	0	0	0	0.134877	1.24481	0.102509	0	0	0	0	0	0	0	0	0.258353	0	0	0	1.27413	0	0	0	0	1.46991	0	0.0445128	0
4_MS_sbin_10	0	0	0	0	0	0	0	0	0	0	0	0	0	0	0	0	0	0	0	0	0	0	0	0	0	6.83895	0	0
7_SB_cbin_163	0	0	0	0.684667	0.217924	0.331243	0.0651578	0.0929887	0	0	0	0	0	0	0	0	0	0	0	0	0	0	0	0	0	0	0	0
7_SB_sbin_7_21	0	0	0.0356652	1.57647	1.32025	0.669461	3.96703	2.39476	0	0	0	0	0	0	0	0	0	0	0	0	0	0	0	0	0	0	0	0
7_SB_sbin_3_10	0	0	5.05689	0	0.0865931	0.0413987	0	0	0	0	0	0	0	0	0	0	0	0	0	0	0	0	0	0	0	0	0.0274503	0
7_SB_cbin_96	0	0	0	0.237398	0.0705827	0.119066	0.800748	1.22294	0	0	0	0	0	0	0	0	0.256507	0	0.122625	0	0	0	0	0	0	0	0	0
7_SB_cbin_41	0	0	0.0363833	0.625527	0.59702	0.605342	0.336844	0.123099	0	0	0	0	0	0	0	0	0	0	0	0	0	0	0	0	0	0	0	0
8_GM_sbin_oily_71	0	0.100059	0.0178274	0.176152	0.249175	0.323981	0.192598	0.0456484	0	0	0	0	0	0	0	0.433058	0.59451	0.220873	0.239972	0	0	0	0	0	0.217521	0	0.486434	0
7_SB_cbin_120	33.6982	0	0	0	0	0	0	0	0	0	0	0	0	0	0	0.0748802	0	0.270113	0.0809552	4.69047	0	0	0	0	0	0	0	0
6_MG_cbin_75	0	0	0	0	0	0	0	0	0	0	0	0	0	0	0	0	7.85854	0	1.2141	0	0	0	0	0	0	0	0	0
6_MG_sbin_29_33	0	0.0921915	0	0	0	0	0	0	0	6.8549	0.855086	0	1.36739	7.39318	0	0.0680504	8.08794	3.64175	4.57674	0	0	0	0	0	0	0	0	0
7_SB_sbin_6_13	0	0	0.0164662	0.145865	0.350279	1.2328	0.0993945	0.0624918	0	0	0	0	0	0	0	0	0.721627	0.0779289	0	1.69265	0	0	0	0	0.248538	0	0	0
7_SB_cbin_148	0	0	0	0.525558	1.1573	0	0	0	0	0	0	0	0	0	0	0	0.521063	0.192043	0	0	0	0	0	0	0	0	0	0
6_MG_cbin_1	0	0	0	0	0	0	0	0	0	0	0	0	0	0	0	0	0.28787	0	3.40593	0	0	0	0	0	0	0	0	0
7_SB_sbin_1_13	11.4089	0	0	0	0	0	0	0	0	0	0	0	0	0	0	0	0	0	0	0	0	0	0	0	0	0	0	0
8_GM_cbin_47	0	0	0	0	0	0	0	0	0	0	0	0	0	0	0	0	0	0	0	0	0	0	0	0	0	0	0	122.386
7_SB_cbin_59	0	0	0.0133399	0.751841	0.363117	0.676058	0.892928	0.874634	0	0	0	0	0	0	0	0	0	0	0	0	0	0	0	0	0	0	0	0
7_SB_cbin_224	0	0	0.875943	0	0	0	0	0	0	0	0	0	0	0	0	0	0	0	0	0	0	0	0	0	0	0	0.0569448	0
7_SB_cbin_15	0	0	0.0134509	0.615492	0.177086	0.304284	0.487618	0.212181	0	0	0	0	0	0	0	0	0	0	0	0	0	0	0	0	0	0	0	0
8_GM_sbin_oily_38	0	0	0	0	0	0	0	0	0	0	0	0	0	0	0	0.244564	0	0	0	0	0	0	0	0	0	0	0.635136	0
7_SB_cbin_4	0	0	0	0.149839	0.569599	0.33719	1.03173	0.0839401	0	0	0.297466	0	0	0.318428	0	0	0	0	0	0	0	0	0	0	0	0	0	0
7_SB_sbin_7_45	0	0	0.0160538	0.295062	0.937879	0.951078	1.6539	0.352487	0	0	0	0	0	0	0	0	0	0	0	0	0	0	0	0	0	0	0	0
6_MG_cbin_105	0	0.0664406	0	0	0	0	0	0	0	0.166893	0	0	0	1.75913	1.20672	0.625104	0.909963	0.478382	1.83197	0	0	0	0	0	0	0	0	0
8_GM_cbin_63	0	0	0	0	0	0	0	0	0	0	0	0	0	0	0	0	0	0	0	0	0	0	0	0	0	0	0.9753	0
8_GM_sbin_oily_48	0	0	0	0	0	0	0	0	0	0	0	0	0	0	0	0	0	0	0	0	0	0	0	0	0	0	0.773512	0
8_GM_sbin_oily_20	0	0	0	0	0	0	0	0	0	0	0	0	0	0	0	0	0	0	0	0	0	0	0	0	0	0	0.502367	0
6_MG_cbin_70	0	0.205073	0	0.0500047	0.0831706	0.117423	0.0492869	0.0214205	0	0.81851	0.686461	1.05029	0	1.45046	0	0.611123	0.864544	1.06638	1.48917	0	0	0	0	0	0	0	0	0
8_GM_sbin_oily_31	0	0.073969	0	0	0.0325016	0	0	0	0	0	0	0	0	0	0	0.441322	0	0	0	0	0	0	0	0	0	0	0.556326	0
7_SB_sbin_2_47	0	2.9502	0	0	0	0	0	0	0	0	0	0	0	0.916809	0	0.145651	0.848175	0.86988	0.673927	0	0	0	0	0	0	0	0	0
7_SB_cbin_17	0	0	0	1.50378	1.50204	0	0.0712359	0.533633	0	0	0	0	0	0	0	0	0	0.115355	0	0	0	0	0	0	0	0	0	0
7_SB_sbin_7_15	9.18235	0	0.272183	2.60181	1.07447	0.552287	3.52471	1.34401	0	0	0	0	0	0	0	0	0	0	0	148.457	0	0	0	0	0	0	0	0
6_MG_cbin_20	0	0	0	0	0	0.177739	0	0.0741906	0	0	0	0	0	0	0	0	1.5694	1.38376	0.929692	0	0	0	0	0	0	0	0	0
7_SB_cbin_161	70.4097	0.0412628	0.0435882	14.1136	0.0833992	0.0800802	0.13564	3.71689	0	0	0	0	0	0	0	0	0.451865	1.57834	0.302395	13.4781	0	0	0	0	0	0	0	0
7_SB_cbin_51	76.5715	0.0912568	0	0.144531	0	0.0250348	0	0	0	0	0	0	0	0	0	0	0	3.53688	0.321791	12.7134	0	0	0	0	0	0	0	0
7_SB_cbin_160	24.9864	0	0.0119008	1.04371	0.972687	0.0804528	0.316451	0.48029	0	0	0	0	0	0	0	0	0	0.208195	0	41.8118	0	0	0	0	0	0	0	0
7_SB_cbin_173	0.46818	0	0	0	0.178507	2.00799	0.0456831	0	0	0	0	0	0	0	0	0	0	0.0484659	0	0	0	0	0	0	0	0	0	0
8_GM_sbin_oily_47	0	0.0771753	0.0308075	0	0	0	0	0	0	0	0	0	0	0	0	0	0	0	0	0	0	0	0	0	0	0	0.366577	0
7_SB_sbin_4_9	0	0	0	4.0148	0.386201	0.0955548	0.121971	0.102958	0	0	0	0	0	0	0	0	0	0	0	0	0	0	0	0	0	0	0	0
7_SB_sbin_4_1	0	0.196203	0.286365	6.53042	3.01842	3.52855	1.5405	1.4162	0	0	0	0	0	0	0	1.60701	0	1.70582	0.253802	0	0	0	0	0	0	1.38767	0.111678	0
7_SB_cbin_20	0	0.295825	0.0656066	1.71823	0.542942	0.637014	0.799631	0.697363	0	0	0	0	0	0	0	1.48868	0	2.10789	0.995662	0	0	0	0	0	0	0	0.0435466	0
7_SB_cbin_141	0	0.526648	0	0	0.0719865	0.274711	0	0.151015	0	0	0	0	0	0	0	0.0744899	0	0.0813922	0.0852478	0	0	0	0	0	0	0	0	0
4_MS_sbin_8	0	0.199047	0.0792615	0.605429	0.313385	0.621463	0.415492	0.453577	0	0	0	0	0	0	0	2.19975	0	1.29259	0.20955	0	0	0	0	0	0	11.4796	0.24005	0
6_MG_sbin_29_6	0	0	0	0	0	0	0	0	0	0	0	0	0	0	0	0	0.574605	5.91456	0.539331	0	0	0	0	0	0	0	0	0
7_SB_cbin_73	0	0	0	0.223592	0.27166	0.683652	0.116465	0.0749708	0	0	0	0	0	0	0	0	0	0	0	0	0	0	0	0	0	0	0	0
6_MG_cbin_72	0	0	0	0	0	0	0	0	0	0	0	0	0	0	0	0	3.84691	0.427065	1.07631	0	0	0	0	0	0	0	0	0
7_SB_cbin_157	0	0.0369871	0	0.994822	0.531493	0.109446	0	0	0	0	0	0	0	0	0	0	0	0	0	0	0	0	0	0	0	0	0	0
7_SB_cbin_259	0	0	0.0454218	2.35677	0.42909	0.260207	0.0747359	0.0646204	0	0	0	0	0	0	0	0.699018	0	0.121306	0	0	0	0	0	0	0	0	0.0545784	0
7_SB_cbin_102	0	0	0.0242681	2.47034	1.17907	0.852092	0.107981	0.0500674	0	0	0	0	0	0	0	0	0	0	0	0	0	0	0	0	0	0	0.02052	0
6_MG_sbin_44_34	0	0.154605	0	0	0.0240359	0	0	0	0	0	0	0	0	0	0	0.0515925	1.63439	7.29312	2.58343	0	0	0	0	0	0	0	0	0
6_MG_cbin_63	0	0	0	0	0.0502615	0.0352059	0	0.0384957	0	0	0	0	0	0	0	0	0.678597	0.105709	3.1938	0	0	0	0	0	0	0	0	0
7_SB_sbin_5_22	0	0.219303	0	0.519677	2.54634	0.743726	0.670831	0.0598628	0	0	0	0	0	0	0	0.307943	0	0.262462	0.268705	0	0	0	0	0	0	0	0	0
7_SB_sbin_4_10	0	0.679305	0.152354	25.5254	4.64245	1.69959	3.89808	0.0819339	0	0	0	0	0	0	0	0.143078	0.333904	1.09572	0.312123	0	0	0	0	0	0	0	0	0
2_HM_sbin_21_11	0	0.141466	0	0	0	0.0740566	0	0	0	0	0	0	0	0	0	0.348858	0	0.131664	0	19.0429	0	0	0	0	4.99157	0	0	0
7_SB_cbin_274	0	0.0855975	0	0.137215	0.210942	0.943787	0.59434	0.0926397	0	0	0	0	0	0	0	0.126029	0	0	0	0	0	0	0	0	0	0	0	0
6_MG_sbin_29_18	0	0.254466	0	0	0.123487	0.0754866	0	0	0	0	0	0	0	0	0	0.228633	0	1.84518	0.37271	0	0	0	0	0	0	0	0	0
8_GM_sbin_oily_7	0	0.719411	0	0.388926	0.167672	0.0865336	0.0820639	0.108432	0	0	0	0	0	0	0	0.294184	0.397468	0.700673	0.342891	0	0	0	0	0	0	0	0.74068	0
7_SB_cbin_287	0	0	0.118629	0.322609	0.508294	0.409451	0.120487	0.0404465	0	0	0	0	0	0	0	0	0	0	0	0	0	0	0	0	0	0	0	0
7_SB_cbin_1	0	0	2.168	0.152341	0.116959	0.0997452	0.104761	0.108798	0	0	0	0	0	0	0	0	0	0	0	0	0	0	0	0	0	0	0.0150854	0
8_GM_cbin_11	0	0	0	0	0	0	0	0	0	0	0	0	0	0	0	0	0	0	0	0	0	0	0	0	0	0	0.61279	0
7_SB_cbin_149	0	0.309514	0.0860457	0.420395	0.399309	0.172957	0.0474588	0.027631	0	0	0	0	0	0	0	0	0	0	0	0	0	0	0	0	0	0	0	0
7_SB_sbin_2_44	0	1.14441	0	0	0.0411329	0.0349596	0	0	0	0	0	0	0	0	0	0	0	0.323821	0	0	0	0	0	0	0	0	0	0
7_SB_sbin_2_52	0	5.38467	0	0.0273681	0	0.0318818	0	0	0	0	0	0	0	0	0	2.13845	0	0.686026	0.062748	1.87985	0	0	0	0	0	0	0.383547	0
7_SB_sbin_1_4	16.5044	0	0	0	0	0	0	0	0	0	0	0	0	0	0	0	0	0.112887	0	0	0	0	0	0	0	0	0	0
3_PE_sbin_10_6	0	0	0	0	0	0	0	0	0	0	0	47.6723	62.9772	40.1439	0	0	6.81015	0.20529	2.19699	0	0	0	0	0	0	0	0	0
7_SB_sbin_3_29	0	0.197124	0.523108	0	0	0	0	0	0	0	0	0	0	0	0	0.170723	0	0	0	2.79634	0	0	0	0	0	0	0	0
7_SB_sbin_7_41	0	0.196403	1.06746	0.843908	0.832545	1.99808	1.81405	0.662223	0	0	0	0	0	0	0	0.27323	0	0.197385	0.181086	0	0	0	0	0	0	0	0	0
8_GM_cbin_44	0	0	0	0	0	0	0	0	0	0	0	0	0	0	0	0	0	0	0	0	0	0	0	0	0	0	0.372075	0
7_SB_sbin_5_41	0	0.385703	0.631963	0.941046	5.34209	0.816958	0.657273	0.586304	0	0	0	0	0	0	0	0	0	0	0	0	0	0	0	0	0	0	0	0
3_PE_cbin_3	0	5.35502	0	0	0	0	0	0	0	0.589508	8.23865	15.3498	1.90151	10.7301	0	0.54688	0	0.912793	0.21836	0	0	0	0	0	0	0	0	0
6_MG_sbin_44_3	0	0	0	0	0	0	0	0	0	0	0	0	0	0	0	0	1.74564	1.46918	6.45214	0	0	0	0	0	0	0	0	0
4_MS_sbin_15	0	0	0	0	0	0	0	0	0	0	0	0	0	0	0	0	0	0	0	0	0	0	0	0	0	3.93261	0	0
6_MG_sbin_44_15	0	0	0	0	0	0	0	0	0	0	0	0	0	0	0	0	0.594296	0.180952	4.51482	0	0	0	0	0	0	0	0	0
7_SB_cbin_293	0	0.147285	0.216828	0.267104	0.111899	0.282721	0	0	0	0	0	0	0	0	0	0	0	0	0	0	0	0	0.25305	0.0515184	0.232693	0	0.137933	0
7_SB_sbin_3_20	0	0	0.830625	0.0590919	0	0	0	0	0	0	0	0	0	0	0	0	0	0	0	0	0	0	0	0	0	0	0	0
2_HM_cbin_29	0	0	0	0	0	0	0	0	0	0	0	0	0	0	0	0	0	0	0	0	0	0	5.50367	1.88056	0.719617	0	0	0
6_MG_cbin_26	0	0	0	0	0	0	0	0	0	28.7136	0	0	0	0	0	0	0.445824	3.83054	0.221268	0	0	0	0	0	0	0	0	0
6_MG_cbin_100	0	0.0846685	0	0	0	0	0	0	0	0	0	0	0	0	0	0	0	0.0686797	2.67282	0	0	0	0	0	0	0	0	0
6_MG_cbin_65	0	0	0	0	0	0	0	0	0	8.2528	0	0	0	0	0	0	0.485245	5.52096	0.318467	0	0	0	0	0	0	0	0	0
7_SB_sbin_2_49	0	2.48872	0	0.126004	0	0	0	0.0545656	0	0	0	0	0	0	0	0.540592	0	1.15737	0.642726	0	0	0	0	0	0	0	0	0
7_SB_sbin_4_37	0	0.287636	21.9249	2.18394	1.42582	0.699967	10.052	0.323205	0	0	0	0	0	0	0	0	2.43528	0.151041	0.102627	0	0	0	0	0	0	0	0	0
6_MG_cbin_18	0	2.22357	0	0	0	0	0	0	0	4.85063	0	0	0	0	0	6.41561	0.360579	16.0013	2.61111	0	0	0	0	0	0	0	0	0
7_SB_cbin_205	0	0	0	0.128992	0.213645	0.19267	0.815053	0.352126	0	0	0	0	0	0	0	0	0	0	0	0	0	0	0	0	0	0	0	0
6_MG_sbin_44_21	0	0	0	0	0	0	0	0	0	8.58532	1.10855	0	4.59339	0	0	0	6.01314	0.257804	4.19679	0	0	0	0	0	0	0	0	0
8_GM_sbin_oily_25	0	0	0	0	0	0	0	0	0	0	0	0	0	0	0	0	0	0	0	0	0	0	0	0	0	0	0.581445	0
8_GM_sbin_oily_55	0	0	0.0726865	0	0	0	0	0	0	0	0	0	0	0	0	0.159761	0	0	0	0	0	0	0	0	0	0	0.432334	0
7_SB_cbin_230	0	0.0871792	5.53405	0.516415	0.3495	0.129076	0	0	0	0	0	0	0	0	0	0.128155	0	0	0	0	0	0	0	0	0	0	0.107406	0
8_GM_sbin_oily_32	0	0	0.400006	0	0	0	0	0	0	0	0	0	0	0	0	0.106735	0	0	0	0	0	0	0	0	0	0	0.57812	0
8_GM_cbin_40	0	0	0.409537	0	0	0	0	0	0	0	0	0	0	0	0	0.250386	0	0	0	0	0	0	0	0	0	0	2.25396	0
6_MG_cbin_45	0	0	0	0	0	0	0	0	0	0	0	0	0	0	0	0	0.285775	2.5108	0.351895	0	0	0	0	0	0	0	0	0
5_PO_sbin_5	0	0	0	0	0	0	0	0	0	0	0	0	0	0	0	2.43807	0	0	0	0	0	0	0	0	0	0	0	0

## Sheet: Suppl Table 4
vOTUs	length (bp)	VirFinder score	VirFinder p-value	VirSorter category	VirSorter categories 1, 2, 4, 5	VirFinder score >= 0.9 & p < 0.05	VirSorter categories 1-6 and VirFinder score >= 0.7 & p < 0.05	Wtp	VIBRANT	checkv_quality	CheckV contamination	CheckV circular	lifestyle	taxa via LCA	taxa via vConTACT2	assembly method	source accession (reads)	source location
k119_10441_length_14168_cov_34.8606	14168	0.324384	0.151346	2	Yes	No	No	Yes	Yes	Not-determined	0	No	lysogenic	#N/A	#N/A	single-assembly	PRJNA390944	Pacific Ocean: Eastern North Pacific, ODP site 1244
k119_108714_length_18672_cov_34.6402	18672	0.0179759	0.634247	5	Yes	No	No	Yes	No	Low-quality	0	No	undetermined	#N/A	#N/A	single-assembly	PRJNA390944	Pacific Ocean: Eastern North Pacific, ODP site 1244
k119_110691_length_24212_cov_93.0039	24212	0.983497	0.00327431	3	No	Yes	Yes	Yes	No	Complete	0	Yes	undetermined	#N/A	#N/A	single-assembly	PRJNA390944	Pacific Ocean: Eastern North Pacific, ODP site 1244
k119_112841_length_13842_cov_10.0000	13842	0.887616	0.0149163	4	Yes	No	Yes	Yes	Yes	Low-quality	59.75	No	lysogenic	#N/A	#N/A	single-assembly	PRJNA390944	Pacific Ocean: Eastern North Pacific, ODP site 1244
k119_115259_length_14076_cov_112.7630	14076	0.359442	0.134489	5	Yes	No	No	Yes	Yes	Complete	0	No	lysogenic	#N/A	#N/A	co-assembly	PRJNA390944	Pacific Ocean: Eastern North Pacific, ODP site 1244
k119_11995_length_11246_cov_11.2414	11246	0.00979754	0.726777	2	Yes	No	No	Yes	Yes	Low-quality	0	No	lysogenic	#N/A	#N/A	single-assembly	PRJNA390944	Pacific Ocean: Eastern North Pacific, ODP site 1244
k119_12028_length_10103_cov_309.6368	10103	0.968515	0.00533592	No	No	Yes	No	Yes	Yes	Complete	0	No	undetermined	#N/A	#N/A	single-assembly	PRJNA390944	Pacific Ocean: Eastern North Pacific, ODP site 1244
k119_12879_length_12554_cov_10.0000	12554	0.0480196	0.459496	2	Yes	No	No	Yes	Yes	Low-quality	0	No	undetermined	#N/A	#N/A	single-assembly	PRJNA390944	Pacific Ocean: Eastern North Pacific, ODP site 1244
k119_13266_length_11070_cov_42.3527	11070	0.0477711	0.460223	2	Yes	No	No	Yes	Yes	Complete	0	Yes	lysogenic	#N/A	#N/A	single-assembly	PRJNA390944	Pacific Ocean: Eastern North Pacific, ODP site 1244
k119_13979_length_13578_cov_11.0000	13578	0.455452	0.101746	2	Yes	No	No	No	Yes	Not-determined	0	No	undetermined	#N/A	#N/A	single-assembly	PRJNA390944	Pacific Ocean: Eastern North Pacific, ODP site 1244
k119_151706_length_10201_cov_14.5923	10201	0.907106	0.0126122	No	No	Yes	No	Yes	No	Not-determined	0	No	undetermined	#N/A	#N/A	single-assembly	PRJNA390944	Pacific Ocean: Eastern North Pacific, ODP site 1244
k119_152615_length_10342_cov_81.0492	10342	0.934283	0.00933786	No	No	Yes	No	Yes	Yes	Not-determined	0	No	undetermined	#N/A	#N/A	co-assembly	PRJNA390944	Pacific Ocean: Eastern North Pacific, ODP site 1244
k119_15751_length_15143_cov_23.9189	15143	0.0207655	0.607931	5	Yes	No	No	No	Yes	Low-quality	0	No	lysogenic	#N/A	#N/A	single-assembly	PRJNA390944	Pacific Ocean: Eastern North Pacific, ODP site 1244
k119_15806_length_13641_cov_18.0000	13641	0.00718091	0.770677	2	Yes	No	No	Yes	Yes	Complete	0	Yes	lysogenic	#N/A	#N/A	single-assembly	PRJNA390944	Pacific Ocean: Eastern North Pacific, ODP site 1244
k119_15837_length_11929_cov_5.0000	11929	0.909991	0.0124909	No	No	Yes	No	Yes	Yes	Medium-quality	0	No	undetermined	#N/A	#N/A	single-assembly	PRJNA390944	Pacific Ocean: Eastern North Pacific, ODP site 1244
k119_158512_length_14521_cov_77.9131	14521	0.940987	0.00848896	No	No	Yes	No	Yes	Yes	Not-determined	0	No	undetermined	#N/A	#N/A	co-assembly	PRJNA390944	Pacific Ocean: Eastern North Pacific, ODP site 1244
k119_16039_length_13845_cov_12.8501	13845	0.258082	0.184938	2	Yes	No	No	Yes	Yes	Low-quality	0	No	undetermined	#N/A	#N/A	single-assembly	PRJNA390944	Pacific Ocean: Eastern North Pacific, ODP site 1244
k119_165203_length_25002_cov_34.2545	25002	0.20378	0.220834	5	Yes	No	No	No	No	Not-determined	0	No	undetermined	#N/A	#N/A	single-assembly	PRJNA390944	Pacific Ocean: Eastern North Pacific, ODP site 1244
k119_16837_length_38296_cov_32.9562	38296	0.523231	0.0827068	2	Yes	No	No	Yes	Yes	Not-determined	0	No	undetermined	#N/A	#N/A	single-assembly	PRJNA390944	Pacific Ocean: Eastern North Pacific, ODP site 1244
k119_172095_length_21870_cov_22.9798	21870	0.815623	0.0260732	2	Yes	No	Yes	Yes	Yes	Medium-quality	0	No	undetermined	#N/A	#N/A	single-assembly	PRJNA390944	Pacific Ocean: Eastern North Pacific, ODP site 1244
k119_17652_length_12939_cov_23.0000	12939	0.23229	0.198884	2	Yes	No	No	Yes	Yes	Low-quality	0	No	undetermined	#N/A	#N/A	single-assembly	PRJNA390944	Pacific Ocean: Eastern North Pacific, ODP site 1244
k119_18987_length_33667_cov_30.5078	33667	0.681431	0.0494785	2	Yes	No	No	Yes	Yes	Medium-quality	17.12	No	lysogenic	#N/A	#N/A	co-assembly	PRJNA390944	Pacific Ocean: Eastern North Pacific, ODP site 1244
k119_19024_length_10429_cov_13.0000	10429	0.0113142	0.706888	2	Yes	No	No	Yes	Yes	Low-quality	0	No	undetermined	#N/A	#N/A	single-assembly	PRJNA390944	Pacific Ocean: Eastern North Pacific, ODP site 1244
k119_19068_length_12316_cov_7.0000	12316	0.956473	0.00654863	No	No	Yes	No	Yes	Yes	Not-determined	0	No	undetermined	#N/A	#N/A	single-assembly	PRJNA390944	Pacific Ocean: Eastern North Pacific, ODP site 1244
k119_196852_length_13090_cov_8.2061	13090	0.0315248	0.535411	2	Yes	No	No	Yes	Yes	Low-quality	0	No	undetermined	#N/A	#N/A	single-assembly	PRJNA390944	Pacific Ocean: Eastern North Pacific, ODP site 1244
k119_2025_length_11594_cov_28.2181	11594	0.0563423	0.431967	2	Yes	No	No	Yes	Yes	Low-quality	0	No	lysogenic	#N/A	#N/A	single-assembly	PRJNA390944	Pacific Ocean: Eastern North Pacific, ODP site 1244
k119_20976_length_15778_cov_19.6650	15778	0.176491	0.243997	5	Yes	No	No	No	No	Not-determined	0	No	undetermined	#N/A	#N/A	single-assembly	PRJNA390944	Pacific Ocean: Eastern North Pacific, ODP site 1244
k119_21300_length_26157_cov_9.9445	26157	0.932825	0.00933786	3	No	Yes	Yes	Yes	Yes	Low-quality	0	No	undetermined	#N/A	#N/A	single-assembly	PRJNA390944	Pacific Ocean: Eastern North Pacific, ODP site 1244
k119_232676_length_37705_cov_89.1544	37705	0.0478282	0.459981	1	Yes	No	No	Yes	Yes	Complete	0	No	lysogenic	#N/A	#N/A	co-assembly	PRJNA390944	Pacific Ocean: Eastern North Pacific, ODP site 1244
k119_237928_length_17008_cov_12.9716	17008	0.929234	0.0100655	3	No	Yes	Yes	Yes	Yes	Low-quality	0	No	undetermined	#N/A	#N/A	co-assembly	PRJNA390944	Pacific Ocean: Eastern North Pacific, ODP site 1244
k119_24866_length_41184_cov_28.1843	41184	0.892102	0.0146738	2	Yes	No	Yes	Yes	Yes	Complete	0	Yes	lysogenic	#N/A	#N/A	single-assembly	PRJNA390944	Pacific Ocean: Eastern North Pacific, ODP site 1244
k119_258856_length_10651_cov_60.0580	10651	0.527445	0.0817366	1	Yes	No	No	Yes	Yes	Low-quality	0	No	undetermined	#N/A	#N/A	co-assembly	PRJNA390944	Pacific Ocean: Eastern North Pacific, ODP site 1244
k119_26778_length_28453_cov_9.0000	28453	0.702373	0.0453553	6	No	No	Yes	Yes	Yes	Low-quality	3.39	No	lysogenic	#N/A	#N/A	single-assembly	PRJNA390944	Pacific Ocean: Eastern North Pacific, ODP site 1244
k119_268416_length_19503_cov_16.0000	19503	0.9163	0.0117633	No	No	Yes	No	Yes	Yes	Not-determined	0	No	undetermined	#N/A	#N/A	co-assembly	PRJNA390944	Pacific Ocean: Eastern North Pacific, ODP site 1244
k119_273_length_10175_cov_19.0000	10175	0.0282008	0.556148	2	Yes	No	No	Yes	Yes	Low-quality	0	No	undetermined	#N/A	#N/A	single-assembly	PRJNA390944	Pacific Ocean: Eastern North Pacific, ODP site 1244
k119_27377_length_15587_cov_21.0378	15587	0.0181909	0.632428	2	Yes	No	No	Yes	No	Low-quality	0	No	undetermined	#N/A	#N/A	single-assembly	PRJNA390944	Pacific Ocean: Eastern North Pacific, ODP site 1244
k119_276745_length_30017_cov_38.0384	30017	0.183806	0.237327	5	Yes	No	No	Yes	Yes	Medium-quality	0	No	undetermined	#N/A	#N/A	co-assembly	PRJNA390944	Pacific Ocean: Eastern North Pacific, ODP site 1244
k119_279788_length_11217_cov_6.0000	11217	0.912485	0.0122484	No	No	Yes	No	Yes	Yes	Low-quality	0	No	undetermined	#N/A	#N/A	co-assembly	PRJNA390944	Pacific Ocean: Eastern North Pacific, ODP site 1244
k119_28170_length_15285_cov_13.1917	15285	0.210115	0.215377	5	Yes	No	No	Yes	Yes	Low-quality	0	No	lysogenic	#N/A	#N/A	single-assembly	PRJNA390944	Pacific Ocean: Eastern North Pacific, ODP site 1244
k119_30415_length_37313_cov_8.0000	37313	0.690861	0.0475382	2	Yes	No	No	Yes	Yes	Medium-quality	4.54	No	lysogenic	#N/A	#N/A	single-assembly	PRJNA390944	Pacific Ocean: Eastern North Pacific, ODP site 1244
k119_30629_length_10807_cov_34.0000	10807	0.916216	0.0117633	No	No	Yes	No	Yes	No	Not-determined	0	No	undetermined	#N/A	#N/A	single-assembly	PRJNA390944	Pacific Ocean: Eastern North Pacific, ODP site 1244
k119_30750_length_13962_cov_11.0008	13962	0.00461916	0.821125	2	Yes	No	No	Yes	Yes	Complete	0	No	undetermined	#N/A	#N/A	single-assembly	PRJNA390944	Pacific Ocean: Eastern North Pacific, ODP site 1244
k119_30810_length_16115_cov_10.0000	16115	0.27649	0.175722	2	Yes	No	No	Yes	Yes	Low-quality	0	No	undetermined	#N/A	#N/A	single-assembly	PRJNA390944	Pacific Ocean: Eastern North Pacific, ODP site 1244
k119_3106_length_14735_cov_90.3766	14735	0.706386	0.0445064	3	No	No	Yes	Yes	Yes	Complete	0	Yes	undetermined	#N/A	#N/A	single-assembly	PRJNA390944	Pacific Ocean: Eastern North Pacific, ODP site 1244
k119_324833_length_24502_cov_21.0000	24502	0.91415	0.0117633	No	No	Yes	No	Yes	No	Not-determined	0	No	undetermined	#N/A	#N/A	co-assembly	PRJNA390944	Pacific Ocean: Eastern North Pacific, ODP site 1244
k119_33355_length_34322_cov_27.0000	34322	0.908296	0.0126122	No	No	Yes	No	Yes	No	Low-quality	0	No	undetermined	#N/A	#N/A	single-assembly	PRJNA390944	Pacific Ocean: Eastern North Pacific, ODP site 1244
k119_345462_length_10922_cov_73.8649	10922	0.937381	0.00885278	No	No	Yes	No	Yes	No	Not-determined	0	No	undetermined	#N/A	#N/A	co-assembly	PRJNA390944	Pacific Ocean: Eastern North Pacific, ODP site 1244
k119_348912_length_10916_cov_30.5226	10916	0.958663	0.00642736	No	No	Yes	No	Yes	Yes	Not-determined	0	No	undetermined	#N/A	#N/A	co-assembly	PRJNA390944	Pacific Ocean: Eastern North Pacific, ODP site 1244
k119_35380_length_10862_cov_15.2590	10862	0.944537	0.00788261	No	No	Yes	No	Yes	Yes	Complete	0	No	undetermined	#N/A	#N/A	single-assembly	PRJNA390944	Pacific Ocean: Eastern North Pacific, ODP site 1244
k119_360444_length_11377_cov_42.6054	11377	0.918166	0.0113995	No	No	Yes	No	Yes	Yes	Low-quality	83.99	No	lysogenic	#N/A	#N/A	co-assembly	PRJNA390944	Pacific Ocean: Eastern North Pacific, ODP site 1244
k119_37025_length_10922_cov_8.5005	10922	0.672623	0.0511763	1	Yes	No	No	Yes	Yes	Low-quality	0	No	undetermined	#N/A	#N/A	single-assembly	PRJNA390944	Pacific Ocean: Eastern North Pacific, ODP site 1244
k119_38493_length_12395_cov_22.2545	12395	0.932461	0.00945913	No	No	Yes	No	Yes	No	Not-determined	0	No	undetermined	#N/A	#N/A	single-assembly	PRJNA390944	Pacific Ocean: Eastern North Pacific, ODP site 1244
k119_3886_length_14958_cov_11.2254	14958	0.0625196	0.412321	2	Yes	No	No	Yes	No	Not-determined	0	No	undetermined	#N/A	#N/A	single-assembly	PRJNA390944	Pacific Ocean: Eastern North Pacific, ODP site 1244
k119_39504_length_11111_cov_37.8611	11111	0.935393	0.00909532	No	No	Yes	No	Yes	Yes	Not-determined	0	No	undetermined	#N/A	#N/A	co-assembly	PRJNA390944	Pacific Ocean: Eastern North Pacific, ODP site 1244
k119_401494_length_17714_cov_25.9429	17714	0.856667	0.0204948	2	Yes	No	Yes	Yes	Yes	Low-quality	0	No	undetermined	#N/A	#N/A	co-assembly	PRJNA390944	Pacific Ocean: Eastern North Pacific, ODP site 1244
k119_4109_length_19346_cov_29.8802	19346	0.864795	0.0190395	3	No	No	Yes	Yes	Yes	Not-determined	0	No	undetermined	#N/A	#N/A	single-assembly	PRJNA390944	Pacific Ocean: Eastern North Pacific, ODP site 1244
k119_421986_length_13456_cov_19.6543	13456	0.00774325	0.761824	2	Yes	No	No	Yes	Yes	Low-quality	0	No	lysogenic	#N/A	#N/A	co-assembly	PRJNA390944	Pacific Ocean: Eastern North Pacific, ODP site 1244
k119_423908_length_15385_cov_36.4247	15385	0.128103	0.293961	5	Yes	No	No	No	No	Low-quality	0	No	undetermined	#N/A	#N/A	co-assembly	PRJNA390944	Pacific Ocean: Eastern North Pacific, ODP site 1244
k119_44324_length_20419_cov_35.0017	20419	0.909482	0.0124909	No	No	Yes	No	Yes	Yes	Complete	0	No	undetermined	#N/A	#N/A	single-assembly	PRJNA390944	Pacific Ocean: Eastern North Pacific, ODP site 1244
k119_44787_length_10316_cov_10.0010	10316	0.974965	0.00412321	No	No	Yes	No	Yes	Yes	Complete	0	No	lysogenic	#N/A	#N/A	single-assembly	PRJNA390944	Pacific Ocean: Eastern North Pacific, ODP site 1244
k119_4496_length_19781_cov_26.5501	19781	0.673012	0.0510551	5	Yes	No	No	Yes	Yes	Low-quality	0	No	lysogenic	#N/A	#N/A	co-assembly	PRJNA390944	Pacific Ocean: Eastern North Pacific, ODP site 1244
k119_47569_length_15603_cov_24.8605	15603	0.445729	0.104657	2	Yes	No	No	Yes	Yes	High-quality	0	No	undetermined	#N/A	#N/A	single-assembly	PRJNA390944	Pacific Ocean: Eastern North Pacific, ODP site 1244
k119_477509_length_11955_cov_7.0000	11955	0.848187	0.02195	2	Yes	No	Yes	Yes	Yes	Low-quality	0	No	undetermined	#N/A	#N/A	co-assembly	PRJNA390944	Pacific Ocean: Eastern North Pacific, ODP site 1244
k119_4809_length_18591_cov_22.8609	18591	0.952014	0.00691244	No	No	Yes	No	Yes	No	Low-quality	50.8	No	lysogenic	#N/A	#N/A	single-assembly	PRJNA390944	Pacific Ocean: Eastern North Pacific, ODP site 1244
k119_49270_length_13821_cov_25.2115	13821	0.0186703	0.628062	2	Yes	No	No	Yes	No	Not-determined	0	No	undetermined	Myoviridae	#N/A	single-assembly	PRJNA390944	Pacific Ocean: Eastern North Pacific, ODP site 1244
k119_499464_length_15806_cov_13.0000	15806	0.418606	0.11351	2	Yes	No	No	Yes	Yes	Low-quality	0	No	undetermined	#N/A	#N/A	co-assembly	PRJNA390944	Pacific Ocean: Eastern North Pacific, ODP site 1244
k119_50408_length_37705_cov_50.5487	37705	0.0502751	0.451492	2	Yes	No	No	Yes	Yes	Complete	8.22	Yes	lysogenic	#N/A	#N/A	single-assembly	PRJNA390944	Pacific Ocean: Eastern North Pacific, ODP site 1244
k119_524545_length_10677_cov_59.2153	10677	0.319308	0.153529	2	Yes	No	No	Yes	No	Low-quality	0	No	undetermined	#N/A	#N/A	co-assembly	PRJNA390944	Pacific Ocean: Eastern North Pacific, ODP site 1244
k119_5268_length_24890_cov_24.0000	24890	0.940089	0.00873151	No	No	Yes	No	Yes	Yes	Complete	0	No	undetermined	#N/A	#N/A	single-assembly	PRJNA390944	Pacific Ocean: Eastern North Pacific, ODP site 1244
k119_535867_length_10922_cov_20.0000	10922	0.901023	0.0130973	No	No	Yes	No	Yes	Yes	Medium-quality	0	No	undetermined	#N/A	#N/A	co-assembly	PRJNA390944	Pacific Ocean: Eastern North Pacific, ODP site 1244
k119_55287_length_10620_cov_76.0000	10620	0.0592211	0.422993	2	Yes	No	No	Yes	Yes	Low-quality	0	No	lysogenic	#N/A	#N/A	single-assembly	PRJNA390944	Pacific Ocean: Eastern North Pacific, ODP site 1244
k119_564765_length_12363_cov_8.0000	12363	0.98017	0.00363813	No	No	Yes	No	Yes	Yes	Not-determined	0	No	undetermined	#N/A	#N/A	co-assembly	PRJNA390944	Pacific Ocean: Eastern North Pacific, ODP site 1244
k119_594100_length_10225_cov_11.0000	10225	0.974922	0.00412321	No	No	Yes	No	Yes	Yes	Complete	0	No	lysogenic	#N/A	#N/A	co-assembly	PRJNA390944	Pacific Ocean: Eastern North Pacific, ODP site 1244
k119_597677_length_20385_cov_65.9043	20385	0.0539279	0.440456	5	Yes	No	No	Yes	No	Low-quality	0	No	undetermined	#N/A	#N/A	co-assembly	PRJNA390944	Pacific Ocean: Eastern North Pacific, ODP site 1244
k119_6145_length_10057_cov_24.0000	10057	0.0603509	0.420082	2	Yes	No	No	Yes	Yes	Low-quality	0	No	undetermined	#N/A	#N/A	single-assembly	PRJNA390944	Pacific Ocean: Eastern North Pacific, ODP site 1244
k119_615664_length_33752_cov_46.0000	33752	0.911905	0.0122484	No	No	Yes	No	Yes	No	Low-quality	0	No	undetermined	#N/A	#N/A	co-assembly	PRJNA390944	Pacific Ocean: Eastern North Pacific, ODP site 1244
k119_630705_length_12902_cov_50.0039	12902	0.229289	0.200703	2	Yes	No	No	Yes	Yes	Complete	0	No	undetermined	#N/A	#N/A	co-assembly	PRJNA390944	Pacific Ocean: Eastern North Pacific, ODP site 1244
k119_631871_length_20419_cov_33.0016	20419	0.90284	0.012976	3	No	Yes	Yes	Yes	Yes	Complete	0	No	undetermined	#N/A	#N/A	co-assembly	PRJNA390944	Pacific Ocean: Eastern North Pacific, ODP site 1244
k119_634505_length_24890_cov_24.9816	24890	0.936709	0.00897405	3	No	Yes	Yes	Yes	Yes	Complete	0	No	undetermined	#N/A	#N/A	co-assembly	PRJNA390944	Pacific Ocean: Eastern North Pacific, ODP site 1244
k119_641535_length_24212_cov_206.0086	24212	0.98372	0.00327431	No	No	Yes	No	Yes	No	Not-determined	0	No	undetermined	#N/A	#N/A	co-assembly	PRJNA390944	Pacific Ocean: Eastern North Pacific, ODP site 1244
k119_650982_length_32188_cov_18.0000	32188	0.724952	0.0411108	6	No	No	Yes	Yes	Yes	Low-quality	0	No	undetermined	#N/A	#N/A	co-assembly	PRJNA390944	Pacific Ocean: Eastern North Pacific, ODP site 1244
k119_65648_length_41184_cov_49.6402	41184	0.886453	0.0150376	2	Yes	No	Yes	Yes	Yes	Complete	0	No	lysogenic	#N/A	#N/A	co-assembly	PRJNA390944	Pacific Ocean: Eastern North Pacific, ODP site 1244
k119_662257_length_13314_cov_10.0000	13314	0.515719	0.0839195	2	Yes	No	No	Yes	Yes	Low-quality	0	No	lysogenic	#N/A	#N/A	co-assembly	PRJNA390944	Pacific Ocean: Eastern North Pacific, ODP site 1244
k119_66618_length_25059_cov_19.2068	25059	0.11609	0.310332	2	Yes	No	No	Yes	Yes	Medium-quality	0	No	undetermined	#N/A	#N/A	single-assembly	PRJNA390944	Pacific Ocean: Eastern North Pacific, ODP site 1244
k119_680882_length_12598_cov_24.6486	12598	0.0195924	0.618603	2	Yes	No	No	Yes	Yes	Complete	0	No	lysogenic	#N/A	#N/A	co-assembly	PRJNA390944	Pacific Ocean: Eastern North Pacific, ODP site 1244
k119_6870_length_10677_cov_14.1509	10677	0.0761269	0.383095	2	Yes	No	No	Yes	Yes	Low-quality	0	No	undetermined	#N/A	#N/A	single-assembly	PRJNA390944	Pacific Ocean: Eastern North Pacific, ODP site 1244
k119_692809_length_12274_cov_68.0000	12274	0.95711	0.00654863	No	No	Yes	No	Yes	Yes	Not-determined	0	No	undetermined	#N/A	#N/A	co-assembly	PRJNA390944	Pacific Ocean: Eastern North Pacific, ODP site 1244
k119_705843_length_10848_cov_36.0000	10848	0.914323	0.0117633	No	No	Yes	No	Yes	No	Not-determined	0	No	undetermined	#N/A	#N/A	co-assembly	PRJNA390944	Pacific Ocean: Eastern North Pacific, ODP site 1244
k119_709038_length_21097_cov_14.0000	21097	0.9069	0.0127334	2	Yes	Yes	Yes	Yes	Yes	Low-quality	0	No	undetermined	#N/A	#N/A	co-assembly	PRJNA390944	Pacific Ocean: Eastern North Pacific, ODP site 1244
k119_718017_length_12909_cov_12.0000	12909	0.902398	0.012976	3	No	Yes	Yes	Yes	Yes	Complete	0	No	lysogenic	#N/A	#N/A	co-assembly	PRJNA390944	Pacific Ocean: Eastern North Pacific, ODP site 1244
k119_727487_length_44528_cov_53.0458	44528	0.568609	0.0723987	2	Yes	No	No	Yes	Yes	High-quality	0	No	undetermined	#N/A	#N/A	co-assembly	PRJNA390944	Pacific Ocean: Eastern North Pacific, ODP site 1244
k119_74906_length_22923_cov_9.0000	22923	0.757843	0.0355324	3	No	No	Yes	Yes	Yes	Low-quality	5.36	No	lysogenic	#N/A	#N/A	single-assembly	PRJNA390944	Pacific Ocean: Eastern North Pacific, ODP site 1244
k119_75035_length_11100_cov_9.0000	11100	0.723839	0.0411108	3	No	No	Yes	Yes	Yes	Not-determined	0	No	undetermined	#N/A	#N/A	single-assembly	PRJNA390944	Pacific Ocean: Eastern North Pacific, ODP site 1244
k119_7556_length_13627_cov_22.9349	13627	0.0565652	0.431239	1	Yes	No	No	Yes	Yes	Low-quality	0	No	undetermined	#N/A	#N/A	single-assembly	PRJNA390944	Pacific Ocean: Eastern North Pacific, ODP site 1244
k119_7631_length_11076_cov_46.7569	11076	0.270988	0.178147	2	Yes	No	No	Yes	Yes	Low-quality	0	Yes	lysogenic	#N/A	#N/A	single-assembly	PRJNA390944	Pacific Ocean: Eastern North Pacific, ODP site 1244
k119_78460_length_18211_cov_17.8379	18211	0.0843871	0.365389	2	Yes	No	No	Yes	Yes	Low-quality	5.85	No	lysogenic	#N/A	#N/A	single-assembly	PRJNA390944	Pacific Ocean: Eastern North Pacific, ODP site 1244
k119_79119_length_15397_cov_19.7222	15397	0.920939	0.0110357	No	No	Yes	No	Yes	Yes	Low-quality	0	No	undetermined	#N/A	#N/A	co-assembly	PRJNA390944	Pacific Ocean: Eastern North Pacific, ODP site 1244
k119_8046_length_26619_cov_25.1397	26619	0.0341488	0.52098	5	Yes	No	No	Yes	No	Low-quality	0	No	undetermined	#N/A	#N/A	single-assembly	PRJNA390944	Pacific Ocean: Eastern North Pacific, ODP site 1244
k119_83220_length_16044_cov_19.0000	16044	0.9004	0.0130973	No	No	Yes	No	Yes	Yes	Not-determined	0	No	undetermined	#N/A	#N/A	co-assembly	PRJNA390944	Pacific Ocean: Eastern North Pacific, ODP site 1244
k119_8326_length_15306_cov_11.2630	15306	0.280334	0.17366	2	Yes	No	No	Yes	Yes	Low-quality	7.56	No	lysogenic	#N/A	#N/A	single-assembly	PRJNA390944	Pacific Ocean: Eastern North Pacific, ODP site 1244
k119_8936_length_52482_cov_21.0000	52482	0.0190693	0.623818	5	Yes	No	No	Yes	Yes	High-quality	21.28	No	lysogenic	#N/A	#N/A	co-assembly	PRJNA390944	Pacific Ocean: Eastern North Pacific, ODP site 1244
k119_9147_length_10938_cov_40.9261	10938	0.940872	0.00848896	No	No	Yes	No	Yes	No	Not-determined	0	No	undetermined	#N/A	#N/A	single-assembly	PRJNA390944	Pacific Ocean: Eastern North Pacific, ODP site 1244
k119_92080_length_17648_cov_38.8698	17648	0.935001	0.00933786	No	No	Yes	No	Yes	No	Low-quality	0	No	undetermined	#N/A	#N/A	co-assembly	PRJNA390944	Pacific Ocean: Eastern North Pacific, ODP site 1244
k119_97495_length_13562_cov_23.9888	13562	0.752503	0.0365025	3	No	No	Yes	Yes	Yes	Complete	0	Yes	undetermined	#N/A	#N/A	single-assembly	PRJNA390944	Pacific Ocean: Eastern North Pacific, ODP site 1244
k127_100115_length_28721_cov_7.0000	28721	0.929249	0.0100655	3	No	Yes	Yes	Yes	Yes	Low-quality	0	No	undetermined	#N/A	#N/A	co-assembly	PRJNA248084	Haakon Mosby mud volcano
k127_1001446_length_13815_cov_16.0000	13815	0.152688	0.26619	2	Yes	No	No	Yes	Yes	Low-quality	0	No	undetermined	#N/A	#N/A	co-assembly	PRJNA248084	Haakon Mosby mud volcano
k127_1007939_length_19869_cov_11.0000	19869	0.932179	0.00945913	3	No	Yes	Yes	Yes	Yes	Low-quality	0	No	undetermined	#N/A	#N/A	co-assembly	PRJNA248084	Haakon Mosby mud volcano
k127_1027694_length_19823_cov_10.0000	19823	0.928109	0.0101868	No	No	Yes	No	Yes	Yes	Low-quality	3.8	No	lysogenic	#N/A	#N/A	co-assembly	PRJNA248084	Haakon Mosby mud volcano
k127_1028353_length_11886_cov_7.0000	11886	0.982046	0.00339559	No	No	Yes	No	Yes	Yes	Not-determined	0	No	undetermined	#N/A	#N/A	co-assembly	PRJNA248084	Haakon Mosby mud volcano
k127_102837_length_12691_cov_9.0000	12691	0.708703	0.0442639	2	Yes	No	Yes	Yes	Yes	Low-quality	0	No	undetermined	#N/A	#N/A	co-assembly	PRJNA248084	Haakon Mosby mud volcano
k127_1039424_length_16977_cov_12.0000	16977	0.594544	0.0679117	2	Yes	No	No	Yes	Yes	Low-quality	0	No	undetermined	#N/A	#N/A	co-assembly	PRJNA248084	Haakon Mosby mud volcano
k127_1049126_length_48692_cov_11.6796	48692	0.501944	0.0869512	2	Yes	No	No	Yes	Yes	High-quality	0	No	undetermined	#N/A	#N/A	co-assembly	PRJNA248084	Haakon Mosby mud volcano
k127_104989_length_39773_cov_37.9477	39773	0.98971	0.00218288	2	Yes	Yes	Yes	Yes	Yes	Medium-quality	0	No	undetermined	#N/A	#N/A	single-assembly	PRJNA248084	Haakon Mosby mud volcano
k127_106268_length_20957_cov_7.0000	20957	0.766993	0.033592	3	No	No	Yes	Yes	Yes	Low-quality	0	No	undetermined	#N/A	#N/A	co-assembly	PRJNA248084	Haakon Mosby mud volcano
k127_1063198_length_18817_cov_36.8177	18817	0.588065	0.0687606	2	Yes	No	No	Yes	Yes	Low-quality	0	No	undetermined	#N/A	#N/A	co-assembly	PRJNA248084	Haakon Mosby mud volcano
k127_1073302_length_14023_cov_9.0000	14023	0.973337	0.00460829	2	Yes	Yes	Yes	Yes	Yes	Low-quality	0	No	undetermined	#N/A	#N/A	co-assembly	PRJNA248084	Haakon Mosby mud volcano
k127_1073982_length_15956_cov_41.0953	15956	0.996868	0.000848896	2	Yes	Yes	Yes	Yes	Yes	Medium-quality	0	No	undetermined	#N/A	#N/A	co-assembly	PRJNA248084	Haakon Mosby mud volcano
k127_1083424_length_10856_cov_6.0000	10856	0.979817	0.00363813	No	No	Yes	No	Yes	Yes	Low-quality	0	No	undetermined	#N/A	#N/A	co-assembly	PRJNA248084	Haakon Mosby mud volcano
k127_1095136_length_46864_cov_12.0000	46864	0.69903	0.0462042	2	Yes	No	No	Yes	Yes	Low-quality	0	No	undetermined	#N/A	#N/A	co-assembly	PRJNA248084	Haakon Mosby mud volcano
k127_1102306_length_17779_cov_10.0000	17779	0.997841	0.000485084	No	No	Yes	No	Yes	Yes	Low-quality	0	No	undetermined	#N/A	#N/A	co-assembly	PRJNA248084	Haakon Mosby mud volcano
k127_1106353_length_33684_cov_10.0000	33684	0.574229	0.0716711	5	Yes	No	No	Yes	Yes	Low-quality	6.21	No	lysogenic	#N/A	#N/A	co-assembly	PRJNA248084	Haakon Mosby mud volcano
k127_1111075_length_31088_cov_19.9951	31088	0.982503	0.00339559	2	Yes	Yes	Yes	Yes	Yes	Medium-quality	0	No	undetermined	#N/A	#N/A	co-assembly	PRJNA248084	Haakon Mosby mud volcano
k127_1111707_length_61434_cov_19.9975	61434	0.839306	0.0231627	3	No	No	Yes	Yes	Yes	Low-quality	0	No	undetermined	#N/A	#N/A	co-assembly	PRJNA248084	Haakon Mosby mud volcano
k127_1114209_length_19283_cov_19.9940	19283	0.117425	0.308392	2	Yes	No	No	Yes	Yes	Low-quality	0	No	lysogenic	#N/A	#N/A	co-assembly	PRJNA248084	Haakon Mosby mud volcano
k127_111803_length_130361_cov_21.2011	130361	0.777841	0.0322581	6	No	No	Yes	Yes	Yes	Medium-quality	0	No	lysogenic	#N/A	#N/A	single-assembly	PRJNA248084	Haakon Mosby mud volcano
k127_112217_length_13911_cov_37.0000	13911	0.650214	0.0556634	2	Yes	No	No	Yes	Yes	Low-quality	0	No	undetermined	#N/A	#N/A	co-assembly	PRJNA248084	Haakon Mosby mud volcano
k127_1140890_length_11477_cov_17.0000	11477	0.940616	0.00848896	3	No	Yes	Yes	Yes	Yes	Low-quality	0	No	undetermined	#N/A	#N/A	co-assembly	PRJNA248084	Haakon Mosby mud volcano
k127_1142265_length_20706_cov_10.0000	20706	0.801361	0.0283774	2	Yes	No	Yes	Yes	Yes	Low-quality	8.87	No	lysogenic	#N/A	#N/A	co-assembly	PRJNA248084	Haakon Mosby mud volcano
k127_11501_length_15682_cov_10.0000	15682	0.899728	0.0132185	2	Yes	No	Yes	Yes	Yes	Low-quality	0	No	undetermined	#N/A	#N/A	single-assembly	PRJNA248084	Haakon Mosby mud volcano
k127_1164868_length_12493_cov_6.0000	12493	0.7396	0.0380791	2	Yes	No	Yes	Yes	Yes	Low-quality	0	No	undetermined	#N/A	#N/A	co-assembly	PRJNA248084	Haakon Mosby mud volcano
k127_1166905_length_11237_cov_7.0000	11237	0.977524	0.0037594	3	No	Yes	Yes	Yes	Yes	Low-quality	0	No	undetermined	#N/A	#N/A	co-assembly	PRJNA248084	Haakon Mosby mud volcano
k127_116956_length_31910_cov_14.0000	31910	0.929027	0.0100655	1	Yes	Yes	Yes	Yes	Yes	High-quality	0	No	undetermined	#N/A	#N/A	single-assembly	PRJNA248084	Haakon Mosby mud volcano
k127_1189074_length_11660_cov_8.1371	11660	0.860687	0.0196459	2	Yes	No	Yes	Yes	Yes	Low-quality	0	No	undetermined	#N/A	#N/A	co-assembly	PRJNA248084	Haakon Mosby mud volcano
k127_118962_length_44969_cov_19.0000	44969	0.978331	0.0037594	2	Yes	Yes	Yes	Yes	Yes	Medium-quality	0	No	undetermined	#N/A	#N/A	single-assembly	PRJNA248084	Haakon Mosby mud volcano
k127_122345_length_11304_cov_5.0000	11304	0.992304	0.00194034	No	No	Yes	No	Yes	Yes	Low-quality	0	No	undetermined	#N/A	#N/A	single-assembly	PRJNA248084	Haakon Mosby mud volcano
k127_122373_length_21476_cov_11.0000	21476	0.761597	0.0350473	3	No	No	Yes	Yes	Yes	Low-quality	0	No	undetermined	#N/A	#N/A	co-assembly	PRJNA248084	Haakon Mosby mud volcano
k127_124445_length_16319_cov_22.5512	16319	0.93094	0.00970167	3	No	Yes	Yes	Yes	Yes	Low-quality	0	No	undetermined	#N/A	#N/A	single-assembly	PRJNA248084	Haakon Mosby mud volcano
k127_126162_length_17428_cov_14.0000	17428	0.416167	0.114601	5	Yes	No	No	Yes	Yes	Low-quality	0	No	undetermined	#N/A	#N/A	single-assembly	PRJNA248084	Haakon Mosby mud volcano
k127_128865_length_32617_cov_8.0000	32617	0.671442	0.0511763	2	Yes	No	No	Yes	Yes	Low-quality	0	No	undetermined	#N/A	#N/A	single-assembly	PRJNA248084	Haakon Mosby mud volcano
k127_131498_length_12833_cov_53.0000	12833	0.73867	0.0382003	3	No	No	Yes	Yes	Yes	Low-quality	0	No	undetermined	#N/A	#N/A	co-assembly	PRJNA248084	Haakon Mosby mud volcano
k127_131548_length_13991_cov_7.0000	13991	0.925676	0.0104293	2	Yes	Yes	Yes	Yes	Yes	Low-quality	0	No	undetermined	#N/A	#N/A	single-assembly	PRJNA248084	Haakon Mosby mud volcano
k127_132568_length_13590_cov_9.0000	13590	0.87274	0.0175843	3	No	No	Yes	Yes	Yes	Low-quality	0	No	undetermined	#N/A	#N/A	co-assembly	PRJNA248084	Haakon Mosby mud volcano
k127_135765_length_25165_cov_7.0000	25165	0.926016	0.010308	3	No	Yes	Yes	Yes	Yes	Low-quality	0	No	undetermined	#N/A	#N/A	single-assembly	PRJNA248084	Haakon Mosby mud volcano
k127_136548_length_25711_cov_143.0000	25711	0.802841	0.0283774	2	Yes	No	Yes	Yes	Yes	Low-quality	0	No	undetermined	#N/A	#N/A	co-assembly	PRJNA248084	Haakon Mosby mud volcano
k127_139284_length_11846_cov_7.0000	11846	0.968188	0.00533592	No	No	Yes	No	Yes	Yes	Low-quality	0	No	undetermined	#N/A	#N/A	single-assembly	PRJNA248084	Haakon Mosby mud volcano
k127_140453_length_26190_cov_35.0000	26190	0.971413	0.00497211	3	No	Yes	Yes	Yes	Yes	Low-quality	0	No	undetermined	#N/A	#N/A	co-assembly	PRJNA248084	Haakon Mosby mud volcano
k127_142868_length_12277_cov_9.0000	12277	0.96215	0.00594228	No	No	Yes	No	Yes	No	Not-determined	0	No	undetermined	#N/A	#N/A	co-assembly	PRJNA248084	Haakon Mosby mud volcano
k127_144356_length_14910_cov_7.0000	14910	0.981206	0.00339559	No	No	Yes	No	Yes	Yes	Low-quality	52.4	No	lysogenic	#N/A	#N/A	single-assembly	PRJNA248084	Haakon Mosby mud volcano
k127_145734_length_12375_cov_6.0000	12375	0.962227	0.00594228	No	No	Yes	No	Yes	No	Not-determined	0	No	undetermined	#N/A	#N/A	single-assembly	PRJNA248084	Haakon Mosby mud volcano
k127_146232_length_10435_cov_8.0000	10435	0.804311	0.0281349	2	Yes	No	Yes	Yes	Yes	Low-quality	0	No	undetermined	#N/A	#N/A	single-assembly	PRJNA248084	Haakon Mosby mud volcano
k127_14848_length_14003_cov_10.0000	14003	0.883249	0.0158865	No	No	No	No	Yes	Yes	Not-determined	0	No	undetermined	#N/A	#N/A	single-assembly	PRJNA248084	Haakon Mosby mud volcano
k127_149698_length_48523_cov_9.0000	48523	0.59098	0.0682755	2	Yes	No	No	Yes	Yes	Low-quality	0	No	undetermined	#N/A	#N/A	single-assembly	PRJNA248084	Haakon Mosby mud volcano
k127_155002_length_15950_cov_14.0000	15950	0.992528	0.00194034	2	Yes	Yes	Yes	Yes	Yes	Low-quality	0	No	undetermined	Myoviridae	#N/A	single-assembly	PRJNA248084	Haakon Mosby mud volcano
k127_156880_length_27243_cov_47.1335	27243	0.935384	0.00909532	2	Yes	Yes	Yes	Yes	Yes	Low-quality	0	No	undetermined	#N/A	#N/A	single-assembly	PRJNA248084	Haakon Mosby mud volcano
k127_15783_length_12834_cov_174.5691	12834	0.89982	0.0132185	2	Yes	No	Yes	Yes	Yes	Low-quality	0	No	undetermined	#N/A	#N/A	single-assembly	PRJNA248084	Haakon Mosby mud volcano
k127_159686_length_22897_cov_21.7116	22897	0.971241	0.00497211	No	No	Yes	No	Yes	Yes	Not-determined	0	No	undetermined	#N/A	#N/A	single-assembly	PRJNA248084	Haakon Mosby mud volcano
k127_16287_length_10076_cov_11.0000	10076	0.987355	0.00278923	No	No	Yes	No	Yes	Yes	Not-determined	0	No	undetermined	#N/A	#N/A	single-assembly	PRJNA248084	Haakon Mosby mud volcano
k127_16411_length_10690_cov_8.0000	10690	0.994	0.00157652	3	No	Yes	Yes	Yes	Yes	Low-quality	0	No	undetermined	#N/A	#N/A	single-assembly	PRJNA248084	Haakon Mosby mud volcano
k127_16783_length_24595_cov_21.0000	24595	0.856024	0.0206161	2	Yes	No	Yes	Yes	Yes	Low-quality	0	No	undetermined	#N/A	#N/A	single-assembly	PRJNA248084	Haakon Mosby mud volcano
k127_168857_length_10384_cov_9.0000	10384	0.977639	0.0037594	No	No	Yes	No	Yes	Yes	Not-determined	0	No	undetermined	#N/A	#N/A	single-assembly	PRJNA248084	Haakon Mosby mud volcano
k127_17146_length_10329_cov_17.4095	10329	0.950055	0.00715498	5	Yes	Yes	Yes	Yes	Yes	Low-quality	0	No	undetermined	#N/A	#N/A	single-assembly	PRJNA248084	Haakon Mosby mud volcano
k127_172053_length_39452_cov_11.0003	39452	0.952233	0.00691244	3	No	Yes	Yes	Yes	Yes	Complete	0	Yes	undetermined	#N/A	#N/A	single-assembly	PRJNA248084	Haakon Mosby mud volcano
k127_174098_length_46486_cov_12.0003	46486	0.982863	0.00339559	2	Yes	Yes	Yes	Yes	Yes	Complete	0	Yes	undetermined	Podoviridae	#N/A	single-assembly	PRJNA248084	Haakon Mosby mud volcano
k127_184892_length_10607_cov_11.0000	10607	0.747221	0.0371089	2	Yes	No	Yes	Yes	Yes	Low-quality	0	No	undetermined	#N/A	#N/A	single-assembly	PRJNA248084	Haakon Mosby mud volcano
k127_196243_length_20379_cov_11.0000	20379	0.937873	0.00873151	No	No	Yes	No	Yes	Yes	Low-quality	0	No	undetermined	#N/A	#N/A	co-assembly	PRJNA248084	Haakon Mosby mud volcano
k127_19669_length_10430_cov_25.0000	10430	0.0491739	0.45513	2	Yes	No	No	Yes	No	Low-quality	0	No	undetermined	#N/A	#N/A	single-assembly	PRJNA248084	Haakon Mosby mud volcano
k127_202095_length_56839_cov_70.0000	56839	0.723836	0.0411108	1	Yes	No	Yes	Yes	Yes	Medium-quality	0	Yes	undetermined	#N/A	#N/A	co-assembly	PRJNA248084	Haakon Mosby mud volcano
k127_211185_length_17084_cov_13.0000	17084	0.918424	0.0112782	No	No	Yes	No	Yes	Yes	Low-quality	0	No	undetermined	#N/A	#N/A	single-assembly	PRJNA248084	Haakon Mosby mud volcano
k127_219065_length_12862_cov_15.0000	12862	0.518792	0.0833131	2	Yes	No	No	Yes	Yes	Low-quality	0	No	undetermined	#N/A	#N/A	co-assembly	PRJNA248084	Haakon Mosby mud volcano
k127_219757_length_166998_cov_15.9946	166998	0.888838	0.0147951	5	Yes	No	Yes	Yes	Yes	Complete	0	Yes	undetermined	#N/A	#N/A	single-assembly	PRJNA248084	Haakon Mosby mud volcano
k127_223302_length_46238_cov_13.0000	46238	0.806876	0.0276498	2	Yes	No	Yes	Yes	Yes	Low-quality	2.87	No	lysogenic	#N/A	#N/A	single-assembly	PRJNA248084	Haakon Mosby mud volcano
k127_229593_length_10008_cov_8.0000	10008	0.435465	0.107446	2	Yes	No	No	Yes	Yes	Low-quality	0	No	undetermined	#N/A	#N/A	co-assembly	PRJNA248084	Haakon Mosby mud volcano
k127_23149_length_22109_cov_8.0000	22109	0.909906	0.0124909	No	No	Yes	No	Yes	Yes	Low-quality	0	No	undetermined	#N/A	#N/A	single-assembly	PRJNA248084	Haakon Mosby mud volcano
k127_235279_length_12968_cov_16.0000	12968	0.995639	0.00133398	2	Yes	Yes	Yes	Yes	Yes	Medium-quality	0	No	undetermined	#N/A	#N/A	single-assembly	PRJNA248084	Haakon Mosby mud volcano
k127_239504_length_15681_cov_38.9756	15681	0.957813	0.00654863	No	No	Yes	No	Yes	Yes	Low-quality	0	No	undetermined	#N/A	#N/A	single-assembly	PRJNA248084	Haakon Mosby mud volcano
k127_240404_length_17451_cov_21.7639	17451	0.893398	0.0140674	2	Yes	No	Yes	Yes	Yes	Low-quality	0	No	undetermined	#N/A	#N/A	single-assembly	PRJNA248084	Haakon Mosby mud volcano
k127_24324_length_29929_cov_9.0000	29929	0.740478	0.0378365	2	Yes	No	Yes	Yes	Yes	Low-quality	0	No	lysogenic	#N/A	#N/A	single-assembly	PRJNA248084	Haakon Mosby mud volcano
k127_246742_length_18719_cov_7.0000	18719	0.880772	0.0162503	2	Yes	No	Yes	Yes	Yes	Low-quality	0	No	undetermined	#N/A	#N/A	single-assembly	PRJNA248084	Haakon Mosby mud volcano
k127_253892_length_59668_cov_14.0000	59668	0.902096	0.012976	2	Yes	Yes	Yes	Yes	Yes	Medium-quality	0	No	undetermined	#N/A	#N/A	co-assembly	PRJNA248084	Haakon Mosby mud volcano
k127_256257_length_11802_cov_14.0000	11802	0.976406	0.00388067	2	Yes	Yes	Yes	Yes	Yes	Low-quality	0	No	undetermined	#N/A	#N/A	single-assembly	PRJNA248084	Haakon Mosby mud volcano
k127_25960_length_10570_cov_10.0000	10570	0.87095	0.0177056	2	Yes	No	Yes	Yes	Yes	Low-quality	0	No	undetermined	#N/A	#N/A	co-assembly	PRJNA248084	Haakon Mosby mud volcano
k127_259848_length_45468_cov_11.0000	45468	0.970802	0.00509338	2	Yes	Yes	Yes	Yes	Yes	Medium-quality	0	No	undetermined	#N/A	#N/A	single-assembly	PRJNA248084	Haakon Mosby mud volcano
k127_260457_length_12010_cov_14.0000	12010	0.893623	0.0140674	2	Yes	No	Yes	Yes	Yes	Low-quality	0	No	undetermined	#N/A	#N/A	single-assembly	PRJNA248084	Haakon Mosby mud volcano
k127_261840_length_10404_cov_8.0000	10404	0.84226	0.0226777	2	Yes	No	Yes	Yes	Yes	Low-quality	0	No	undetermined	#N/A	#N/A	single-assembly	PRJNA248084	Haakon Mosby mud volcano
k127_26327_length_13345_cov_12.0000	13345	0.406963	0.117754	2	Yes	No	No	Yes	Yes	Low-quality	0	No	undetermined	#N/A	#N/A	single-assembly	PRJNA248084	Haakon Mosby mud volcano
k127_26840_length_73562_cov_21.0000	73562	0.908135	0.0126122	3	No	Yes	Yes	Yes	Yes	Low-quality	0	No	undetermined	#N/A	#N/A	single-assembly	PRJNA248084	Haakon Mosby mud volcano
k127_268612_length_15269_cov_8.0000	15269	0.915963	0.0117633	2	Yes	Yes	Yes	Yes	Yes	Low-quality	0	No	undetermined	#N/A	#N/A	co-assembly	PRJNA248084	Haakon Mosby mud volcano
k127_271502_length_25633_cov_11.9953	25633	0.309516	0.157531	2	Yes	No	No	Yes	Yes	Medium-quality	0	No	undetermined	#N/A	#N/A	single-assembly	PRJNA248084	Haakon Mosby mud volcano
k127_279656_length_12977_cov_7.0000	12977	0.94141	0.00836769	2	Yes	Yes	Yes	Yes	Yes	Low-quality	0	No	undetermined	#N/A	#N/A	single-assembly	PRJNA248084	Haakon Mosby mud volcano
k127_279773_length_10228_cov_7.0000	10228	0.902173	0.012976	No	No	Yes	No	Yes	Yes	Low-quality	0	No	undetermined	#N/A	#N/A	single-assembly	PRJNA248084	Haakon Mosby mud volcano
k127_282730_length_15374_cov_11.0000	15374	0.949669	0.00715498	2	Yes	Yes	Yes	Yes	Yes	Low-quality	0	No	undetermined	#N/A	#N/A	co-assembly	PRJNA248084	Haakon Mosby mud volcano
k127_283283_length_21512_cov_15.0000	21512	0.995337	0.00133398	No	No	Yes	No	Yes	Yes	Low-quality	0	No	undetermined	#N/A	#N/A	co-assembly	PRJNA248084	Haakon Mosby mud volcano
k127_286339_length_58164_cov_10.0000	58164	0.375771	0.128426	2	Yes	No	No	Yes	Yes	Low-quality	3.29	No	lysogenic	#N/A	#N/A	single-assembly	PRJNA248084	Haakon Mosby mud volcano
k127_286960_length_11287_cov_10.0000	11287	0.978377	0.0037594	3	No	Yes	Yes	Yes	Yes	Low-quality	0	No	undetermined	#N/A	#N/A	co-assembly	PRJNA248084	Haakon Mosby mud volcano
k127_287602_length_23423_cov_11.0000	23423	0.965517	0.00557846	2	Yes	Yes	Yes	Yes	Yes	Low-quality	0	No	undetermined	#N/A	#N/A	single-assembly	PRJNA248084	Haakon Mosby mud volcano
k127_287634_length_21728_cov_16.0000	21728	0.86932	0.0181906	2	Yes	No	Yes	Yes	Yes	Medium-quality	0	No	undetermined	#N/A	#N/A	single-assembly	PRJNA248084	Haakon Mosby mud volcano
k127_287775_length_43732_cov_13.0003	43732	0.82467	0.0248605	2	Yes	No	Yes	Yes	Yes	Medium-quality	0	Yes	undetermined	#N/A	#N/A	co-assembly	PRJNA248084	Haakon Mosby mud volcano
k127_288626_length_39452_cov_11.0003	39452	0.950171	0.00715498	3	No	Yes	Yes	Yes	Yes	Complete	0	Yes	undetermined	#N/A	#N/A	co-assembly	PRJNA248084	Haakon Mosby mud volcano
k127_289069_length_11134_cov_12.0000	11134	0.989144	0.00242542	2	Yes	Yes	Yes	Yes	Yes	Low-quality	0	No	undetermined	#N/A	#N/A	co-assembly	PRJNA248084	Haakon Mosby mud volcano
k127_289140_length_31425_cov_17.0005	31425	0.644986	0.0567548	2	Yes	No	No	Yes	Yes	Medium-quality	27.22	Yes	lysogenic	#N/A	#N/A	co-assembly	PRJNA248084	Haakon Mosby mud volcano
k127_29011_length_11079_cov_23.3302	11079	0.948645	0.00727625	No	No	Yes	No	Yes	Yes	Low-quality	0	No	undetermined	#N/A	#N/A	single-assembly	PRJNA248084	Haakon Mosby mud volcano
k127_291386_length_33321_cov_14.0000	33321	0.956756	0.00654863	3	No	Yes	Yes	Yes	Yes	Low-quality	0	No	lysogenic	#N/A	#N/A	single-assembly	PRJNA248084	Haakon Mosby mud volcano
k127_292242_length_66249_cov_32.0000	66249	0.727095	0.0411108	2	Yes	No	Yes	Yes	Yes	Low-quality	0	No	undetermined	#N/A	#N/A	single-assembly	PRJNA248084	Haakon Mosby mud volcano
k127_293600_length_14991_cov_9.0000	14991	0.571183	0.0721562	2	Yes	No	No	Yes	Yes	Low-quality	0	No	undetermined	#N/A	#N/A	single-assembly	PRJNA248084	Haakon Mosby mud volcano
k127_294673_length_15705_cov_10.0000	15705	0.944777	0.00776134	2	Yes	Yes	Yes	Yes	Yes	Low-quality	0	No	undetermined	#N/A	#N/A	single-assembly	PRJNA248084	Haakon Mosby mud volcano
k127_295737_length_16454_cov_16.9000	16454	0.995216	0.00133398	1	Yes	Yes	Yes	Yes	Yes	Medium-quality	0	No	undetermined	#N/A	#N/A	co-assembly	PRJNA248084	Haakon Mosby mud volcano
k127_298319_length_11239_cov_21.0000	11239	0.00572331	0.800873	2	Yes	No	No	Yes	No	Not-determined	0	No	undetermined	#N/A	#N/A	single-assembly	PRJNA248084	Haakon Mosby mud volcano
k127_300624_length_48161_cov_49.7047	48161	0.688742	0.047902	2	Yes	No	No	Yes	Yes	Complete	0	Yes	undetermined	#N/A	#N/A	single-assembly	PRJNA248084	Haakon Mosby mud volcano
k127_308061_length_16614_cov_9.0000	16614	0.923609	0.0105506	3	No	Yes	Yes	Yes	Yes	Low-quality	0	No	undetermined	#N/A	#N/A	single-assembly	PRJNA248084	Haakon Mosby mud volcano
k127_311918_length_41471_cov_13.0000	41471	0.84027	0.0229202	2	Yes	No	Yes	Yes	Yes	Medium-quality	0	No	undetermined	#N/A	#N/A	single-assembly	PRJNA248084	Haakon Mosby mud volcano
k127_314820_length_16190_cov_8.0000	16190	0.901604	0.012976	No	No	Yes	No	Yes	Yes	Low-quality	0	No	undetermined	#N/A	#N/A	single-assembly	PRJNA248084	Haakon Mosby mud volcano
k127_315755_length_15088_cov_7.9949	15088	0.932413	0.00945913	No	No	Yes	No	Yes	Yes	Low-quality	0	No	undetermined	#N/A	#N/A	single-assembly	PRJNA248084	Haakon Mosby mud volcano
k127_321381_length_30274_cov_41.1249	30274	0.992235	0.00194033	2	Yes	Yes	Yes	Yes	Yes	Medium-quality	0	No	undetermined	#N/A	#N/A	co-assembly	PRJNA248084	Haakon Mosby mud volcano
k127_32600_length_12319_cov_6.0000	12319	0.124328	0.299297	2	Yes	No	No	Yes	Yes	Low-quality	0	No	undetermined	#N/A	#N/A	single-assembly	PRJNA248084	Haakon Mosby mud volcano
k127_33067_length_15566_cov_10.0000	15566	0.946112	0.0075188	3	No	Yes	Yes	Yes	Yes	Low-quality	0	No	undetermined	#N/A	#N/A	single-assembly	PRJNA248084	Haakon Mosby mud volcano
k127_334076_length_17078_cov_12.0000	17078	0.919151	0.0111569	6	No	Yes	Yes	Yes	Yes	Low-quality	0	No	undetermined	#N/A	#N/A	co-assembly	PRJNA248084	Haakon Mosby mud volcano
k127_337831_length_10879_cov_12.7906	10879	0.979445	0.00363813	3	No	Yes	Yes	Yes	Yes	Low-quality	0	No	undetermined	#N/A	#N/A	co-assembly	PRJNA248084	Haakon Mosby mud volcano
k127_33829_length_11999_cov_46.9186	11999	0.943449	0.00788261	3	No	Yes	Yes	Yes	Yes	Low-quality	0	No	undetermined	#N/A	#N/A	single-assembly	PRJNA248084	Haakon Mosby mud volcano
k127_342047_length_37423_cov_8.0000	37423	0.762257	0.034926	2	Yes	No	Yes	Yes	Yes	Low-quality	0	No	undetermined	#N/A	#N/A	co-assembly	PRJNA248084	Haakon Mosby mud volcano
k127_345460_length_28686_cov_10.0000	28686	0.953256	0.00679117	No	No	Yes	No	Yes	Yes	Low-quality	0	No	undetermined	#N/A	#N/A	co-assembly	PRJNA248084	Haakon Mosby mud volcano
k127_36821_length_73573_cov_21.0000	73573	0.908538	0.0126122	3	No	Yes	Yes	Yes	Yes	Low-quality	0	No	undetermined	#N/A	#N/A	co-assembly	PRJNA248084	Haakon Mosby mud volcano
k127_377947_length_15015_cov_11.6226	15015	0.898033	0.0135823	2	Yes	No	Yes	Yes	Yes	Low-quality	0	No	undetermined	#N/A	#N/A	single-assembly	PRJNA248084	Haakon Mosby mud volcano
k127_386701_length_46164_cov_20.0000	46164	0.958047	0.00654863	2	Yes	Yes	Yes	Yes	Yes	Complete	0	Yes	undetermined	#N/A	Podoviridae	co-assembly	PRJNA248084	Haakon Mosby mud volcano
k127_393486_length_54907_cov_24.9930	54907	0.646515	0.0565122	2	Yes	No	No	Yes	Yes	Complete	0	Yes	undetermined	#N/A	#N/A	co-assembly	PRJNA248084	Haakon Mosby mud volcano
k127_40358_length_13482_cov_10.0000	13482	0.93925	0.00873151	No	No	Yes	No	Yes	Yes	Low-quality	23.04	No	lysogenic	#N/A	#N/A	single-assembly	PRJNA248084	Haakon Mosby mud volcano
k127_41150_length_10277_cov_7.0000	10277	0.98377	0.00327431	No	No	Yes	No	Yes	Yes	Low-quality	0	No	undetermined	#N/A	#N/A	co-assembly	PRJNA248084	Haakon Mosby mud volcano
k127_4356_length_27304_cov_13.0000	27304	0.703893	0.0452341	No	No	No	No	Yes	Yes	Low-quality	0	No	undetermined	#N/A	#N/A	single-assembly	PRJNA248084	Haakon Mosby mud volcano
k127_43560_length_14568_cov_90.4277	14568	0.723694	0.0413534	3	No	No	Yes	Yes	Yes	Not-determined	0	No	undetermined	#N/A	#N/A	single-assembly	PRJNA248084	Haakon Mosby mud volcano
k127_439069_length_11730_cov_8.0000	11730	0.86663	0.018797	3	No	No	Yes	Yes	Yes	Low-quality	5.59	No	lysogenic	#N/A	#N/A	co-assembly	PRJNA248084	Haakon Mosby mud volcano
k127_43911_length_12913_cov_46.0000	12913	0.793692	0.0293476	3	No	No	Yes	Yes	Yes	Not-determined	0	No	lysogenic	#N/A	#N/A	single-assembly	PRJNA248084	Haakon Mosby mud volcano
k127_450729_length_20937_cov_15.9632	20937	0.35372	0.136551	2	Yes	No	No	Yes	Yes	Low-quality	0	No	undetermined	#N/A	#N/A	co-assembly	PRJNA248084	Haakon Mosby mud volcano
k127_460095_length_152154_cov_22.0000	152154	0.769407	0.0334708	4	Yes	No	Yes	Yes	Yes	Medium-quality	0	No	undetermined	#N/A	#N/A	co-assembly	PRJNA248084	Haakon Mosby mud volcano
k127_46096_length_12329_cov_11.0000	12329	0.930432	0.00970167	No	No	Yes	No	Yes	Yes	Low-quality	0	No	undetermined	#N/A	#N/A	single-assembly	PRJNA248084	Haakon Mosby mud volcano
k127_46464_length_15264_cov_8.0000	15264	0.916002	0.0117633	2	Yes	Yes	Yes	Yes	Yes	Low-quality	0	No	undetermined	#N/A	#N/A	single-assembly	PRJNA248084	Haakon Mosby mud volcano
k127_4822_length_12772_cov_31.9412	12772	0.734758	0.0391705	3	No	No	Yes	Yes	Yes	Low-quality	0	No	undetermined	#N/A	#N/A	single-assembly	PRJNA248084	Haakon Mosby mud volcano
k127_48781_length_11606_cov_13.8754	11606	0.95403	0.00679117	No	No	Yes	No	Yes	Yes	Low-quality	0	No	undetermined	#N/A	#N/A	single-assembly	PRJNA248084	Haakon Mosby mud volcano
k127_49328_length_57774_cov_68.9693	57774	0.734499	0.0391705	2	Yes	No	Yes	Yes	Yes	Medium-quality	1.17	No	lysogenic	#N/A	#N/A	single-assembly	PRJNA248084	Haakon Mosby mud volcano
k127_49337_length_26599_cov_13.0000	26599	0.986615	0.00278923	2	Yes	Yes	Yes	Yes	Yes	Medium-quality	0	No	undetermined	#N/A	#N/A	single-assembly	PRJNA248084	Haakon Mosby mud volcano
k127_516350_length_17235_cov_12.0000	17235	0.90428	0.012976	No	No	Yes	No	Yes	No	Not-determined	0	No	undetermined	#N/A	#N/A	co-assembly	PRJNA248084	Haakon Mosby mud volcano
k127_53067_length_33454_cov_23.0000	33454	0.918211	0.0113995	2	Yes	Yes	Yes	Yes	Yes	Medium-quality	0	No	undetermined	#N/A	#N/A	single-assembly	PRJNA248084	Haakon Mosby mud volcano
k127_532084_length_13279_cov_13.0000	13279	0.994625	0.00133398	No	No	Yes	No	Yes	Yes	Low-quality	0	No	undetermined	#N/A	#N/A	co-assembly	PRJNA248084	Haakon Mosby mud volcano
k127_540280_length_26868_cov_9.0000	26868	0.519915	0.0830706	2	Yes	No	No	Yes	Yes	Low-quality	0	No	undetermined	#N/A	#N/A	co-assembly	PRJNA248084	Haakon Mosby mud volcano
k127_54729_length_12839_cov_21.8090	12839	0.975164	0.00400194	No	No	Yes	No	Yes	Yes	Low-quality	0	No	undetermined	#N/A	#N/A	single-assembly	PRJNA248084	Haakon Mosby mud volcano
k127_55012_length_54888_cov_23.0000	54888	0.41861	0.113388	2	Yes	No	No	Yes	Yes	Medium-quality	2.96	No	lysogenic	#N/A	#N/A	single-assembly	PRJNA248084	Haakon Mosby mud volcano
k127_55272_length_65153_cov_20.0000	65153	0.749976	0.0367451	6	No	No	Yes	Yes	Yes	Low-quality	0	No	undetermined	#N/A	#N/A	single-assembly	PRJNA248084	Haakon Mosby mud volcano
k127_559536_length_12787_cov_7.0000	12787	0.954886	0.0066699	6	No	Yes	Yes	Yes	No	Not-determined	0	No	undetermined	#N/A	#N/A	co-assembly	PRJNA248084	Haakon Mosby mud volcano
k127_561347_length_12042_cov_17.0000	12042	0.902681	0.012976	No	No	Yes	No	Yes	Yes	Low-quality	0	No	undetermined	#N/A	#N/A	co-assembly	PRJNA248084	Haakon Mosby mud volcano
k127_564114_length_16383_cov_26.4115	16383	0.967361	0.00533592	2	Yes	Yes	Yes	Yes	Yes	Low-quality	8.51	No	lysogenic	#N/A	#N/A	co-assembly	PRJNA248084	Haakon Mosby mud volcano
k127_564477_length_15031_cov_9.0000	15031	0.847248	0.02195	3	No	No	Yes	Yes	Yes	Low-quality	0	No	undetermined	#N/A	#N/A	co-assembly	PRJNA248084	Haakon Mosby mud volcano
k127_572471_length_10780_cov_10.0000	10780	0.91526	0.0117633	2	Yes	Yes	Yes	Yes	Yes	Not-determined	0	No	undetermined	#N/A	#N/A	co-assembly	PRJNA248084	Haakon Mosby mud volcano
k127_576992_length_185337_cov_72.0156	185337	0.433121	0.108295	4	Yes	No	No	Yes	Yes	Complete	0	Yes	undetermined	#N/A	#N/A	co-assembly	PRJNA248084	Haakon Mosby mud volcano
k127_581294_length_44883_cov_7.0000	44883	0.787487	0.0305603	2	Yes	No	Yes	Yes	Yes	Low-quality	0	No	undetermined	#N/A	#N/A	co-assembly	PRJNA248084	Haakon Mosby mud volcano
k127_58325_length_13998_cov_190.0000	13998	0.954628	0.0066699	2	Yes	Yes	Yes	Yes	Yes	Low-quality	0	No	undetermined	Siphoviridae	#N/A	co-assembly	PRJNA248084	Haakon Mosby mud volcano
k127_614173_length_13153_cov_8.0000	13153	0.965323	0.00557846	2	Yes	Yes	Yes	Yes	Yes	Low-quality	0	No	undetermined	#N/A	#N/A	co-assembly	PRJNA248084	Haakon Mosby mud volcano
k127_626720_length_11944_cov_8.0000	11944	0.851574	0.0209799	2	Yes	No	Yes	Yes	Yes	Low-quality	0	No	undetermined	#N/A	#N/A	co-assembly	PRJNA248084	Haakon Mosby mud volcano
k127_634040_length_18864_cov_9.0000	18864	0.947664	0.00727626	2	Yes	Yes	Yes	Yes	Yes	Low-quality	0	No	undetermined	#N/A	#N/A	co-assembly	PRJNA248084	Haakon Mosby mud volcano
k127_637324_length_10353_cov_8.0000	10353	0.96552	0.00557846	No	No	Yes	No	Yes	Yes	Not-determined	0	No	undetermined	#N/A	#N/A	co-assembly	PRJNA248084	Haakon Mosby mud volcano
k127_645922_length_12904_cov_10.0000	12904	0.937252	0.00885278	No	No	Yes	No	Yes	Yes	Low-quality	0	No	undetermined	#N/A	#N/A	co-assembly	PRJNA248084	Haakon Mosby mud volcano
k127_657122_length_14911_cov_11.0000	14911	0.975204	0.00400194	No	No	Yes	No	Yes	Yes	Low-quality	0	No	undetermined	#N/A	#N/A	co-assembly	PRJNA248084	Haakon Mosby mud volcano
k127_661538_length_10614_cov_8.0000	10614	0.818812	0.0255882	3	No	No	Yes	Yes	Yes	Low-quality	0	No	undetermined	#N/A	#N/A	co-assembly	PRJNA248084	Haakon Mosby mud volcano
k127_68006_length_49596_cov_7.0000	49596	0.787356	0.0305603	2	Yes	No	Yes	Yes	Yes	Low-quality	0	No	undetermined	#N/A	#N/A	single-assembly	PRJNA248084	Haakon Mosby mud volcano
k127_68866_length_100822_cov_17.0000	100822	0.446855	0.104293	4	Yes	No	No	Yes	Yes	High-quality	0	No	undetermined	#N/A	#N/A	single-assembly	PRJNA248084	Haakon Mosby mud volcano
k127_69360_length_19295_cov_9.0000	19295	0.629091	0.0599078	2	Yes	No	No	Yes	Yes	Medium-quality	0	No	undetermined	#N/A	#N/A	co-assembly	PRJNA248084	Haakon Mosby mud volcano
k127_700811_length_11947_cov_25.0000	11947	0.951506	0.00703371	No	No	Yes	No	Yes	Yes	Low-quality	0	No	undetermined	#N/A	#N/A	co-assembly	PRJNA248084	Haakon Mosby mud volcano
k127_702436_length_17501_cov_71.9755	17501	0.942701	0.00824642	2	Yes	Yes	Yes	Yes	Yes	Low-quality	0	No	undetermined	#N/A	#N/A	co-assembly	PRJNA248084	Haakon Mosby mud volcano
k127_70298_length_91920_cov_16.0000	91920	0.8554	0.0206161	5	Yes	No	Yes	Yes	Yes	Medium-quality	0	No	undetermined	#N/A	#N/A	co-assembly	PRJNA248084	Haakon Mosby mud volcano
k127_703412_length_10240_cov_31.0828	10240	0.878808	0.0166141	1	Yes	No	Yes	Yes	Yes	Low-quality	0	No	undetermined	#N/A	#N/A	co-assembly	PRJNA248084	Haakon Mosby mud volcano
k127_71752_length_23621_cov_11.9822	23621	0.767748	0.033592	2	Yes	No	Yes	Yes	Yes	Low-quality	0	No	undetermined	#N/A	#N/A	co-assembly	PRJNA248084	Haakon Mosby mud volcano
k127_73199_length_12769_cov_7.0000	12769	0.969814	0.00521465	No	No	Yes	No	Yes	Yes	Low-quality	0	No	undetermined	#N/A	#N/A	single-assembly	PRJNA248084	Haakon Mosby mud volcano
k127_733942_length_30640_cov_128.0000	30640	0.790603	0.0300752	3	No	No	Yes	Yes	Yes	Not-determined	0	No	undetermined	#N/A	#N/A	co-assembly	PRJNA248084	Haakon Mosby mud volcano
k127_7374_length_21133_cov_36.0000	21133	0.639421	0.0574824	2	Yes	No	No	Yes	Yes	Low-quality	0	No	undetermined	#N/A	#N/A	single-assembly	PRJNA248084	Haakon Mosby mud volcano
k127_744579_length_43575_cov_9.0000	43575	0.10936	0.319549	2	Yes	No	No	Yes	Yes	Low-quality	0	No	undetermined	#N/A	#N/A	co-assembly	PRJNA248084	Haakon Mosby mud volcano
k127_74481_length_11458_cov_15.0000	11458	0.991359	0.00206161	1	Yes	Yes	Yes	Yes	Yes	Low-quality	0	No	undetermined	Podoviridae	#N/A	single-assembly	PRJNA248084	Haakon Mosby mud volcano
k127_755431_length_26411_cov_9.0000	26411	0.825009	0.0248605	2	Yes	No	Yes	Yes	Yes	Low-quality	0	No	undetermined	#N/A	#N/A	co-assembly	PRJNA248084	Haakon Mosby mud volcano
k127_757503_length_22830_cov_15.0000	22830	0.356343	0.135581	2	Yes	No	No	Yes	Yes	Low-quality	0	No	undetermined	#N/A	#N/A	co-assembly	PRJNA248084	Haakon Mosby mud volcano
k127_75947_length_17177_cov_7.0000	17177	0.323117	0.151831	2	Yes	No	No	Yes	Yes	Low-quality	0	No	undetermined	#N/A	#N/A	single-assembly	PRJNA248084	Haakon Mosby mud volcano
k127_765216_length_63948_cov_16.0000	63948	0.871144	0.0177056	3	No	No	Yes	Yes	Yes	Low-quality	0	No	undetermined	#N/A	#N/A	co-assembly	PRJNA248084	Haakon Mosby mud volcano
k127_76622_length_15282_cov_14.0000	15282	0.391166	0.123454	2	Yes	No	No	Yes	Yes	Low-quality	0	No	undetermined	#N/A	#N/A	single-assembly	PRJNA248084	Haakon Mosby mud volcano
k127_768647_length_14022_cov_6.0000	14022	0.913705	0.0117633	3	No	Yes	Yes	Yes	Yes	Low-quality	0	No	undetermined	#N/A	#N/A	co-assembly	PRJNA248084	Haakon Mosby mud volcano
k127_77173_length_10927_cov_6.0000	10927	0.825508	0.024618	2	Yes	No	Yes	Yes	Yes	Low-quality	0	No	undetermined	Podoviridae	#N/A	single-assembly	PRJNA248084	Haakon Mosby mud volcano
k127_77485_length_15905_cov_39.8146	15905	0.985429	0.00278923	2	Yes	Yes	Yes	Yes	Yes	Low-quality	0	No	undetermined	#N/A	#N/A	co-assembly	PRJNA248084	Haakon Mosby mud volcano
k127_77821_length_21340_cov_9.0000	21340	0.81308	0.0264371	2	Yes	No	Yes	Yes	Yes	Low-quality	7.91	No	lysogenic	#N/A	#N/A	single-assembly	PRJNA248084	Haakon Mosby mud volcano
k127_78187_length_32125_cov_83.2572	32125	0.77736	0.0323793	3	No	No	Yes	Yes	No	Not-determined	0	No	undetermined	#N/A	#N/A	single-assembly	PRJNA248084	Haakon Mosby mud volcano
k127_784471_length_18627_cov_24.9090	18627	0.990263	0.00218288	No	No	Yes	No	Yes	No	Low-quality	0	No	undetermined	#N/A	#N/A	co-assembly	PRJNA248084	Haakon Mosby mud volcano
k127_787464_length_10447_cov_7.0000	10447	0.927518	0.0101868	No	No	Yes	No	Yes	Yes	Low-quality	0	No	undetermined	#N/A	#N/A	co-assembly	PRJNA248084	Haakon Mosby mud volcano
k127_788487_length_24434_cov_16.0000	24434	0.889723	0.0147951	3	No	No	Yes	Yes	Yes	Low-quality	0	No	undetermined	#N/A	#N/A	co-assembly	PRJNA248084	Haakon Mosby mud volcano
k127_79283_length_33299_cov_23.0000	33299	0.63271	0.0591802	2	Yes	No	No	Yes	Yes	Low-quality	0	No	undetermined	#N/A	#N/A	co-assembly	PRJNA248084	Haakon Mosby mud volcano
k127_795297_length_11647_cov_8.0000	11647	0.791368	0.0300752	3	No	No	Yes	Yes	Yes	Not-determined	0	No	undetermined	#N/A	#N/A	co-assembly	PRJNA248084	Haakon Mosby mud volcano
k127_818303_length_25861_cov_16.0000	25861	0.206651	0.218773	2	Yes	No	No	Yes	Yes	Medium-quality	0	No	undetermined	#N/A	#N/A	co-assembly	PRJNA248084	Haakon Mosby mud volcano
k127_84623_length_26968_cov_12.0000	26968	0.984114	0.00327431	2	Yes	Yes	Yes	Yes	Yes	Low-quality	0	No	undetermined	#N/A	#N/A	single-assembly	PRJNA248084	Haakon Mosby mud volcano
k127_853050_length_29676_cov_8.0000	29676	0.911419	0.0122484	No	No	Yes	No	Yes	Yes	Low-quality	0	No	undetermined	#N/A	#N/A	co-assembly	PRJNA248084	Haakon Mosby mud volcano
k127_860868_length_26051_cov_8.0000	26051	0.331432	0.14698	2	Yes	No	No	Yes	Yes	Low-quality	0	No	undetermined	#N/A	#N/A	co-assembly	PRJNA248084	Haakon Mosby mud volcano
k127_868472_length_13499_cov_22.6907	13499	0.935296	0.00909532	2	Yes	Yes	Yes	Yes	Yes	Low-quality	0	No	undetermined	#N/A	#N/A	co-assembly	PRJNA248084	Haakon Mosby mud volcano
k127_8715_length_17639_cov_54.7336	17639	0.222205	0.205554	2	Yes	No	No	Yes	Yes	Low-quality	69.51	No	lysogenic	#N/A	#N/A	single-assembly	PRJNA248084	Haakon Mosby mud volcano
k127_874101_length_17923_cov_10.0000	17923	0.941413	0.00836769	3	No	Yes	Yes	Yes	Yes	Low-quality	0	No	undetermined	#N/A	#N/A	co-assembly	PRJNA248084	Haakon Mosby mud volcano
k127_876998_length_11459_cov_55.0000	11459	0.954067	0.00679117	No	No	Yes	No	Yes	Yes	Low-quality	0	No	undetermined	#N/A	#N/A	co-assembly	PRJNA248084	Haakon Mosby mud volcano
k127_879010_length_20998_cov_22.0000	20998	0.841116	0.0226777	2	Yes	No	Yes	Yes	Yes	Low-quality	0	No	undetermined	#N/A	#N/A	co-assembly	PRJNA248084	Haakon Mosby mud volcano
k127_896388_length_16352_cov_25.0000	16352	0.943313	0.00788261	3	No	Yes	Yes	Yes	Yes	Low-quality	0	No	undetermined	#N/A	#N/A	co-assembly	PRJNA248084	Haakon Mosby mud volcano
k127_8997_length_19797_cov_8.0000	19797	0.79359	0.0293476	2	Yes	No	Yes	Yes	Yes	Low-quality	0	No	undetermined	#N/A	#N/A	single-assembly	PRJNA248084	Haakon Mosby mud volcano
k127_900907_length_12975_cov_12.0000	12975	0.864437	0.0190395	3	No	No	Yes	Yes	Yes	Not-determined	0	No	lysogenic	#N/A	#N/A	co-assembly	PRJNA248084	Haakon Mosby mud volcano
k127_904779_length_30905_cov_15.0000	30905	0.936491	0.00897405	1	Yes	Yes	Yes	Yes	Yes	High-quality	0	No	undetermined	#N/A	#N/A	co-assembly	PRJNA248084	Haakon Mosby mud volcano
k127_922646_length_10123_cov_8.0000	10123	0.906655	0.0127334	2	Yes	Yes	Yes	Yes	Yes	Low-quality	26.62	No	lysogenic	Siphoviridae	#N/A	co-assembly	PRJNA248084	Haakon Mosby mud volcano
k127_936515_length_21957_cov_10.0000	21957	0.600766	0.0664565	2	Yes	No	No	Yes	Yes	Low-quality	0	No	undetermined	#N/A	#N/A	co-assembly	PRJNA248084	Haakon Mosby mud volcano
k127_9409_length_13931_cov_9.0000	13931	0.977261	0.0037594	No	No	Yes	No	Yes	Yes	Low-quality	0	No	undetermined	#N/A	#N/A	single-assembly	PRJNA248084	Haakon Mosby mud volcano
k127_954123_length_11482_cov_10.0000	11482	0.844393	0.0223138	2	Yes	No	Yes	Yes	Yes	Low-quality	0	No	undetermined	#N/A	#N/A	co-assembly	PRJNA248084	Haakon Mosby mud volcano
k127_965186_length_20323_cov_12.0000	20323	0.81153	0.0268009	3	No	No	Yes	Yes	Yes	Low-quality	0	No	undetermined	#N/A	#N/A	co-assembly	PRJNA248084	Haakon Mosby mud volcano
k127_969300_length_16462_cov_73.8693	16462	0.301495	0.160563	5	Yes	No	No	No	Yes	Not-determined	0	No	undetermined	#N/A	#N/A	co-assembly	PRJNA248084	Haakon Mosby mud volcano
k127_982653_length_10198_cov_14.0000	10198	0.971975	0.00472957	2	Yes	Yes	Yes	Yes	Yes	Low-quality	0	No	undetermined	#N/A	#N/A	co-assembly	PRJNA248084	Haakon Mosby mud volcano
k127_984649_length_13708_cov_13.0000	13708	0.972756	0.00460829	No	No	Yes	No	Yes	Yes	Low-quality	0	No	undetermined	#N/A	#N/A	co-assembly	PRJNA248084	Haakon Mosby mud volcano
k127_98652_length_14525_cov_10.0000	14525	0.766774	0.033592	3	No	No	Yes	Yes	Yes	Low-quality	0	No	undetermined	#N/A	#N/A	co-assembly	PRJNA248084	Haakon Mosby mud volcano
k127_988088_length_10249_cov_29.0000	10249	0.579526	0.0699733	2	Yes	No	No	Yes	Yes	Low-quality	0	No	undetermined	#N/A	#N/A	co-assembly	PRJNA248084	Haakon Mosby mud volcano
k127_991829_length_10521_cov_21.0000	10521	0.989588	0.00230415	No	No	Yes	No	Yes	Yes	Low-quality	0	No	undetermined	#N/A	#N/A	co-assembly	PRJNA248084	Haakon Mosby mud volcano
k141_1000234_length_11964_cov_7.0000	11964	0.997711	0.000485084	No	No	Yes	Yes	Yes	Yes	Low-quality	0	No	undetermined	#N/A	#N/A	single-assembly	PRJNA485648	Eastern Gulf of Mexico
k141_1000615_length_10968_cov_20.0000	10968	0.349599	0.138491	2	Yes	No	No	Yes	Yes	Low-quality	0	No	undetermined	#N/A	#N/A	co-assembly	PRJNA485648	Eastern Gulf of Mexico
k141_100076_length_10501_cov_42.3486	10501	0.86375	0.0190395	1	Yes	No	Yes	Yes	Yes	Low-quality	0	No	undetermined	#N/A	#N/A	co-assembly	PRJEB32776	Western Gulf of Mexico
k141_1002928_length_16393_cov_9.9934	16393	0.34352	0.140917	2	Yes	No	No	Yes	Yes	Low-quality	0	No	undetermined	#N/A	#N/A	single-assembly	PRJNA485648	Eastern Gulf of Mexico
k141_1003426_length_13419_cov_13.0000	13419	0.986599	0.00278923	No	No	Yes	Yes	Yes	Yes	Low-quality	0	No	undetermined	#N/A	#N/A	single-assembly	PRJNA598277	Scotian Basin
k141_1003433_length_10123_cov_7.0000	10123	0.98458	0.00315304	No	No	Yes	Yes	Yes	No	Not-determined	0	No	undetermined	#N/A	#N/A	single-assembly	PRJNA485648	Eastern Gulf of Mexico
k141_100425_length_33194_cov_24.7310	33194	0.993596	0.00157652	2	Yes	Yes	Yes	Yes	Yes	Low-quality	0	No	undetermined	Myoviridae	#N/A	co-assembly	PRJNA598277	Scotian Basin
k141_1005140_length_24877_cov_12.9893	24877	0.801275	0.0283774	2	Yes	No	Yes	Yes	Yes	Medium-quality	0	No	undetermined	#N/A	#N/A	single-assembly	PRJNA485648	Eastern Gulf of Mexico
k141_100601_length_14249_cov_16.6904	14249	0.923507	0.0105506	No	No	Yes	Yes	Yes	Yes	Low-quality	0	No	undetermined	#N/A	#N/A	single-assembly	PRJNA598277	Scotian Basin
k141_1009708_length_11091_cov_333.6432	11091	0.0184794	0.62976	2	Yes	No	No	Yes	Yes	Low-quality	0	No	undetermined	#N/A	#N/A	co-assembly	PRJNA598277	Scotian Basin
k141_1012167_length_12712_cov_19.6046	12712	0.984333	0.00315304	No	No	Yes	Yes	Yes	Yes	Low-quality	0	No	undetermined	#N/A	#N/A	co-assembly	PRJEB32776	Western Gulf of Mexico
k141_1012538_length_51331_cov_9.1272	51331	0.992401	0.00194033	2	Yes	Yes	Yes	Yes	Yes	High-quality	0	No	undetermined	#N/A	#N/A	single-assembly	PRJNA485648	Eastern Gulf of Mexico
k141_1015033_length_44161_cov_9.2482	44161	0.894851	0.0139462	2	Yes	No	Yes	Yes	Yes	Complete	0	Yes	undetermined	#N/A	#N/A	single-assembly	PRJNA485648	Eastern Gulf of Mexico
k141_1015163_length_11979_cov_99.9202	11979	0.842648	0.0226777	2	Yes	No	Yes	Yes	Yes	Low-quality	0	No	undetermined	#N/A	#N/A	co-assembly	PRJEB32776	Western Gulf of Mexico
k141_101614_length_28810_cov_57.0000	28810	0.821741	0.0251031	2	Yes	No	Yes	Yes	Yes	Medium-quality	1.64	No	lysogenic	#N/A	#N/A	single-assembly	PRJNA598277	Scotian Basin
k141_1016169_length_30749_cov_13.2818	30749	0.436188	0.107203	2	Yes	No	No	Yes	Yes	Low-quality	0	No	undetermined	#N/A	#N/A	single-assembly	PRJNA598277	Scotian Basin
k141_1016722_length_13074_cov_11.0000	13074	0.918184	0.0113995	No	No	Yes	Yes	Yes	Yes	Low-quality	0	No	lysogenic	#N/A	#N/A	single-assembly	PRJNA598277	Scotian Basin
k141_1017238_length_14684_cov_19.0000	14684	0.738086	0.0385642	2	Yes	No	Yes	Yes	Yes	Low-quality	0	No	undetermined	#N/A	#N/A	co-assembly	PRJNA598277	Scotian Basin
k141_1017453_length_21403_cov_10.0000	21403	0.630814	0.0596653	2	Yes	No	No	Yes	Yes	Medium-quality	0	No	undetermined	#N/A	#N/A	co-assembly	PRJNA485648	Eastern Gulf of Mexico
k141_1017827_length_15665_cov_11.0000	15665	0.687427	0.0480233	2	Yes	No	No	Yes	Yes	Low-quality	0	No	undetermined	#N/A	#N/A	single-assembly	PRJNA485648	Eastern Gulf of Mexico
k141_1020477_length_15486_cov_195.9297	15486	0.920563	0.0110357	No	No	Yes	Yes	Yes	No	Not-determined	0	No	undetermined	#N/A	#N/A	co-assembly	PRJNA598277	Scotian Basin
k141_1021008_length_22903_cov_334.5464	22903	0.884023	0.0156439	2	Yes	No	Yes	Yes	Yes	Medium-quality	0	No	lysogenic	#N/A	#N/A	single-assembly	PRJNA485648	Eastern Gulf of Mexico
k141_1022814_length_19389_cov_9.9897	19389	0.964452	0.00569973	3	No	Yes	Yes	Yes	Yes	Low-quality	0	No	undetermined	#N/A	#N/A	single-assembly	PRJNA485648	Eastern Gulf of Mexico
k141_1023039_length_10863_cov_8.2398	10863	0.93498	0.00933786	No	No	Yes	Yes	Yes	Yes	Low-quality	0	No	undetermined	#N/A	#N/A	single-assembly	PRJNA485648	Eastern Gulf of Mexico
k141_1024038_length_21116_cov_40.4646	21116	0.953828	0.00679117	2	Yes	Yes	Yes	Yes	Yes	Low-quality	0	No	undetermined	#N/A	#N/A	single-assembly	PRJNA598277	Scotian Basin
k141_1024354_length_26603_cov_13.9954	26603	0.3656	0.131943	2	Yes	No	No	Yes	Yes	Medium-quality	0	No	undetermined	#N/A	#N/A	co-assembly	PRJNA598277	Scotian Basin
k141_1027901_length_25809_cov_16.3965	25809	0.61481	0.0639098	5	Yes	No	No	Yes	No	Not-determined	0	No	undetermined	#N/A	#N/A	co-assembly	PRJEB32776	Western Gulf of Mexico
k141_1028163_length_24222_cov_10.9851	24222	0.743106	0.037594	3	No	No	Yes	Yes	Yes	Low-quality	0	No	undetermined	#N/A	#N/A	single-assembly	PRJNA485648	Eastern Gulf of Mexico
k141_102987_length_10417_cov_14.0000	10417	0.758733	0.0352898	2	Yes	No	Yes	Yes	Yes	Low-quality	0	No	undetermined	#N/A	#N/A	single-assembly	PRJNA485648	Eastern Gulf of Mexico
k141_1031056_length_34591_cov_119.9079	34591	0.7994	0.0287412	6	No	No	Yes	Yes	Yes	Not-determined	0	No	undetermined	#N/A	#N/A	co-assembly	PRJNA598277	Scotian Basin
k141_1032252_length_12648_cov_10.3069	12648	0.566517	0.0728838	2	Yes	No	No	Yes	Yes	Low-quality	0	No	undetermined	#N/A	#N/A	co-assembly	PRJNA485648	Eastern Gulf of Mexico
k141_1032610_length_31791_cov_35.3669	31791	0.957678	0.00654863	No	No	Yes	Yes	Yes	Yes	Low-quality	0	No	undetermined	#N/A	#N/A	single-assembly	PRJNA485648	Eastern Gulf of Mexico
k141_1035484_length_22680_cov_46.3842	22680	0.831086	0.0242542	3	No	No	Yes	Yes	Yes	Low-quality	0	No	undetermined	#N/A	#N/A	single-assembly	PRJEB32776	Western Gulf of Mexico
k141_1035981_length_11874_cov_18.1625	11874	0.993186	0.00169779	2	Yes	Yes	Yes	Yes	Yes	Low-quality	0	No	undetermined	#N/A	#N/A	single-assembly	PRJNA598277	Scotian Basin
k141_103647_length_17795_cov_131.7452	17795	0.759583	0.0351686	2	Yes	No	Yes	Yes	Yes	Low-quality	0	No	undetermined	#N/A	#N/A	single-assembly	PRJNA598277	Scotian Basin
k141_1039048_length_87321_cov_11.0000	87321	0.024415	0.579311	5	Yes	No	No	No	Yes	Medium-quality	0	No	lysogenic	#N/A	#N/A	co-assembly	PRJNA485648	Eastern Gulf of Mexico
k141_1039740_length_17890_cov_16.0083	17890	0.973299	0.0046083	No	No	Yes	Yes	Yes	Yes	Low-quality	95.13	No	lysogenic	#N/A	#N/A	co-assembly	PRJNA598277	Scotian Basin
k141_104315_length_13745_cov_32.4171	13745	0.925016	0.0104293	No	No	Yes	Yes	Yes	Yes	Low-quality	0	No	undetermined	#N/A	#N/A	single-assembly	PRJNA431796	Pacific Ocean:Santa Monica Mounds
k141_1043610_length_39761_cov_348.0000	39761	0.306785	0.158622	5	Yes	No	No	Yes	Yes	High-quality	5.61	No	lysogenic	#N/A	#N/A	co-assembly	PRJNA598277	Scotian Basin
k141_104487_length_12667_cov_236.5510	12667	0.10932	0.319549	2	Yes	No	No	Yes	No	Not-determined	0	No	undetermined	#N/A	#N/A	single-assembly	PRJEB32776	Western Gulf of Mexico
k141_1045398_length_10372_cov_7.3335	10372	0.960612	0.00630609	2	Yes	Yes	Yes	Yes	Yes	Low-quality	0	No	undetermined	#N/A	#N/A	single-assembly	PRJNA485648	Eastern Gulf of Mexico
k141_1049178_length_27527_cov_12.7216	27527	0.838606	0.0231627	2	Yes	No	Yes	Yes	Yes	Low-quality	0	No	undetermined	#N/A	#N/A	single-assembly	PRJNA598277	Scotian Basin
k141_1049901_length_33029_cov_28.0000	33029	0.746868	0.0372302	2	Yes	No	Yes	Yes	Yes	Medium-quality	9.12	Yes	lysogenic	#N/A	#N/A	single-assembly	PRJNA485648	Eastern Gulf of Mexico
k141_1051090_length_13498_cov_10.0000	13498	0.777742	0.0322581	3	No	No	Yes	Yes	Yes	Not-determined	0	No	undetermined	#N/A	#N/A	single-assembly	PRJNA598277	Scotian Basin
k141_1055707_length_23096_cov_14.7695	23096	0.928818	0.0101868	No	No	Yes	Yes	Yes	Yes	Low-quality	0	No	undetermined	#N/A	#N/A	single-assembly	PRJNA485648	Eastern Gulf of Mexico
k141_1056916_length_18402_cov_15.1255	18402	0.936483	0.00897405	No	No	Yes	Yes	Yes	Yes	Low-quality	6.59	No	lysogenic	#N/A	#N/A	co-assembly	PRJNA485648	Eastern Gulf of Mexico
k141_1057038_length_47119_cov_28.6868	47119	0.940781	0.00848896	2	Yes	Yes	Yes	Yes	Yes	Low-quality	0	No	undetermined	#N/A	#N/A	single-assembly	PRJNA485648	Eastern Gulf of Mexico
k141_105882_length_11376_cov_10.0000	11376	0.486042	0.0911957	1	Yes	No	No	Yes	Yes	Low-quality	0	No	undetermined	#N/A	#N/A	single-assembly	PRJNA485648	Eastern Gulf of Mexico
k141_1058926_length_14018_cov_19.3780	14018	0.990684	0.00206161	No	No	Yes	Yes	Yes	Yes	Low-quality	0	No	undetermined	Podoviridae	#N/A	single-assembly	PRJNA598277	Scotian Basin
k141_105949_length_12418_cov_10.2638	12418	0.944884	0.00776134	No	No	Yes	Yes	Yes	Yes	Low-quality	19.32	No	lysogenic	#N/A	#N/A	single-assembly	PRJNA485648	Eastern Gulf of Mexico
k141_1060338_length_33555_cov_21.6854	33555	0.709696	0.0440213	2	Yes	No	Yes	Yes	Yes	Medium-quality	0	No	undetermined	#N/A	#N/A	single-assembly	PRJNA485648	Eastern Gulf of Mexico
k141_1061443_length_11107_cov_14.0000	11107	0.991788	0.00206161	No	No	Yes	Yes	Yes	Yes	Low-quality	0	No	undetermined	#N/A	#N/A	single-assembly	PRJNA598277	Scotian Basin
k141_1061749_length_49414_cov_16.1059	49414	0.107902	0.322096	5	Yes	No	No	Yes	Yes	Low-quality	51.28	No	lysogenic	#N/A	#N/A	single-assembly	PRJNA485648	Eastern Gulf of Mexico
k141_1064257_length_11530_cov_44.7520	11530	0.0826671	0.36927	2	Yes	No	No	Yes	Yes	Not-determined	0	No	undetermined	#N/A	#N/A	co-assembly	PRJEB32776	Western Gulf of Mexico
k141_106910_length_14129_cov_118.0000	14129	0.909433	0.0124909	No	No	Yes	Yes	Yes	Yes	Complete	0	No	lysogenic	#N/A	#N/A	single-assembly	PRJNA485648	Eastern Gulf of Mexico
k141_1069119_length_47716_cov_129.0349	47716	0.779217	0.0320155	3	No	No	Yes	Yes	Yes	Low-quality	0	No	undetermined	#N/A	#N/A	single-assembly	PRJNA598277	Scotian Basin
k141_1069189_length_14708_cov_11.0000	14708	0.908047	0.0126122	No	No	Yes	Yes	Yes	Yes	Low-quality	0	No	lysogenic	#N/A	#N/A	single-assembly	PRJNA598277	Scotian Basin
k141_1069385_length_12798_cov_118.0000	12798	0.301054	0.161412	2	Yes	No	No	Yes	Yes	Low-quality	0	No	undetermined	#N/A	#N/A	co-assembly	PRJNA485648	Eastern Gulf of Mexico
k141_1069801_length_20724_cov_12.0000	20724	0.909796	0.0124909	3	No	Yes	Yes	Yes	Yes	Low-quality	0	No	undetermined	#N/A	#N/A	co-assembly	PRJNA598277	Scotian Basin
k141_1070548_length_20399_cov_6.9961	20399	0.907127	0.0126122	2	Yes	Yes	Yes	Yes	Yes	Low-quality	0	No	undetermined	#N/A	#N/A	single-assembly	PRJNA598277	Scotian Basin
k141_1071527_length_10332_cov_12.0000	10332	0.155634	0.263522	2	Yes	No	No	Yes	Yes	Low-quality	0	No	undetermined	#N/A	#N/A	single-assembly	PRJNA598277	Scotian Basin
k141_1072618_length_12570_cov_42.0486	12570	0.715346	0.0429299	1	Yes	No	Yes	Yes	Yes	Low-quality	0	No	undetermined	#N/A	#N/A	single-assembly	PRJNA598277	Scotian Basin
k141_1076445_length_10948_cov_14.9667	10948	0.934526	0.00933786	No	No	Yes	Yes	Yes	No	Not-determined	0	No	undetermined	Myoviridae	#N/A	co-assembly	PRJNA598277	Scotian Basin
k141_1076471_length_13905_cov_17.1540	13905	0.899144	0.0133398	3	No	No	Yes	Yes	Yes	Low-quality	0	No	undetermined	#N/A	#N/A	single-assembly	PRJNA598277	Scotian Basin
k141_107817_length_12286_cov_271.7265	12286	0.663298	0.0525103	2	Yes	No	No	Yes	Yes	Low-quality	0	No	undetermined	#N/A	#N/A	single-assembly	PRJNA598277	Scotian Basin
k141_1079238_length_11210_cov_53.4558	11210	0.920451	0.0110357	2	Yes	Yes	Yes	Yes	Yes	Low-quality	0	No	undetermined	#N/A	#N/A	single-assembly	PRJNA598277	Scotian Basin
k141_108056_length_13997_cov_12.0000	13997	0.43639	0.107203	2	Yes	No	No	Yes	Yes	Low-quality	0	No	undetermined	#N/A	#N/A	co-assembly	PRJNA598277	Scotian Basin
k141_1080690_length_17263_cov_126.0000	17263	0.921947	0.0109144	2	Yes	Yes	Yes	Yes	Yes	Low-quality	0	No	undetermined	#N/A	#N/A	single-assembly	PRJNA598277	Scotian Basin
k141_1080771_length_34198_cov_8.0000	34198	0.883027	0.0158865	2	Yes	No	Yes	Yes	Yes	Medium-quality	0	No	undetermined	#N/A	#N/A	single-assembly	PRJNA485648	Eastern Gulf of Mexico
k141_1081095_length_10772_cov_55.8656	10772	0.465516	0.0982294	2	Yes	No	No	Yes	Yes	Medium-quality	0	No	undetermined	#N/A	#N/A	co-assembly	PRJNA598277	Scotian Basin
k141_108186_length_11284_cov_23.0003	11284	0.920084	0.0111569	No	No	Yes	Yes	Yes	No	Not-determined	0	No	undetermined	#N/A	#N/A	single-assembly	PRJNA598277	Scotian Basin
k141_1085023_length_16051_cov_31.8591	16051	0.924561	0.0104293	2	Yes	Yes	Yes	Yes	Yes	Medium-quality	0	No	undetermined	#N/A	#N/A	co-assembly	PRJNA598277	Scotian Basin
k141_1085330_length_16713_cov_16.0718	16713	0.980113	0.00363813	No	No	Yes	Yes	Yes	Yes	Not-determined	0	No	undetermined	#N/A	#N/A	single-assembly	PRJNA598277	Scotian Basin
k141_1088662_length_12665_cov_47.4198	12665	0.96759	0.00533592	No	No	Yes	Yes	Yes	Yes	Low-quality	0	No	undetermined	#N/A	#N/A	single-assembly	PRJEB32776	Western Gulf of Mexico
k141_1090668_length_25501_cov_13.0000	25501	0.897708	0.0137036	2	Yes	No	Yes	Yes	Yes	Medium-quality	0	No	undetermined	#N/A	#N/A	single-assembly	PRJNA598277	Scotian Basin
k141_1093193_length_20247_cov_15.4241	20247	0.92909	0.0100655	3	No	Yes	Yes	Yes	Yes	Not-determined	0	No	undetermined	#N/A	#N/A	single-assembly	PRJNA598277	Scotian Basin
k141_109333_length_36231_cov_18.0000	36231	0.739507	0.0382003	3	No	No	Yes	Yes	Yes	Low-quality	0	No	undetermined	#N/A	#N/A	single-assembly	PRJNA598277	Scotian Basin
k141_1096937_length_18223_cov_12.8162	18223	0.993717	0.00157652	2	Yes	Yes	Yes	Yes	Yes	Low-quality	0	No	undetermined	#N/A	#N/A	co-assembly	PRJNA485648	Eastern Gulf of Mexico
k141_1098763_length_31333_cov_10.0000	31333	0.931704	0.00945913	3	No	Yes	Yes	Yes	Yes	Low-quality	0	No	undetermined	#N/A	#N/A	single-assembly	PRJNA485648	Eastern Gulf of Mexico
k141_1099232_length_17461_cov_33.4249	17461	0.792049	0.0299539	2	Yes	No	Yes	Yes	Yes	Low-quality	0	No	undetermined	#N/A	#N/A	co-assembly	PRJNA598277	Scotian Basin
k141_109952_length_16298_cov_15.9796	16298	0.998537	0.000485084	2	Yes	Yes	Yes	Yes	Yes	Low-quality	0	No	undetermined	#N/A	#N/A	single-assembly	PRJNA598277	Scotian Basin
k141_1100552_length_10198_cov_44.0996	10198	0.884927	0.0152801	3	No	No	Yes	Yes	Yes	Low-quality	0	No	undetermined	#N/A	#N/A	single-assembly	PRJNA598277	Scotian Basin
k141_110250_length_16898_cov_63.0000	16898	0.914106	0.0117633	2	Yes	Yes	Yes	Yes	Yes	Low-quality	0	No	undetermined	#N/A	#N/A	single-assembly	PRJNA598277	Scotian Basin
k141_110583_length_11755_cov_15.1494	11755	0.909346	0.0124909	No	No	Yes	Yes	Yes	Yes	Low-quality	0	No	undetermined	#N/A	#N/A	single-assembly	PRJNA598277	Scotian Basin
k141_110903_length_10580_cov_23.3411	10580	0.0367863	0.507155	2	Yes	No	No	Yes	Yes	Low-quality	0	No	undetermined	#N/A	#N/A	single-assembly	PRJNA598277	Scotian Basin
k141_1111158_length_11831_cov_54.3092	11831	0.668112	0.0516614	2	Yes	No	No	Yes	Yes	Low-quality	0	No	undetermined	#N/A	#N/A	single-assembly	PRJNA485648	Eastern Gulf of Mexico
k141_111134_length_31601_cov_57.4256	31601	0.967817	0.00533592	2	Yes	Yes	Yes	Yes	Yes	Medium-quality	16.78	No	lysogenic	#N/A	#N/A	single-assembly	PRJNA598277	Scotian Basin
k141_1112701_length_14693_cov_7.0000	14693	0.943151	0.00788261	2	Yes	Yes	Yes	Yes	Yes	Low-quality	0	No	undetermined	Siphoviridae	#N/A	single-assembly	PRJNA598277	Scotian Basin
k141_1118389_length_11767_cov_6.0000	11767	0.9299	0.00982294	3	No	Yes	Yes	Yes	Yes	Not-determined	0	No	undetermined	#N/A	#N/A	single-assembly	PRJNA485648	Eastern Gulf of Mexico
k141_1118737_length_11416_cov_10.5428	11416	0.97618	0.00388067	2	Yes	Yes	Yes	Yes	Yes	Low-quality	0	No	undetermined	#N/A	#N/A	single-assembly	PRJNA485648	Eastern Gulf of Mexico
k141_1120471_length_13843_cov_13.0000	13843	0.907268	0.0126122	No	No	Yes	Yes	Yes	Yes	High-quality	0	No	undetermined	#N/A	#N/A	single-assembly	PRJNA485648	Eastern Gulf of Mexico
k141_1120597_length_24639_cov_31.6599	24639	0.237587	0.195489	2	Yes	No	No	Yes	Yes	Low-quality	0	No	undetermined	#N/A	#N/A	single-assembly	PRJEB32776	Western Gulf of Mexico
k141_1121566_length_15568_cov_6.8516	15568	0.950551	0.00715498	No	No	Yes	Yes	Yes	No	Not-determined	0	No	undetermined	#N/A	#N/A	single-assembly	PRJNA485648	Eastern Gulf of Mexico
k141_1122269_length_15080_cov_61.0531	15080	0.744899	0.0373514	2	Yes	No	Yes	Yes	Yes	Low-quality	0	No	undetermined	#N/A	#N/A	co-assembly	PRJEB32776	Western Gulf of Mexico
k141_1125570_length_11301_cov_59.7943	11301	0.661513	0.0527528	2	Yes	No	No	Yes	Yes	Low-quality	0	No	undetermined	#N/A	#N/A	single-assembly	PRJNA485648	Eastern Gulf of Mexico
k141_1125905_length_46848_cov_18.4335	46848	0.932744	0.00933786	2	Yes	Yes	Yes	Yes	Yes	High-quality	0	No	undetermined	#N/A	#N/A	single-assembly	PRJNA598277	Scotian Basin
k141_1128058_length_20046_cov_13.0000	20046	0.808136	0.0270434	3	No	No	Yes	Yes	Yes	Low-quality	0	No	undetermined	#N/A	#N/A	co-assembly	PRJNA598277	Scotian Basin
k141_1128067_length_10951_cov_212.0000	10951	0.984013	0.00327431	No	No	Yes	Yes	Yes	Yes	Low-quality	0	No	undetermined	#N/A	#N/A	co-assembly	PRJNA598277	Scotian Basin
k141_1128177_length_42011_cov_22.0000	42011	0.940049	0.00873151	3	No	Yes	Yes	Yes	Yes	Low-quality	60.57	No	lysogenic	#N/A	#N/A	co-assembly	PRJNA598277	Scotian Basin
k141_1128352_length_11550_cov_20.3592	11550	0.991975	0.00206161	2	Yes	Yes	Yes	Yes	Yes	Low-quality	0	No	undetermined	#N/A	#N/A	co-assembly	PRJNA598277	Scotian Basin
k141_1128495_length_15328_cov_14.0000	15328	0.919216	0.0111569	No	No	Yes	Yes	Yes	No	Not-determined	0	No	undetermined	#N/A	#N/A	single-assembly	PRJNA598277	Scotian Basin
k141_1130681_length_45483_cov_12.7648	45483	0.821938	0.0251031	2	Yes	No	Yes	Yes	Yes	Medium-quality	0	No	undetermined	#N/A	#N/A	single-assembly	PRJNA598277	Scotian Basin
k141_1130754_length_15094_cov_10.0000	15094	0.900302	0.0130973	No	No	Yes	Yes	Yes	Yes	Low-quality	0	No	undetermined	#N/A	#N/A	co-assembly	PRJNA598277	Scotian Basin
k141_1131609_length_22165_cov_11.9476	22165	0.1031	0.329978	5	Yes	No	No	Yes	No	Not-determined	0	No	undetermined	#N/A	#N/A	single-assembly	PRJNA485648	Eastern Gulf of Mexico
k141_113538_length_68297_cov_41.6254	68297	0.31692	0.154984	2	Yes	No	No	Yes	Yes	Medium-quality	0	No	undetermined	#N/A	#N/A	single-assembly	PRJNA598277	Scotian Basin
k141_1136231_length_67004_cov_13.0000	67004	0.960543	0.00630609	3	No	Yes	Yes	Yes	No	Medium-quality	0	No	undetermined	#N/A	#N/A	single-assembly	PRJNA598277	Scotian Basin
k141_1138013_length_42571_cov_29.1707	42571	0.4619	0.0999272	2	Yes	No	No	Yes	Yes	High-quality	0	No	undetermined	#N/A	#N/A	co-assembly	PRJNA598277	Scotian Basin
k141_1139956_length_47123_cov_39.7627	47123	0.877851	0.0167354	3	No	No	Yes	Yes	Yes	Complete	0	Yes	lysogenic	#N/A	#N/A	single-assembly	PRJNA598277	Scotian Basin
k141_114156_length_23356_cov_9.0000	23356	0.702209	0.0453553	2	Yes	No	Yes	Yes	Yes	Low-quality	0	No	undetermined	#N/A	#N/A	single-assembly	PRJNA598277	Scotian Basin
k141_114219_length_14198_cov_7.0000	14198	0.953371	0.00679117	2	Yes	Yes	Yes	Yes	Yes	Low-quality	0	No	undetermined	#N/A	#N/A	single-assembly	PRJNA598277	Scotian Basin
k141_114274_length_28756_cov_40.9831	28756	0.946786	0.00739753	3	No	Yes	Yes	Yes	Yes	Not-determined	0	No	undetermined	#N/A	#N/A	single-assembly	PRJNA598277	Scotian Basin
k141_114303_length_13552_cov_13.2772	13552	0.330438	0.147708	5	Yes	No	No	Yes	Yes	Low-quality	33.89	No	lysogenic	#N/A	#N/A	single-assembly	PRJNA598277	Scotian Basin
k141_1146338_length_24362_cov_37.0000	24362	0.14312	0.276619	2	Yes	No	No	Yes	Yes	Low-quality	0	No	undetermined	#N/A	#N/A	co-assembly	PRJNA598277	Scotian Basin
k141_1148967_length_41378_cov_39.0140	41378	0.973706	0.00448702	No	No	Yes	Yes	Yes	Yes	Low-quality	3.92	No	lysogenic	#N/A	#N/A	single-assembly	PRJNA598277	Scotian Basin
k141_1149009_length_13624_cov_11.0000	13624	0.915956	0.0117633	No	No	Yes	Yes	Yes	Yes	Low-quality	0	No	undetermined	#N/A	#N/A	co-assembly	PRJNA598277	Scotian Basin
k141_114960_length_16873_cov_13.0000	16873	0.947657	0.00727625	No	No	Yes	No	Yes	No	Not-determined	0	No	undetermined	#N/A	#N/A	single-assembly	PRJNA431798	Mediterranean Sea, Amon
k141_1151759_length_15005_cov_102.0000	15005	0.852121	0.0209799	2	Yes	No	Yes	Yes	Yes	Low-quality	0	No	undetermined	#N/A	#N/A	co-assembly	PRJEB32776	Western Gulf of Mexico
k141_1152946_length_12405_cov_9.3474	12405	0.960295	0.00642736	No	No	Yes	Yes	Yes	Yes	Medium-quality	0	No	undetermined	#N/A	#N/A	single-assembly	PRJNA485648	Eastern Gulf of Mexico
k141_1153403_length_10430_cov_195.0000	10430	0.954933	0.0066699	2	Yes	Yes	Yes	Yes	Yes	Low-quality	0	No	undetermined	Podoviridae	#N/A	co-assembly	PRJNA598277	Scotian Basin
k141_1153958_length_14715_cov_30.5754	14715	0.948952	0.00727625	No	No	Yes	Yes	Yes	No	Not-determined	0	No	undetermined	#N/A	#N/A	co-assembly	PRJNA598277	Scotian Basin
k141_1157045_length_24564_cov_11.0000	24564	0.166868	0.253699	2	Yes	No	No	Yes	Yes	Low-quality	0	No	undetermined	#N/A	#N/A	single-assembly	PRJNA598277	Scotian Basin
k141_1158229_length_45907_cov_35.1840	45907	0.871983	0.0177056	3	No	No	Yes	Yes	Yes	Low-quality	0	No	undetermined	#N/A	#N/A	co-assembly	PRJEB32776	Western Gulf of Mexico
k141_1160556_length_41199_cov_53.8846	41199	0.562861	0.0739753	2	Yes	No	No	Yes	Yes	Medium-quality	0	No	lysogenic	#N/A	#N/A	single-assembly	PRJNA485648	Eastern Gulf of Mexico
k141_1160598_length_19938_cov_11.0000	19938	0.92434	0.0104293	No	No	Yes	Yes	Yes	Yes	Low-quality	0	No	undetermined	#N/A	#N/A	single-assembly	PRJNA485648	Eastern Gulf of Mexico
k141_1160927_length_10166_cov_44.1611	10166	0.933037	0.00933786	2	Yes	Yes	Yes	Yes	Yes	Low-quality	0	No	undetermined	#N/A	#N/A	co-assembly	PRJNA598277	Scotian Basin
k141_1161022_length_15941_cov_30.9767	15941	0.237739	0.195367	2	Yes	No	No	Yes	Yes	Low-quality	0	No	undetermined	#N/A	#N/A	single-assembly	PRJNA485648	Eastern Gulf of Mexico
k141_1161249_length_10055_cov_76.3578	10055	0.00272027	0.872302	2	Yes	No	No	Yes	No	Not-determined	0	No	undetermined	#N/A	#N/A	single-assembly	PRJEB32776	Western Gulf of Mexico
k141_116200_length_10408_cov_209.1189	10408	0.939159	0.00873151	No	No	Yes	Yes	Yes	Yes	Not-determined	0	No	undetermined	#N/A	#N/A	co-assembly	PRJNA598277	Scotian Basin
k141_11626_length_14371_cov_15.0000	14371	0.913478	0.0118846	No	No	Yes	Yes	Yes	Yes	Low-quality	11.77	No	lysogenic	#N/A	#N/A	co-assembly	PRJNA598277	Scotian Basin
k141_116279_length_42422_cov_21.0000	42422	0.956798	0.00654863	2	Yes	Yes	Yes	Yes	Yes	High-quality	0	No	undetermined	#N/A	#N/A	single-assembly	PRJNA598277	Scotian Basin
k141_1164627_length_28299_cov_15.7442	28299	0.776	0.0326219	3	No	No	Yes	Yes	Yes	Low-quality	0	No	undetermined	#N/A	#N/A	single-assembly	PRJNA485648	Eastern Gulf of Mexico
k141_116600_length_33579_cov_34.5134	33579	0.435978	0.107325	2	Yes	No	No	Yes	Yes	Medium-quality	0	No	lysogenic	#N/A	#N/A	single-assembly	PRJNA485648	Eastern Gulf of Mexico
k141_1166538_length_10460_cov_32.4016	10460	0.998311	0.000485084	No	No	Yes	Yes	Yes	Yes	Low-quality	0	No	undetermined	#N/A	#N/A	single-assembly	PRJNA598277	Scotian Basin
k141_116856_length_12504_cov_12.8961	12504	0.970624	0.00509338	No	No	Yes	Yes	Yes	Yes	Low-quality	0	No	undetermined	#N/A	#N/A	single-assembly	PRJNA598277	Scotian Basin
k141_1171556_length_17768_cov_64.9356	17768	0.964898	0.00557846	2	Yes	Yes	Yes	Yes	Yes	Low-quality	0	No	undetermined	#N/A	#N/A	single-assembly	PRJNA598277	Scotian Basin
k141_1174704_length_12739_cov_34.0210	12739	0.83379	0.0237691	2	Yes	No	Yes	Yes	Yes	Low-quality	0	No	undetermined	#N/A	#N/A	co-assembly	PRJNA598277	Scotian Basin
k141_1176873_length_19210_cov_50.0000	19210	0.932246	0.00945913	No	No	Yes	Yes	Yes	Yes	Low-quality	0	No	undetermined	#N/A	#N/A	co-assembly	PRJNA598277	Scotian Basin
k141_1180554_length_15489_cov_13.7108	15489	0.0126985	0.689425	2	Yes	No	No	Yes	No	Not-determined	0	No	undetermined	#N/A	#N/A	single-assembly	PRJNA598277	Scotian Basin
k141_1181895_length_14231_cov_14.9543	14231	0.91231	0.0122484	No	No	Yes	Yes	Yes	Yes	Not-determined	0	No	undetermined	#N/A	#N/A	single-assembly	PRJNA485648	Eastern Gulf of Mexico
k141_1181997_length_65795_cov_37.8774	65795	0.107529	0.322823	5	Yes	No	No	No	Yes	Medium-quality	0	No	lysogenic	#N/A	#N/A	single-assembly	PRJNA598277	Scotian Basin
k141_1182397_length_10921_cov_46.0878	10921	0.0860476	0.361994	2	Yes	No	No	Yes	Yes	Low-quality	0	No	undetermined	#N/A	#N/A	co-assembly	PRJEB32776	Western Gulf of Mexico
k141_1184480_length_26917_cov_11.2879	26917	0.994873	0.00133398	2	Yes	Yes	Yes	Yes	Yes	Medium-quality	0	No	undetermined	#N/A	#N/A	co-assembly	PRJNA485648	Eastern Gulf of Mexico
k141_1186119_length_21103_cov_8.3800	21103	0.831053	0.0242542	2	Yes	No	Yes	Yes	Yes	Low-quality	0	No	undetermined	#N/A	#N/A	single-assembly	PRJNA485648	Eastern Gulf of Mexico
k141_1190037_length_21569_cov_21.0000	21569	0.880917	0.0162503	2	Yes	No	Yes	Yes	Yes	Medium-quality	0	No	undetermined	#N/A	#N/A	co-assembly	PRJNA598277	Scotian Basin
k141_1190749_length_10586_cov_255.8236	10586	0.99782	0.000485084	2	Yes	Yes	Yes	Yes	Yes	Low-quality	0	No	undetermined	#N/A	#N/A	co-assembly	PRJNA598277	Scotian Basin
k141_1190905_length_43403_cov_31.0000	43403	0.996447	0.000970167	2	Yes	Yes	Yes	Yes	Yes	Medium-quality	0	No	undetermined	#N/A	#N/A	co-assembly	PRJNA598277	Scotian Basin
k141_1191644_length_10036_cov_31.9496	10036	0.971053	0.00497211	No	No	Yes	Yes	Yes	Yes	Low-quality	0	No	undetermined	#N/A	#N/A	co-assembly	PRJNA485648	Eastern Gulf of Mexico
k141_1193094_length_30106_cov_31.5572	30106	0.886765	0.0150376	3	No	No	Yes	Yes	Yes	High-quality	0	No	undetermined	#N/A	#N/A	co-assembly	PRJNA598277	Scotian Basin
k141_1193630_length_11792_cov_12.8683	11792	0.259	0.184574	2	Yes	No	No	Yes	Yes	Low-quality	0	No	undetermined	#N/A	#N/A	single-assembly	PRJNA485648	Eastern Gulf of Mexico
k141_119417_length_24469_cov_71.3057	24469	0.900037	0.0130973	3	No	Yes	Yes	Yes	Yes	Low-quality	0	No	undetermined	#N/A	#N/A	co-assembly	PRJNA598277	Scotian Basin
k141_1200627_length_29157_cov_367.0235	29157	0.916289	0.0117633	2	Yes	Yes	Yes	Yes	Yes	Medium-quality	0	No	undetermined	#N/A	#N/A	co-assembly	PRJNA598277	Scotian Basin
k141_1201554_length_14270_cov_14.0000	14270	0.936765	0.00897405	3	No	Yes	Yes	Yes	Yes	Not-determined	0	No	undetermined	#N/A	#N/A	single-assembly	PRJNA485648	Eastern Gulf of Mexico
k141_1205532_length_25831_cov_55.9944	25831	0.954504	0.0066699	2	Yes	Yes	Yes	Yes	Yes	Medium-quality	0	No	undetermined	#N/A	#N/A	single-assembly	PRJNA485648	Eastern Gulf of Mexico
k141_1206128_length_11911_cov_11.8430	11911	0.574155	0.0716711	2	Yes	No	No	Yes	Yes	Low-quality	0	No	undetermined	#N/A	#N/A	single-assembly	PRJNA598277	Scotian Basin
k141_120613_length_13002_cov_24.1600	13002	0.928428	0.0101868	No	No	Yes	Yes	Yes	No	Not-determined	0	No	undetermined	#N/A	#N/A	single-assembly	PRJNA598277	Scotian Basin
k141_1206141_length_12251_cov_14.4851	12251	0.94687	0.00739753	No	No	Yes	Yes	Yes	Yes	Low-quality	0	No	undetermined	#N/A	#N/A	co-assembly	PRJNA598277	Scotian Basin
k141_1206716_length_22331_cov_9.0000	22331	0.702662	0.0453553	2	Yes	No	Yes	Yes	Yes	Low-quality	0	No	undetermined	#N/A	#N/A	single-assembly	PRJNA598277	Scotian Basin
k141_120734_length_12240_cov_10.0000	12240	0.894926	0.0139462	2	Yes	No	Yes	Yes	Yes	Low-quality	0	No	undetermined	#N/A	#N/A	single-assembly	PRJNA485648	Eastern Gulf of Mexico
k141_120836_length_13245_cov_751.7990	13245	0.958067	0.00654863	No	No	Yes	Yes	Yes	Yes	Not-determined	0	No	undetermined	#N/A	#N/A	single-assembly	PRJNA598277	Scotian Basin
k141_120859_length_10448_cov_10.0000	10448	0.772398	0.0328644	2	Yes	No	Yes	Yes	Yes	Low-quality	0	No	undetermined	#N/A	#N/A	single-assembly	PRJNA598277	Scotian Basin
k141_1212413_length_30320_cov_27.9726	30320	0.707183	0.0445064	2	Yes	No	Yes	Yes	Yes	Low-quality	0	No	undetermined	#N/A	#N/A	single-assembly	PRJNA598277	Scotian Basin
k141_1214791_length_15021_cov_18.1156	15021	0.765032	0.0340771	3	No	No	Yes	Yes	Yes	Low-quality	0	No	undetermined	#N/A	#N/A	single-assembly	PRJEB32776	Western Gulf of Mexico
k141_1214969_length_11297_cov_30.4515	11297	0.905855	0.0127334	No	No	Yes	Yes	Yes	Yes	Low-quality	0	No	undetermined	#N/A	#N/A	single-assembly	PRJNA598277	Scotian Basin
k141_1215870_length_11166_cov_46.7418	11166	0.111537	0.317245	2	Yes	No	No	Yes	Yes	Low-quality	0	No	undetermined	#N/A	#N/A	single-assembly	PRJEB32776	Western Gulf of Mexico
k141_121752_length_10211_cov_22.4666	10211	0.915815	0.0117633	No	No	Yes	Yes	Yes	No	Not-determined	0	No	undetermined	#N/A	#N/A	single-assembly	PRJNA598277	Scotian Basin
k141_1219248_length_38612_cov_210.0000	38612	0.678365	0.0497211	2	Yes	No	No	Yes	Yes	Complete	0	Yes	undetermined	#N/A	#N/A	single-assembly	PRJNA598277	Scotian Basin
k141_1222135_length_31226_cov_12.4956	31226	0.908836	0.0124909	2	Yes	Yes	Yes	Yes	Yes	Medium-quality	0	No	undetermined	#N/A	#N/A	single-assembly	PRJEB32776	Western Gulf of Mexico
k141_1222724_length_34794_cov_20.0280	34794	0.368014	0.13073	2	Yes	No	No	Yes	Yes	Medium-quality	0	No	lysogenic	#N/A	#N/A	single-assembly	PRJNA485648	Eastern Gulf of Mexico
k141_1223076_length_10501_cov_19.6500	10501	0.967671	0.00533592	2	Yes	Yes	Yes	Yes	Yes	Low-quality	0	No	undetermined	#N/A	#N/A	single-assembly	PRJNA485648	Eastern Gulf of Mexico
k141_1225656_length_10433_cov_7.0000	10433	0.958986	0.00642736	2	Yes	Yes	Yes	Yes	Yes	Low-quality	2.53	No	lysogenic	#N/A	#N/A	single-assembly	PRJNA485648	Eastern Gulf of Mexico
k141_1228885_length_18310_cov_263.8499	18310	0.982276	0.00339559	2	Yes	Yes	Yes	Yes	Yes	Low-quality	11.96	No	lysogenic	#N/A	#N/A	co-assembly	PRJNA598277	Scotian Basin
k141_1229199_length_17325_cov_27.5769	17325	0.249912	0.18991	2	Yes	No	No	Yes	Yes	Low-quality	0	No	undetermined	#N/A	#N/A	single-assembly	PRJNA485648	Eastern Gulf of Mexico
k141_1230458_length_13818_cov_24.0000	13818	0.800754	0.0287412	2	Yes	No	Yes	Yes	Yes	Low-quality	0	No	undetermined	#N/A	#N/A	co-assembly	PRJNA598277	Scotian Basin
k141_1235587_length_12278_cov_7.0000	12278	0.913321	0.0118846	3	No	Yes	Yes	Yes	Yes	Low-quality	0	No	undetermined	#N/A	#N/A	single-assembly	PRJNA485648	Eastern Gulf of Mexico
k141_123636_length_13930_cov_51.4873	13930	0.973177	0.00460829	No	No	Yes	Yes	Yes	Yes	Low-quality	0	No	undetermined	#N/A	#N/A	single-assembly	PRJNA598277	Scotian Basin
k141_1236568_length_16408_cov_23.5958	16408	0.177247	0.243512	2	Yes	No	No	Yes	Yes	Low-quality	0	No	undetermined	#N/A	#N/A	single-assembly	PRJNA598277	Scotian Basin
k141_1238092_length_20294_cov_10.0000	20294	0.592855	0.0679117	2	Yes	No	No	Yes	Yes	Low-quality	0	No	undetermined	#N/A	#N/A	single-assembly	PRJNA598277	Scotian Basin
k141_1238500_length_16516_cov_25.9824	16516	0.667461	0.051904	2	Yes	No	No	Yes	Yes	Low-quality	0	No	undetermined	#N/A	#N/A	single-assembly	PRJNA485648	Eastern Gulf of Mexico
k141_1239226_length_31277_cov_11.9203	31277	0.695945	0.0468106	2	Yes	No	No	Yes	Yes	Medium-quality	0	No	undetermined	#N/A	#N/A	single-assembly	PRJNA485648	Eastern Gulf of Mexico
k141_1239653_length_10163_cov_7.0000	10163	0.965203	0.00557846	No	No	Yes	Yes	Yes	Yes	Not-determined	0	No	lysogenic	#N/A	#N/A	co-assembly	PRJNA485648	Eastern Gulf of Mexico
k141_1240841_length_18649_cov_10.0000	18649	0.669566	0.0515401	2	Yes	No	No	Yes	Yes	Low-quality	0	No	undetermined	#N/A	#N/A	single-assembly	PRJNA598277	Scotian Basin
k141_1242527_length_64903_cov_18.2820	64903	0.290363	0.166748	2	Yes	No	No	Yes	Yes	High-quality	0	No	undetermined	#N/A	#N/A	single-assembly	PRJEB32776	Western Gulf of Mexico
k141_1242549_length_14706_cov_16.2976	14706	0.452738	0.102595	2	Yes	No	No	Yes	Yes	Low-quality	0	No	undetermined	#N/A	#N/A	single-assembly	PRJNA598277	Scotian Basin
k141_1242766_length_11130_cov_714.2418	11130	0.961591	0.00606355	No	No	Yes	Yes	Yes	No	Not-determined	0	No	undetermined	#N/A	#N/A	co-assembly	PRJEB32776	Western Gulf of Mexico
k141_1243078_length_11242_cov_11.0000	11242	0.947511	0.00727625	No	No	Yes	Yes	Yes	Yes	Low-quality	0	No	undetermined	#N/A	#N/A	co-assembly	PRJNA485648	Eastern Gulf of Mexico
k141_1243218_length_41620_cov_13.0000	41620	0.112987	0.315789	2	Yes	No	No	Yes	Yes	Complete	0	Yes	undetermined	#N/A	#N/A	co-assembly	PRJNA598277	Scotian Basin
k141_124330_length_27028_cov_23.0000	27028	0.814592	0.0261945	2	Yes	No	Yes	Yes	Yes	Low-quality	0	No	undetermined	Podoviridae	#N/A	single-assembly	PRJNA598277	Scotian Basin
k141_124487_length_41672_cov_32.9964	41672	0.941159	0.00848896	2	Yes	Yes	Yes	Yes	Yes	Medium-quality	0	No	undetermined	#N/A	#N/A	single-assembly	PRJNA598277	Scotian Basin
k141_1246443_length_22794_cov_54.0000	22794	0.657383	0.0536017	2	Yes	No	No	Yes	Yes	Low-quality	0	No	undetermined	#N/A	#N/A	single-assembly	PRJNA598277	Scotian Basin
k141_1246966_length_10345_cov_10.0000	10345	0.617352	0.0631821	2	Yes	No	No	Yes	Yes	Low-quality	0	No	undetermined	#N/A	#N/A	co-assembly	PRJNA485648	Eastern Gulf of Mexico
k141_125029_length_18188_cov_230.3536	18188	0.926949	0.0101868	No	No	Yes	Yes	Yes	Yes	Low-quality	0	No	undetermined	#N/A	#N/A	single-assembly	PRJNA598277	Scotian Basin
k141_125114_length_10293_cov_13.0000	10293	0.954583	0.0066699	No	No	Yes	Yes	Yes	Yes	Not-determined	0	No	undetermined	#N/A	#N/A	single-assembly	PRJNA598277	Scotian Basin
k141_125419_length_30326_cov_27.8442	30326	0.785456	0.0308028	2	Yes	No	Yes	Yes	Yes	Low-quality	0	No	undetermined	#N/A	#N/A	single-assembly	PRJNA485648	Eastern Gulf of Mexico
k141_1254266_length_29136_cov_20.0502	29136	0.894008	0.0140674	3	No	No	Yes	Yes	Yes	Low-quality	0	No	undetermined	#N/A	#N/A	single-assembly	PRJEB32776	Western Gulf of Mexico
k141_125524_length_40231_cov_53.0305	40231	0.583914	0.069367	2	Yes	No	No	Yes	Yes	Medium-quality	0	No	lysogenic	#N/A	#N/A	co-assembly	PRJNA485648	Eastern Gulf of Mexico
k141_1257576_length_10358_cov_10.0000	10358	0.992566	0.00194034	3	No	Yes	Yes	Yes	Yes	Low-quality	3.67	No	lysogenic	#N/A	#N/A	co-assembly	PRJNA485648	Eastern Gulf of Mexico
k141_1257890_length_19380_cov_99.6838	19380	0.12157	0.302692	2	Yes	No	No	Yes	Yes	Low-quality	0	No	undetermined	#N/A	#N/A	single-assembly	PRJNA598277	Scotian Basin
k141_1261383_length_15338_cov_31.3259	15338	0.94176	0.00836769	No	No	Yes	Yes	Yes	No	Not-determined	0	No	undetermined	#N/A	#N/A	co-assembly	PRJNA598277	Scotian Basin
k141_1262241_length_25882_cov_16.9935	25882	0.61273	0.0642736	2	Yes	No	No	Yes	Yes	Medium-quality	0	No	undetermined	#N/A	#N/A	single-assembly	PRJNA598277	Scotian Basin
k141_1262683_length_30444_cov_13.8907	30444	0.933383	0.00933786	No	No	Yes	Yes	Yes	Yes	Medium-quality	0	No	undetermined	#N/A	#N/A	single-assembly	PRJNA485648	Eastern Gulf of Mexico
k141_1263116_length_18182_cov_11.3484	18182	0.817663	0.0257094	2	Yes	No	Yes	Yes	Yes	Low-quality	0	No	undetermined	#N/A	#N/A	co-assembly	PRJNA485648	Eastern Gulf of Mexico
k141_1264659_length_12946_cov_18.3502	12946	0.926429	0.0101868	No	No	Yes	Yes	Yes	Yes	Low-quality	0	No	undetermined	#N/A	#N/A	single-assembly	PRJNA598277	Scotian Basin
k141_1265927_length_86643_cov_258.0796	86643	0.111007	0.317609	2	Yes	No	No	Yes	Yes	Complete	0	Yes	lysogenic	#N/A	#N/A	single-assembly	PRJNA598277	Scotian Basin
k141_1266943_length_30592_cov_50.3809	30592	0.817272	0.0257094	3	No	No	Yes	Yes	Yes	Medium-quality	0	No	undetermined	#N/A	#N/A	single-assembly	PRJNA485648	Eastern Gulf of Mexico
k141_1267536_length_30228_cov_14.7818	30228	0.904199	0.012976	No	No	Yes	Yes	Yes	No	Not-determined	0	No	undetermined	#N/A	#N/A	single-assembly	PRJNA485648	Eastern Gulf of Mexico
k141_1267799_length_10198_cov_18.0000	10198	0.481593	0.0928935	2	Yes	No	No	Yes	Yes	Low-quality	0	No	undetermined	#N/A	#N/A	single-assembly	PRJNA598277	Scotian Basin
k141_1268087_length_67676_cov_30.0000	67676	0.935519	0.00909532	2	Yes	Yes	Yes	Yes	Yes	High-quality	0	No	undetermined	#N/A	#N/A	single-assembly	PRJNA598277	Scotian Basin
k141_1269176_length_14479_cov_11.7180	14479	0.97185	0.00472957	No	No	Yes	Yes	Yes	Yes	Not-determined	0	No	undetermined	#N/A	#N/A	co-assembly	PRJNA598277	Scotian Basin
k141_1270192_length_22028_cov_12.0000	22028	0.639255	0.0576037	2	Yes	No	No	Yes	Yes	Medium-quality	0	No	undetermined	#N/A	#N/A	single-assembly	PRJNA598277	Scotian Basin
k141_1270322_length_26346_cov_9.0000	26346	0.366787	0.1317	2	Yes	No	No	Yes	Yes	Low-quality	0	No	undetermined	#N/A	#N/A	single-assembly	PRJNA598277	Scotian Basin
k141_1270390_length_11668_cov_7.0000	11668	0.967281	0.00533592	No	No	Yes	Yes	Yes	Yes	Low-quality	0	No	undetermined	#N/A	#N/A	single-assembly	PRJNA485648	Eastern Gulf of Mexico
k141_1273012_length_11516_cov_13.0000	11516	0.791229	0.0300752	2	Yes	No	Yes	Yes	Yes	Low-quality	0	No	undetermined	#N/A	#N/A	single-assembly	PRJNA485648	Eastern Gulf of Mexico
k141_1275469_length_62067_cov_109.9776	62067	0.776025	0.0326219	3	No	No	Yes	Yes	Yes	Low-quality	1.85	No	lysogenic	#N/A	#N/A	single-assembly	PRJEB32776	Western Gulf of Mexico
k141_1276532_length_42210_cov_32.9258	42210	0.894107	0.0140674	2	Yes	No	Yes	Yes	Yes	Complete	0	Yes	undetermined	#N/A	#N/A	co-assembly	PRJNA485648	Eastern Gulf of Mexico
k141_1276805_length_36327_cov_95.9139	36327	0.944387	0.00788261	2	Yes	Yes	Yes	Yes	Yes	Complete	0	Yes	undetermined	#N/A	#N/A	co-assembly	PRJNA598277	Scotian Basin
k141_1278989_length_11767_cov_170.8924	11767	0.928978	0.0100655	No	No	Yes	Yes	Yes	Yes	Not-determined	0	No	undetermined	#N/A	#N/A	co-assembly	PRJNA598277	Scotian Basin
k141_1279117_length_26692_cov_12.0115	26692	0.827362	0.024618	2	Yes	No	Yes	Yes	Yes	Low-quality	0	No	undetermined	#N/A	#N/A	single-assembly	PRJNA598277	Scotian Basin
k141_1279207_length_36654_cov_11.0000	36654	0.879303	0.0166141	2	Yes	No	Yes	Yes	Yes	Low-quality	0	No	undetermined	#N/A	#N/A	single-assembly	PRJNA598277	Scotian Basin
k141_1280089_length_24376_cov_8.0000	24376	0.840904	0.0227989	3	No	No	Yes	Yes	Yes	Low-quality	0	No	undetermined	#N/A	#N/A	single-assembly	PRJNA485648	Eastern Gulf of Mexico
k141_1280502_length_15624_cov_131.1551	15624	0.76422	0.0345622	3	No	No	Yes	Yes	Yes	Low-quality	0	No	undetermined	#N/A	#N/A	single-assembly	PRJNA485648	Eastern Gulf of Mexico
k141_1282986_length_35575_cov_22.0000	35575	0.270323	0.178268	2	Yes	No	No	Yes	Yes	Low-quality	0	No	undetermined	#N/A	#N/A	co-assembly	PRJNA598277	Scotian Basin
k141_128437_length_12199_cov_176.9617	12199	0.928465	0.0101868	No	No	Yes	Yes	Yes	No	Not-determined	0	No	undetermined	#N/A	#N/A	co-assembly	PRJNA598277	Scotian Basin
k141_1286239_length_36439_cov_16.0000	36439	0.379655	0.126849	5	Yes	No	No	Yes	No	Medium-quality	0	Yes	undetermined	#N/A	#N/A	co-assembly	PRJNA598277	Scotian Basin
k141_1287525_length_67506_cov_28.1333	67506	0.728857	0.0408683	3	No	No	Yes	Yes	Yes	Low-quality	0	No	undetermined	#N/A	#N/A	single-assembly	PRJEB32776	Western Gulf of Mexico
k141_1288418_length_11789_cov_17.8237	11789	0.345325	0.139825	2	Yes	No	No	Yes	Yes	Low-quality	0	No	undetermined	#N/A	#N/A	single-assembly	PRJNA598277	Scotian Basin
k141_1288511_length_12983_cov_45.4455	12983	0.627439	0.0605142	2	Yes	No	No	Yes	Yes	Low-quality	0	No	undetermined	#N/A	#N/A	co-assembly	PRJEB32776	Western Gulf of Mexico
k141_1288948_length_10476_cov_15.9579	10476	0.0117772	0.700825	2	Yes	No	No	Yes	Yes	Low-quality	0	No	lysogenic	#N/A	#N/A	single-assembly	PRJNA598277	Scotian Basin
k141_1290234_length_45152_cov_21.2187	45152	0.964699	0.00569973	2	Yes	Yes	Yes	Yes	Yes	High-quality	0	No	undetermined	#N/A	#N/A	single-assembly	PRJNA485648	Eastern Gulf of Mexico
k141_1292514_length_12571_cov_268.6363	12571	0.95422	0.00679117	2	Yes	Yes	Yes	Yes	Yes	Low-quality	0	No	undetermined	#N/A	#N/A	single-assembly	PRJEB32776	Western Gulf of Mexico
k141_1294878_length_59109_cov_98.0000	59109	0.782523	0.0312879	2	Yes	No	Yes	Yes	Yes	Complete	0	Yes	undetermined	#N/A	#N/A	co-assembly	PRJNA485648	Eastern Gulf of Mexico
k141_129740_length_21322_cov_56.9843	21322	0.856874	0.0204948	2	Yes	No	Yes	Yes	Yes	Low-quality	0	No	undetermined	Siphoviridae	#N/A	single-assembly	PRJNA431796	Pacific Ocean:Santa Monica Mounds
k141_1300630_length_10043_cov_23.6268	10043	0.898225	0.0135823	2	Yes	No	Yes	Yes	Yes	Low-quality	0	No	undetermined	Myoviridae	#N/A	co-assembly	PRJEB32776	Western Gulf of Mexico
k141_1302372_length_36120_cov_66.8922	36120	0.0520565	0.446156	2	Yes	No	No	Yes	Yes	Medium-quality	0	Yes	undetermined	#N/A	#N/A	single-assembly	PRJNA598277	Scotian Basin
k141_1303971_length_16739_cov_10.0000	16739	0.826355	0.024618	2	Yes	No	Yes	Yes	Yes	Low-quality	0	No	undetermined	#N/A	#N/A	single-assembly	PRJNA485648	Eastern Gulf of Mexico
k141_1304141_length_23007_cov_13.0000	23007	0.467086	0.0976231	2	Yes	No	No	Yes	Yes	Medium-quality	0	No	undetermined	#N/A	#N/A	single-assembly	PRJNA598277	Scotian Basin
k141_1304846_length_13353_cov_11.0000	13353	0.651514	0.0555421	5	Yes	No	No	Yes	Yes	Low-quality	0	No	undetermined	#N/A	#N/A	single-assembly	PRJNA598277	Scotian Basin
k141_1304983_length_12787_cov_62.7394	12787	0.979951	0.00363813	2	Yes	Yes	Yes	Yes	Yes	Low-quality	0	No	undetermined	#N/A	#N/A	single-assembly	PRJNA598277	Scotian Basin
k141_1306046_length_21645_cov_41.0453	21645	0.618038	0.0630609	2	Yes	No	No	Yes	Yes	Low-quality	0	No	undetermined	#N/A	#N/A	single-assembly	PRJNA598277	Scotian Basin
k141_1307257_length_13588_cov_14.9667	13588	0.943626	0.00788261	No	No	Yes	Yes	Yes	Yes	Not-determined	0	No	undetermined	#N/A	#N/A	co-assembly	PRJNA598277	Scotian Basin
k141_130797_length_11878_cov_16.0000	11878	0.829383	0.0244967	3	No	No	Yes	Yes	Yes	Not-determined	0	No	undetermined	#N/A	#N/A	single-assembly	PRJNA598277	Scotian Basin
k141_1308837_length_20313_cov_236.1555	20313	0.930228	0.00970167	No	No	Yes	Yes	Yes	Yes	Not-determined	0	No	undetermined	#N/A	#N/A	co-assembly	PRJNA598277	Scotian Basin
k141_1311572_length_26098_cov_20.0000	26098	0.553811	0.0761581	2	Yes	No	No	Yes	Yes	Low-quality	0	No	undetermined	#N/A	#N/A	co-assembly	PRJEB32776	Western Gulf of Mexico
k141_13118_length_10041_cov_13.0000	10041	0.0306271	0.54099	2	Yes	No	No	Yes	Yes	Low-quality	0	No	undetermined	#N/A	#N/A	single-assembly	PRJEB32776	Western Gulf of Mexico
k141_1311862_length_16196_cov_24.5661	16196	0.801145	0.0283774	3	No	No	Yes	Yes	Yes	Low-quality	0	No	undetermined	#N/A	#N/A	co-assembly	PRJEB32776	Western Gulf of Mexico
k141_1312527_length_10669_cov_8.0000	10669	0.983943	0.00327431	No	No	Yes	Yes	Yes	Yes	Low-quality	19.12	No	lysogenic	#N/A	#N/A	co-assembly	PRJNA485648	Eastern Gulf of Mexico
k141_1313658_length_18922_cov_15.4870	18922	0.927261	0.0101868	2	Yes	Yes	Yes	Yes	Yes	Low-quality	0	No	undetermined	#N/A	#N/A	single-assembly	PRJNA598277	Scotian Basin
k141_131851_length_66096_cov_24.4217	66096	0.787103	0.0306815	3	No	No	Yes	Yes	Yes	Medium-quality	0	No	undetermined	#N/A	#N/A	single-assembly	PRJNA598277	Scotian Basin
k141_1318629_length_33457_cov_242.0204	33457	0.0270308	0.564516	2	Yes	No	No	Yes	Yes	Medium-quality	0	No	lysogenic	#N/A	#N/A	single-assembly	PRJNA598277	Scotian Basin
k141_1319156_length_21690_cov_18.2368	21690	0.892455	0.01431	3	No	No	Yes	Yes	Yes	Not-determined	0	No	undetermined	#N/A	#N/A	single-assembly	PRJEB32776	Western Gulf of Mexico
k141_1319365_length_10232_cov_9.0000	10232	0.969114	0.00533592	3	No	Yes	Yes	Yes	Yes	Low-quality	0	No	undetermined	#N/A	#N/A	single-assembly	PRJNA598277	Scotian Basin
k141_1321227_length_12195_cov_10.0000	12195	0.950224	0.00715498	1	Yes	Yes	Yes	Yes	Yes	Low-quality	0	No	undetermined	#N/A	#N/A	single-assembly	PRJNA598277	Scotian Basin
k141_1321840_length_53204_cov_8.9979	53204	0.896235	0.0138249	3	No	No	Yes	Yes	Yes	Low-quality	0	No	undetermined	#N/A	#N/A	single-assembly	PRJNA598277	Scotian Basin
k141_1326607_length_41078_cov_28.0000	41078	0.814893	0.0261945	2	Yes	No	Yes	Yes	Yes	Medium-quality	4.51	No	lysogenic	#N/A	#N/A	co-assembly	PRJNA598277	Scotian Basin
k141_132690_length_42549_cov_18.8961	42549	0.979779	0.00363813	3	No	Yes	Yes	Yes	Yes	Medium-quality	0	No	undetermined	#N/A	#N/A	single-assembly	PRJNA485648	Eastern Gulf of Mexico
k141_132783_length_106774_cov_15.0000	106774	0.925997	0.010308	6	No	Yes	Yes	Yes	Yes	High-quality	0	No	undetermined	#N/A	#N/A	single-assembly	PRJNA598277	Scotian Basin
k141_1327868_length_12988_cov_7.0000	12988	0.624047	0.0616056	2	Yes	No	No	Yes	Yes	Low-quality	0	No	undetermined	#N/A	#N/A	single-assembly	PRJNA485648	Eastern Gulf of Mexico
k141_1328757_length_20428_cov_14.0002	20428	0.398544	0.120786	2	Yes	No	No	Yes	Yes	Low-quality	0	No	undetermined	#N/A	#N/A	co-assembly	PRJNA598277	Scotian Basin
k141_1331181_length_13283_cov_64.6007	13283	0.78842	0.030439	3	No	No	Yes	Yes	Yes	Not-determined	0	No	undetermined	#N/A	#N/A	single-assembly	PRJNA485648	Eastern Gulf of Mexico
k141_1331918_length_26113_cov_10.8271	26113	0.684382	0.0486296	2	Yes	No	No	Yes	Yes	Low-quality	0	No	undetermined	#N/A	#N/A	co-assembly	PRJNA485648	Eastern Gulf of Mexico
k141_133489_length_23217_cov_16.9418	23217	0.944638	0.00788261	No	No	Yes	Yes	Yes	Yes	Not-determined	0	No	undetermined	#N/A	#N/A	single-assembly	PRJNA598277	Scotian Basin
k141_133496_length_10332_cov_5.0000	10332	0.661858	0.0527528	2	Yes	No	No	Yes	Yes	Low-quality	0	No	undetermined	#N/A	#N/A	single-assembly	PRJNA485648	Eastern Gulf of Mexico
k141_1337690_length_11769_cov_128.1147	11769	0.977624	0.0037594	No	No	Yes	Yes	Yes	Yes	Low-quality	0	No	undetermined	#N/A	#N/A	co-assembly	PRJNA598277	Scotian Basin
k141_133793_length_13889_cov_8.0000	13889	0.753203	0.03626	3	No	No	Yes	Yes	Yes	Low-quality	0	No	undetermined	#N/A	#N/A	single-assembly	PRJNA485648	Eastern Gulf of Mexico
k141_1340191_length_22097_cov_9.0000	22097	0.844432	0.0223138	2	Yes	No	Yes	Yes	Yes	Medium-quality	0	No	undetermined	#N/A	#N/A	single-assembly	PRJNA485648	Eastern Gulf of Mexico
k141_134020_length_18407_cov_18.3491	18407	0.948592	0.00727626	2	Yes	Yes	Yes	Yes	Yes	Low-quality	0	No	undetermined	#N/A	#N/A	single-assembly	PRJNA598277	Scotian Basin
k141_1340477_length_18815_cov_11.0000	18815	0.85801	0.0200097	3	No	No	Yes	Yes	Yes	Low-quality	0	No	undetermined	#N/A	#N/A	single-assembly	PRJNA598277	Scotian Basin
k141_134072_length_12188_cov_30.4946	12188	0.914037	0.0117633	No	No	Yes	Yes	Yes	No	Not-determined	0	No	undetermined	#N/A	#N/A	single-assembly	PRJNA431796	Pacific Ocean:Santa Monica Mounds
k141_1341104_length_19516_cov_7.0000	19516	0.827095	0.024618	3	No	No	Yes	Yes	Yes	Low-quality	8.78	No	lysogenic	#N/A	#N/A	single-assembly	PRJNA485648	Eastern Gulf of Mexico
k141_1341939_length_20088_cov_9.0000	20088	0.827835	0.024618	2	Yes	No	Yes	Yes	Yes	Low-quality	8.41	No	lysogenic	#N/A	#N/A	single-assembly	PRJNA598277	Scotian Basin
k141_1342134_length_11678_cov_9.0000	11678	0.841837	0.0226777	2	Yes	No	Yes	Yes	Yes	Low-quality	0	No	undetermined	Siphoviridae	Siphoviridae	single-assembly	PRJNA598277	Scotian Basin
k141_1343587_length_26401_cov_18.0000	26401	0.740413	0.0378365	2	Yes	No	Yes	Yes	Yes	Low-quality	0	No	undetermined	#N/A	#N/A	single-assembly	PRJNA485648	Eastern Gulf of Mexico
k141_1344498_length_40718_cov_13.0000	40718	0.520679	0.0830706	2	Yes	No	No	Yes	Yes	High-quality	0	No	undetermined	#N/A	#N/A	single-assembly	PRJNA485648	Eastern Gulf of Mexico
k141_1345259_length_12245_cov_52.7388	12245	0.896729	0.0137036	2	Yes	No	Yes	Yes	Yes	Low-quality	0	No	undetermined	#N/A	#N/A	co-assembly	PRJNA598277	Scotian Basin
k141_1345465_length_10898_cov_13.8019	10898	0.792627	0.0295901	2	Yes	No	Yes	Yes	Yes	Low-quality	0	No	undetermined	#N/A	#N/A	single-assembly	PRJNA485648	Eastern Gulf of Mexico
k141_1347069_length_10665_cov_9.2213	10665	0.963459	0.00569973	No	No	Yes	Yes	Yes	Yes	Low-quality	0	No	undetermined	#N/A	#N/A	single-assembly	PRJNA598277	Scotian Basin
k141_1347926_length_11325_cov_24.3609	11325	0.950013	0.00715498	2	Yes	Yes	Yes	Yes	Yes	Low-quality	0	No	undetermined	#N/A	#N/A	single-assembly	PRJNA598277	Scotian Basin
k141_1348036_length_15518_cov_172.9198	15518	0.927354	0.0101868	No	No	Yes	Yes	Yes	No	Not-determined	0	No	undetermined	#N/A	#N/A	single-assembly	PRJNA598277	Scotian Basin
k141_1348509_length_20973_cov_88.3016	20973	0.852598	0.0208586	2	Yes	No	Yes	Yes	Yes	Low-quality	0	No	undetermined	#N/A	#N/A	co-assembly	PRJEB32776	Western Gulf of Mexico
k141_1349922_length_39626_cov_27.0772	39626	0.986511	0.00278923	3	No	Yes	Yes	Yes	Yes	Low-quality	0	No	undetermined	#N/A	#N/A	co-assembly	PRJNA485648	Eastern Gulf of Mexico
k141_1351150_length_21077_cov_44.4765	21077	0.944763	0.00788261	3	No	Yes	Yes	Yes	Yes	Low-quality	0	No	undetermined	#N/A	#N/A	co-assembly	PRJNA598277	Scotian Basin
k141_1351986_length_12757_cov_73.3043	12757	0.925307	0.0104293	No	No	Yes	Yes	Yes	Yes	Not-determined	0	No	lysogenic	#N/A	#N/A	single-assembly	PRJNA485648	Eastern Gulf of Mexico
k141_1352834_length_40401_cov_8.0000	40401	0.035837	0.512006	4	Yes	No	No	No	Yes	Low-quality	0	No	lysogenic	#N/A	#N/A	single-assembly	PRJNA485648	Eastern Gulf of Mexico
k141_1353910_length_35005_cov_35.8840	35005	0.717792	0.0425661	6	No	No	Yes	Yes	Yes	Not-determined	0	No	undetermined	#N/A	#N/A	single-assembly	PRJNA598277	Scotian Basin
k141_1354199_length_20921_cov_9.0000	20921	0.94226	0.00824642	3	No	Yes	Yes	Yes	Yes	Not-determined	0	No	undetermined	#N/A	#N/A	single-assembly	PRJNA485648	Eastern Gulf of Mexico
k141_13543_length_20414_cov_15.0713	20414	0.902298	0.012976	No	No	Yes	Yes	Yes	Yes	Not-determined	0	No	undetermined	#N/A	#N/A	single-assembly	PRJNA598277	Scotian Basin
k141_135567_length_26438_cov_19.9982	26438	0.0810935	0.372423	2	Yes	No	No	Yes	Yes	Medium-quality	2.98	No	lysogenic	#N/A	#N/A	single-assembly	PRJNA598277	Scotian Basin
k141_1356250_length_14071_cov_10.0000	14071	0.114128	0.313728	2	Yes	No	No	Yes	Yes	Low-quality	0	No	undetermined	#N/A	#N/A	co-assembly	PRJNA485648	Eastern Gulf of Mexico
k141_1358327_length_10864_cov_7.0000	10864	0.0618856	0.41511	2	Yes	No	No	Yes	Yes	Not-determined	0	No	undetermined	#N/A	#N/A	single-assembly	PRJNA485648	Eastern Gulf of Mexico
k141_135919_length_32036_cov_11.0370	32036	0.146165	0.272738	2	Yes	No	No	Yes	Yes	Medium-quality	0	No	undetermined	#N/A	#N/A	single-assembly	PRJNA598277	Scotian Basin
k141_1362775_length_23217_cov_14.9939	23217	0.971611	0.00485084	No	No	Yes	Yes	Yes	Yes	Low-quality	0	No	undetermined	#N/A	#N/A	co-assembly	PRJNA485648	Eastern Gulf of Mexico
k141_1365396_length_25768_cov_14.0000	25768	0.850918	0.0211011	3	No	No	Yes	Yes	Yes	Complete	0	Yes	undetermined	#N/A	#N/A	single-assembly	PRJNA485648	Eastern Gulf of Mexico
k141_1366252_length_35693_cov_24.0752	35693	0.709548	0.0440213	2	Yes	No	Yes	Yes	Yes	High-quality	0	No	undetermined	#N/A	#N/A	single-assembly	PRJNA598277	Scotian Basin
k141_1366486_length_44763_cov_12.0000	44763	0.968261	0.00533592	2	Yes	Yes	Yes	Yes	Yes	High-quality	0	No	undetermined	#N/A	#N/A	single-assembly	PRJNA598277	Scotian Basin
k141_136679_length_15743_cov_21.0928	15743	0.893002	0.0141887	3	No	No	Yes	Yes	Yes	Low-quality	0	No	undetermined	#N/A	#N/A	single-assembly	PRJNA598277	Scotian Basin
k141_136699_length_13675_cov_44.5809	13675	0.946927	0.00739753	No	No	Yes	Yes	Yes	No	Not-determined	0	No	undetermined	#N/A	#N/A	co-assembly	PRJNA598277	Scotian Basin
k141_136730_length_170212_cov_17.8283	170212	0.447323	0.104172	4	Yes	No	No	Yes	Yes	High-quality	0	No	undetermined	#N/A	#N/A	single-assembly	PRJNA598277	Scotian Basin
k141_1367860_length_16335_cov_19.5454	16335	0.937431	0.00885278	No	No	Yes	Yes	Yes	Yes	Low-quality	0	No	undetermined	#N/A	#N/A	single-assembly	PRJEB32776	Western Gulf of Mexico
k141_1368238_length_12902_cov_25.0000	12902	0.949822	0.00715498	No	No	Yes	Yes	Yes	Yes	Low-quality	0	No	undetermined	#N/A	#N/A	single-assembly	PRJNA431796	Pacific Ocean:Santa Monica Mounds
k141_1369105_length_18217_cov_246.7302	18217	0.915018	0.0117633	No	No	Yes	Yes	Yes	No	Not-determined	0	No	undetermined	#N/A	#N/A	co-assembly	PRJNA598277	Scotian Basin
k141_136923_length_16901_cov_103.5218	16901	0.952716	0.00679117	No	No	Yes	Yes	Yes	No	Complete	0	No	undetermined	#N/A	#N/A	single-assembly	PRJNA598277	Scotian Basin
k141_1369251_length_10796_cov_32.4680	10796	0.98425	0.00315304	3	No	Yes	Yes	Yes	Yes	Low-quality	0	No	undetermined	#N/A	#N/A	single-assembly	PRJNA485648	Eastern Gulf of Mexico
k141_1372561_length_34282_cov_12.8839	34282	0.847965	0.02195	3	No	No	Yes	Yes	Yes	Low-quality	15.68	No	lysogenic	#N/A	#N/A	single-assembly	PRJNA598277	Scotian Basin
k141_137278_length_11432_cov_13.9962	11432	0.940142	0.00873151	No	No	Yes	Yes	Yes	No	Not-determined	0	No	undetermined	#N/A	#N/A	single-assembly	PRJNA598277	Scotian Basin
k141_137341_length_11035_cov_29.1868	11035	0.856595	0.0204948	3	No	No	Yes	Yes	Yes	Not-determined	0	No	undetermined	#N/A	#N/A	single-assembly	PRJNA598277	Scotian Basin
k141_137372_length_10533_cov_11.0497	10533	0.914777	0.0117633	No	No	Yes	No	Yes	No	Not-determined	0	No	undetermined	#N/A	#N/A	single-assembly	PRJNA431803	Mediterranean Sea, Amon
k141_1373730_length_19289_cov_9.0000	19289	0.944415	0.00788261	No	No	Yes	Yes	Yes	Yes	Low-quality	0	No	undetermined	#N/A	#N/A	single-assembly	PRJNA485648	Eastern Gulf of Mexico
k141_1373963_length_40196_cov_20.0000	40196	0.694485	0.0469318	2	Yes	No	No	Yes	Yes	Low-quality	0	No	undetermined	#N/A	#N/A	co-assembly	PRJNA598277	Scotian Basin
k141_1377266_length_18195_cov_27.0307	18195	0.91885	0.0112782	2	Yes	Yes	Yes	Yes	Yes	Low-quality	0	No	undetermined	#N/A	#N/A	single-assembly	PRJEB32776	Western Gulf of Mexico
k141_1378518_length_53945_cov_22.4258	53945	0.893581	0.0140674	2	Yes	No	Yes	Yes	Yes	Medium-quality	0	No	undetermined	#N/A	#N/A	co-assembly	PRJNA598277	Scotian Basin
k141_1378643_length_19812_cov_70.3069	19812	0.929673	0.00982294	No	No	Yes	Yes	Yes	Yes	Not-determined	0	No	undetermined	#N/A	#N/A	co-assembly	PRJNA598277	Scotian Basin
k141_1382797_length_38677_cov_30.0000	38677	0.927161	0.0101868	2	Yes	Yes	Yes	Yes	Yes	Complete	0	Yes	undetermined	#N/A	#N/A	co-assembly	PRJNA598277	Scotian Basin
k141_138363_length_10699_cov_12.0000	10699	0.938388	0.00873151	No	No	Yes	Yes	Yes	Yes	Low-quality	0	No	undetermined	#N/A	#N/A	co-assembly	PRJNA485648	Eastern Gulf of Mexico
k141_1385760_length_10594_cov_46.9793	10594	0.930569	0.00970167	No	No	Yes	Yes	Yes	Yes	Low-quality	8.49	No	lysogenic	#N/A	#N/A	single-assembly	PRJEB32776	Western Gulf of Mexico
k141_1386591_length_20322_cov_12.0000	20322	0.980075	0.00363813	No	No	Yes	Yes	Yes	No	Not-determined	0	No	undetermined	#N/A	#N/A	single-assembly	PRJNA485648	Eastern Gulf of Mexico
k141_1388619_length_20452_cov_69.1284	20452	0.982933	0.00339559	3	No	Yes	Yes	Yes	Yes	Low-quality	0	No	undetermined	#N/A	#N/A	co-assembly	PRJNA598277	Scotian Basin
k141_138950_length_29199_cov_36.0548	29199	0.838701	0.0231627	2	Yes	No	Yes	Yes	Yes	Low-quality	0	No	undetermined	#N/A	#N/A	single-assembly	PRJNA598277	Scotian Basin
k141_139143_length_43396_cov_21.4910	43396	0.752136	0.0366238	2	Yes	No	Yes	Yes	Yes	Complete	0	Yes	undetermined	#N/A	#N/A	single-assembly	PRJNA598277	Scotian Basin
k141_1392765_length_10904_cov_26.9632	10904	0.995834	0.00133398	3	No	Yes	Yes	Yes	Yes	Low-quality	0	No	undetermined	#N/A	#N/A	co-assembly	PRJEB32776	Western Gulf of Mexico
k141_1396086_length_11855_cov_65.8241	11855	0.528252	0.0816153	2	Yes	No	No	Yes	Yes	Low-quality	0	No	undetermined	#N/A	#N/A	single-assembly	PRJEB32776	Western Gulf of Mexico
k141_1397976_length_12169_cov_9.0000	12169	0.911828	0.0122484	3	No	Yes	Yes	Yes	Yes	Low-quality	0	No	undetermined	#N/A	#N/A	single-assembly	PRJNA598277	Scotian Basin
k141_1398532_length_14618_cov_11.0000	14618	0.573795	0.0716711	2	Yes	No	No	Yes	Yes	Low-quality	0	No	undetermined	#N/A	#N/A	single-assembly	PRJNA485648	Eastern Gulf of Mexico
k141_139869_length_11368_cov_16.2107	11368	0.913289	0.0118846	2	Yes	Yes	Yes	Yes	Yes	Low-quality	0	No	undetermined	#N/A	#N/A	co-assembly	PRJEB32776	Western Gulf of Mexico
k141_1401522_length_10947_cov_12.9165	10947	0.747091	0.0372302	2	Yes	No	Yes	Yes	Yes	Low-quality	0	No	undetermined	#N/A	#N/A	co-assembly	PRJNA485648	Eastern Gulf of Mexico
k141_14022_length_21293_cov_12.3961	21293	0.697529	0.0464468	2	Yes	No	No	Yes	Yes	Medium-quality	0	No	undetermined	#N/A	#N/A	single-assembly	PRJNA598277	Scotian Basin
k141_140291_length_37444_cov_23.0021	37444	0.48343	0.0921659	2	Yes	No	No	Yes	Yes	Complete	0	Yes	undetermined	#N/A	#N/A	single-assembly	PRJNA598277	Scotian Basin
k141_1405339_length_202438_cov_13.0000	202438	0.124386	0.299297	4	Yes	No	No	Yes	Yes	High-quality	2.98	No	lysogenic	#N/A	#N/A	single-assembly	PRJNA485648	Eastern Gulf of Mexico
k141_1406150_length_20874_cov_16.0000	20874	0.593203	0.0679117	2	Yes	No	No	Yes	Yes	Medium-quality	0	No	undetermined	#N/A	#N/A	single-assembly	PRJNA485648	Eastern Gulf of Mexico
k141_1406359_length_12795_cov_29.1053	12795	0.735569	0.0388067	3	No	No	Yes	Yes	Yes	Low-quality	0	No	undetermined	#N/A	#N/A	single-assembly	PRJEB32776	Western Gulf of Mexico
k141_140640_length_59347_cov_60.4266	59347	0.730789	0.0406258	3	No	No	Yes	Yes	Yes	Low-quality	0	No	lysogenic	#N/A	#N/A	single-assembly	PRJNA598277	Scotian Basin
k141_1411530_length_14062_cov_7.0000	14062	0.943574	0.00788261	3	No	Yes	Yes	Yes	Yes	Low-quality	0	No	undetermined	#N/A	#N/A	single-assembly	PRJNA485648	Eastern Gulf of Mexico
k141_1411674_length_10170_cov_10.9830	10170	0.982137	0.00339559	No	No	Yes	Yes	Yes	Yes	Low-quality	0	No	undetermined	#N/A	#N/A	co-assembly	PRJNA485648	Eastern Gulf of Mexico
k141_1413206_length_10036_cov_73.0747	10036	0.974404	0.00424448	No	No	Yes	Yes	Yes	Yes	Not-determined	0	No	undetermined	#N/A	#N/A	co-assembly	PRJNA485648	Eastern Gulf of Mexico
k141_1413281_length_12724_cov_48.1272	12724	0.965304	0.00557846	No	No	Yes	Yes	Yes	Yes	Not-determined	0	No	undetermined	#N/A	#N/A	single-assembly	PRJEB32776	Western Gulf of Mexico
k141_1416579_length_12953_cov_553.8110	12953	0.610169	0.0648799	2	Yes	No	No	Yes	Yes	Low-quality	0	No	undetermined	#N/A	#N/A	co-assembly	PRJNA598277	Scotian Basin
k141_141930_length_10658_cov_14.0000	10658	0.972169	0.00472957	No	No	Yes	Yes	Yes	No	Not-determined	0	No	undetermined	#N/A	#N/A	single-assembly	PRJNA598277	Scotian Basin
k141_142044_length_31025_cov_14.8981	31025	0.95294	0.00679117	3	No	Yes	Yes	Yes	Yes	Low-quality	0	No	undetermined	#N/A	#N/A	single-assembly	PRJNA598277	Scotian Basin
k141_1423633_length_22729_cov_12.0000	22729	0.970624	0.00509338	2	Yes	Yes	Yes	Yes	Yes	Low-quality	0	No	undetermined	#N/A	#N/A	single-assembly	PRJNA485648	Eastern Gulf of Mexico
k141_14252_length_10343_cov_10.1086	10343	0.95901	0.00642736	No	No	Yes	Yes	Yes	No	Not-determined	0	No	undetermined	#N/A	#N/A	single-assembly	PRJNA598277	Scotian Basin
k141_1425290_length_12753_cov_16.9822	12753	0.964017	0.00569973	2	Yes	Yes	Yes	Yes	Yes	Low-quality	0	No	undetermined	#N/A	#N/A	co-assembly	PRJNA598277	Scotian Basin
k141_1426593_length_14981_cov_11.3404	14981	0.905439	0.0127334	No	No	Yes	Yes	Yes	Yes	Low-quality	19.86	No	lysogenic	#N/A	#N/A	single-assembly	PRJNA485648	Eastern Gulf of Mexico
k141_1428840_length_52352_cov_9.0000	52352	0.919033	0.0112782	No	No	Yes	Yes	Yes	No	Not-determined	0	No	undetermined	#N/A	#N/A	single-assembly	PRJNA485648	Eastern Gulf of Mexico
k141_1429468_length_22286_cov_52.3190	22286	0.858881	0.0198884	2	Yes	No	Yes	Yes	Yes	Low-quality	0	No	undetermined	#N/A	#N/A	co-assembly	PRJNA485648	Eastern Gulf of Mexico
k141_1430319_length_12524_cov_148.2101	12524	0.464095	0.0988358	2	Yes	No	No	Yes	Yes	Low-quality	0	No	undetermined	#N/A	#N/A	co-assembly	PRJEB32776	Western Gulf of Mexico
k141_1435258_length_18624_cov_115.1386	18624	0.935673	0.00909532	2	Yes	Yes	Yes	Yes	Yes	Low-quality	0	No	undetermined	#N/A	#N/A	co-assembly	PRJNA598277	Scotian Basin
k141_143543_length_309477_cov_10.7812	309477	0.129475	0.292263	5	Yes	No	No	Yes	Yes	Medium-quality	90.62	No	lysogenic	#N/A	#N/A	single-assembly	PRJNA598277	Scotian Basin
k141_1441010_length_11405_cov_9.0000	11405	0.81815	0.0257094	2	Yes	No	Yes	Yes	Yes	Not-determined	0	No	undetermined	#N/A	#N/A	single-assembly	PRJNA598277	Scotian Basin
k141_144102_length_10856_cov_8.0000	10856	0.991744	0.00206161	No	No	Yes	Yes	Yes	No	Not-determined	0	No	undetermined	#N/A	#N/A	single-assembly	PRJNA598277	Scotian Basin
k141_1442440_length_11849_cov_11.2826	11849	0.981184	0.00339559	No	No	Yes	Yes	Yes	No	Not-determined	0	No	undetermined	#N/A	#N/A	single-assembly	PRJEB32776	Western Gulf of Mexico
k141_1444485_length_12147_cov_8.0000	12147	0.997964	0.000485084	No	No	Yes	Yes	Yes	Yes	Low-quality	0	No	undetermined	#N/A	#N/A	co-assembly	PRJNA485648	Eastern Gulf of Mexico
k141_1444921_length_98006_cov_39.0004	98006	0.584493	0.0692457	4	Yes	No	No	Yes	Yes	Complete	1.57	Yes	lysogenic	#N/A	#N/A	single-assembly	PRJNA598277	Scotian Basin
k141_1445951_length_11463_cov_10.0000	11463	0.19413	0.228959	2	Yes	No	No	Yes	Yes	Low-quality	0	No	undetermined	#N/A	#N/A	co-assembly	PRJNA485648	Eastern Gulf of Mexico
k141_1446163_length_41881_cov_168.8447	41881	0.450536	0.103565	2	Yes	No	No	Yes	Yes	Complete	0	Yes	undetermined	#N/A	#N/A	single-assembly	PRJNA598277	Scotian Basin
k141_1446187_length_43537_cov_28.3962	43537	0.946305	0.00739753	3	No	Yes	Yes	Yes	Yes	Low-quality	6	No	lysogenic	#N/A	#N/A	co-assembly	PRJEB32776	Western Gulf of Mexico
k141_1446230_length_26613_cov_19.5410	26613	0.876034	0.0169779	6	No	No	Yes	Yes	Yes	Medium-quality	0	No	undetermined	#N/A	#N/A	co-assembly	PRJNA598277	Scotian Basin
k141_1447221_length_43861_cov_14.9856	43861	0.968026	0.00533592	2	Yes	Yes	Yes	Yes	Yes	Complete	0	Yes	undetermined	#N/A	#N/A	single-assembly	PRJNA598277	Scotian Basin
k141_1448556_length_51496_cov_15.0003	51496	0.667046	0.051904	2	Yes	No	No	Yes	Yes	Complete	0	Yes	undetermined	#N/A	#N/A	single-assembly	PRJNA598277	Scotian Basin
k141_1449761_length_52442_cov_20.0004	52442	0.988515	0.00254669	2	Yes	Yes	Yes	Yes	Yes	Complete	0	Yes	undetermined	#N/A	#N/A	single-assembly	PRJNA598277	Scotian Basin
k141_1450822_length_47681_cov_8.9980	47681	0.478248	0.093985	2	Yes	No	No	Yes	Yes	Complete	0	Yes	undetermined	#N/A	#N/A	single-assembly	PRJNA598277	Scotian Basin
k141_1451831_length_10372_cov_38.0037	10372	0.909155	0.0124909	No	No	Yes	Yes	Yes	Yes	Complete	0	No	undetermined	#N/A	#N/A	single-assembly	PRJNA598277	Scotian Basin
k141_1452111_length_42921_cov_12.0000	42921	0.96536	0.00557846	2	Yes	Yes	Yes	Yes	Yes	Complete	0	Yes	undetermined	#N/A	#N/A	single-assembly	PRJNA485648	Eastern Gulf of Mexico
k141_1453811_length_38825_cov_98.0025	38825	0.856693	0.0204948	2	Yes	No	Yes	Yes	Yes	Complete	0	Yes	undetermined	#N/A	#N/A	single-assembly	PRJNA598277	Scotian Basin
k141_145408_length_14494_cov_10.0000	14494	0.905494	0.0127334	No	No	Yes	Yes	Yes	Yes	Low-quality	0	No	undetermined	#N/A	#N/A	single-assembly	PRJNA598277	Scotian Basin
k141_1454736_length_42748_cov_12.9958	42748	0.962627	0.005821	3	No	Yes	Yes	Yes	Yes	Complete	0	Yes	undetermined	#N/A	#N/A	single-assembly	PRJNA598277	Scotian Basin
k141_1458793_length_21100_cov_7.0000	21100	0.66202	0.0526316	2	Yes	No	No	Yes	Yes	Medium-quality	0	No	undetermined	#N/A	#N/A	single-assembly	PRJNA485648	Eastern Gulf of Mexico
k141_1458865_length_49829_cov_9.0000	49829	0.556207	0.0755518	2	Yes	No	No	Yes	Yes	Medium-quality	0	No	undetermined	#N/A	#N/A	single-assembly	PRJNA485648	Eastern Gulf of Mexico
k141_145948_length_22518_cov_9.4202	22518	0.9359	0.00897405	3	No	Yes	Yes	Yes	Yes	Low-quality	0	No	undetermined	#N/A	#N/A	single-assembly	PRJNA598277	Scotian Basin
k141_146008_length_12592_cov_22.0167	12592	0.704581	0.0451128	3	No	No	Yes	Yes	Yes	Not-determined	0	No	undetermined	#N/A	#N/A	single-assembly	PRJNA598277	Scotian Basin
k141_1461805_length_11705_cov_15.4680	11705	0.939926	0.00873151	No	No	Yes	Yes	Yes	Yes	Not-determined	0	No	undetermined	#N/A	#N/A	single-assembly	PRJNA485648	Eastern Gulf of Mexico
k141_1462662_length_14336_cov_12.3967	14336	0.701806	0.0454766	2	Yes	No	Yes	Yes	Yes	Low-quality	0	No	undetermined	#N/A	#N/A	co-assembly	PRJNA485648	Eastern Gulf of Mexico
k141_1463352_length_32806_cov_27.5452	32806	0.988995	0.00254669	3	No	Yes	Yes	Yes	Yes	Low-quality	0	No	undetermined	#N/A	#N/A	single-assembly	PRJNA485648	Eastern Gulf of Mexico
k141_1463789_length_11221_cov_7.0000	11221	0.811779	0.0268009	2	Yes	No	Yes	Yes	Yes	Low-quality	0	No	undetermined	#N/A	#N/A	single-assembly	PRJNA485648	Eastern Gulf of Mexico
k141_1463800_length_25471_cov_10.0000	25471	0.935206	0.00921659	No	No	Yes	Yes	Yes	No	Not-determined	0	No	undetermined	#N/A	#N/A	co-assembly	PRJNA485648	Eastern Gulf of Mexico
k141_1464498_length_13959_cov_8.0000	13959	0.793359	0.0294688	2	Yes	No	Yes	Yes	Yes	Low-quality	0	No	undetermined	#N/A	#N/A	single-assembly	PRJNA485648	Eastern Gulf of Mexico
k141_146472_length_100314_cov_76.8610	100314	0.854572	0.0207373	6	No	No	Yes	Yes	Yes	Complete	0	Yes	lysogenic	#N/A	#N/A	single-assembly	PRJNA598277	Scotian Basin
k141_1466464_length_47670_cov_45.9418	47670	0.707772	0.0443852	2	Yes	No	Yes	Yes	Yes	Complete	0	Yes	undetermined	#N/A	#N/A	co-assembly	PRJNA485648	Eastern Gulf of Mexico
k141_1470534_length_33974_cov_10.0000	33974	0.212851	0.212952	5	Yes	No	No	Yes	Yes	Medium-quality	0	No	undetermined	#N/A	#N/A	single-assembly	PRJNA485648	Eastern Gulf of Mexico
k141_147226_length_30784_cov_15.6972	30784	0.820342	0.0253456	2	Yes	No	Yes	Yes	Yes	Medium-quality	0	No	undetermined	#N/A	#N/A	single-assembly	PRJNA485648	Eastern Gulf of Mexico
k141_1473638_length_15756_cov_7.0000	15756	0.686008	0.0483871	2	Yes	No	No	Yes	Yes	Low-quality	0	No	undetermined	#N/A	#N/A	single-assembly	PRJNA485648	Eastern Gulf of Mexico
k141_1475207_length_33274_cov_37.4126	33274	0.997756	0.000485084	3	No	Yes	Yes	Yes	Yes	Medium-quality	0	No	undetermined	#N/A	#N/A	co-assembly	PRJNA485648	Eastern Gulf of Mexico
k141_1478218_length_10025_cov_11.0000	10025	0.913823	0.0117633	No	No	Yes	Yes	Yes	Yes	Low-quality	0	No	undetermined	#N/A	#N/A	single-assembly	PRJNA485648	Eastern Gulf of Mexico
k141_1479702_length_24238_cov_64.6394	24238	0.979264	0.00363813	2	Yes	Yes	Yes	Yes	Yes	Low-quality	0	No	undetermined	#N/A	#N/A	co-assembly	PRJEB32776	Western Gulf of Mexico
k141_1480735_length_13609_cov_36.5567	13609	0.856883	0.0204948	2	Yes	No	Yes	Yes	Yes	Low-quality	0	No	undetermined	#N/A	#N/A	co-assembly	PRJEB32776	Western Gulf of Mexico
k141_148427_length_18191_cov_13.0000	18191	0.972634	0.0046083	No	No	Yes	No	Yes	No	Not-determined	0	No	undetermined	#N/A	#N/A	single-assembly	PRJNA431797	Mediterranean Sea, Amon
k141_148454_length_12265_cov_9.0000	12265	0.9859	0.00278923	No	No	Yes	Yes	Yes	Yes	Low-quality	0	No	undetermined	#N/A	#N/A	single-assembly	PRJNA598277	Scotian Basin
k141_1486523_length_18771_cov_8.2830	18771	0.968566	0.00533592	No	No	Yes	Yes	Yes	Yes	Low-quality	0	No	undetermined	#N/A	#N/A	co-assembly	PRJNA485648	Eastern Gulf of Mexico
k141_1488225_length_12167_cov_8.0000	12167	0.953567	0.00679117	No	No	Yes	Yes	Yes	Yes	Low-quality	0	No	undetermined	#N/A	#N/A	co-assembly	PRJNA598277	Scotian Basin
k141_1488843_length_48205_cov_38.9826	48205	0.928506	0.0101868	2	Yes	Yes	Yes	Yes	Yes	Complete	0	Yes	undetermined	#N/A	#N/A	co-assembly	PRJNA598277	Scotian Basin
k141_1490323_length_24383_cov_10.0000	24383	0.605827	0.0657288	2	Yes	No	No	Yes	Yes	Low-quality	0	No	undetermined	#N/A	#N/A	single-assembly	PRJNA598277	Scotian Basin
k141_1490666_length_11850_cov_6.0000	11850	0.919517	0.0111569	No	No	Yes	Yes	Yes	Yes	Low-quality	0	No	undetermined	#N/A	#N/A	single-assembly	PRJNA485648	Eastern Gulf of Mexico
k141_149264_length_22197_cov_25.0000	22197	0.983636	0.00327431	2	Yes	Yes	Yes	Yes	Yes	Low-quality	0	No	undetermined	#N/A	#N/A	single-assembly	PRJNA598277	Scotian Basin
k141_1493898_length_62384_cov_30.0000	62384	0.467353	0.0976231	2	Yes	No	No	Yes	Yes	Complete	0	Yes	undetermined	#N/A	#N/A	single-assembly	PRJNA485648	Eastern Gulf of Mexico
k141_1495236_length_42473_cov_17.4031	42473	0.72485	0.0411108	3	No	No	Yes	Yes	Yes	Complete	0	Yes	lysogenic	#N/A	#N/A	single-assembly	PRJNA485648	Eastern Gulf of Mexico
k141_1497354_length_60018_cov_17.9935	60018	0.0991785	0.337376	2	Yes	No	No	Yes	Yes	Complete	0	Yes	undetermined	#N/A	#N/A	single-assembly	PRJNA485648	Eastern Gulf of Mexico
k141_1497938_length_21927_cov_9.9562	21927	0.975622	0.00400194	2	Yes	Yes	Yes	Yes	Yes	Complete	0	Yes	undetermined	#N/A	#N/A	single-assembly	PRJNA598277	Scotian Basin
k141_1498209_length_44820_cov_11.9508	44820	0.904218	0.012976	2	Yes	Yes	Yes	Yes	Yes	Medium-quality	0	No	undetermined	#N/A	#N/A	single-assembly	PRJNA485648	Eastern Gulf of Mexico
k141_1498360_length_17229_cov_7.9941	17229	0.908844	0.0124909	No	No	Yes	Yes	Yes	No	Not-determined	0	No	undetermined	#N/A	#N/A	single-assembly	PRJNA485648	Eastern Gulf of Mexico
k141_1498577_length_36870_cov_12.0003	36870	0.271107	0.178147	2	Yes	No	No	Yes	Yes	Complete	0	Yes	undetermined	#N/A	#N/A	single-assembly	PRJNA485648	Eastern Gulf of Mexico
k141_1499379_length_12178_cov_11.0009	12178	0.0890726	0.356173	2	Yes	No	No	Yes	Yes	Complete	0	Yes	undetermined	#N/A	#N/A	single-assembly	PRJNA485648	Eastern Gulf of Mexico
k141_1500427_length_14797_cov_18.8178	14797	0.711378	0.0440213	2	Yes	No	Yes	Yes	Yes	Low-quality	0	No	undetermined	#N/A	#N/A	co-assembly	PRJEB32776	Western Gulf of Mexico
k141_1500997_length_17449_cov_14.7432	17449	0.950498	0.00715498	No	No	Yes	Yes	Yes	Yes	Complete	0	No	undetermined	#N/A	#N/A	single-assembly	PRJNA485648	Eastern Gulf of Mexico
k141_1501302_length_13611_cov_22.9903	13611	0.872205	0.0177056	3	No	No	Yes	Yes	Yes	Complete	0	Yes	undetermined	#N/A	#N/A	single-assembly	PRJNA485648	Eastern Gulf of Mexico
k141_1501327_length_42690_cov_18.0000	42690	0.109562	0.319428	2	Yes	No	No	Yes	Yes	High-quality	0	No	undetermined	#N/A	#N/A	single-assembly	PRJNA485648	Eastern Gulf of Mexico
k141_1501766_length_20905_cov_11.0000	20905	0.164014	0.257094	5	Yes	No	No	Yes	No	Not-determined	0	No	undetermined	#N/A	#N/A	single-assembly	PRJNA485648	Eastern Gulf of Mexico
k141_150250_length_16174_cov_32.0435	16174	0.729997	0.040747	3	No	No	Yes	Yes	Yes	Low-quality	0	No	lysogenic	#N/A	#N/A	single-assembly	PRJNA598277	Scotian Basin
k141_1503437_length_42355_cov_11.5300	42355	0.506126	0.0859811	2	Yes	No	No	Yes	Yes	High-quality	0	No	undetermined	#N/A	#N/A	single-assembly	PRJNA598277	Scotian Basin
k141_1504145_length_13061_cov_9.0007	13061	0.870498	0.0178268	3	No	No	Yes	Yes	Yes	Complete	0	Yes	undetermined	#N/A	#N/A	single-assembly	PRJNA485648	Eastern Gulf of Mexico
k141_1506124_length_13746_cov_175.2600	13746	0.903027	0.012976	No	No	Yes	Yes	Yes	No	Not-determined	0	No	undetermined	#N/A	#N/A	co-assembly	PRJNA598277	Scotian Basin
k141_1506718_length_26172_cov_26.8568	26172	0.793395	0.0294688	2	Yes	No	Yes	Yes	Yes	Low-quality	0	No	undetermined	#N/A	#N/A	single-assembly	PRJNA485648	Eastern Gulf of Mexico
k141_1508195_length_20798_cov_144.3623	20798	0.997209	0.000606355	No	No	Yes	Yes	Yes	Yes	Low-quality	0	No	undetermined	#N/A	#N/A	co-assembly	PRJNA598277	Scotian Basin
k141_1508693_length_13644_cov_63.5421	13644	0.960088	0.00642736	3	No	Yes	Yes	Yes	Yes	Low-quality	0	No	undetermined	#N/A	#N/A	single-assembly	PRJNA485648	Eastern Gulf of Mexico
k141_1511724_length_10217_cov_8.0000	10217	0.943837	0.00788261	2	Yes	Yes	Yes	Yes	Yes	Low-quality	0	No	undetermined	#N/A	#N/A	single-assembly	PRJNA485648	Eastern Gulf of Mexico
k141_1512237_length_10108_cov_7.0000	10108	0.736404	0.0386854	2	Yes	No	Yes	Yes	No	Not-determined	0	No	undetermined	#N/A	#N/A	single-assembly	PRJNA485648	Eastern Gulf of Mexico
k141_151384_length_11552_cov_29.2229	11552	0.931056	0.00970167	No	No	Yes	Yes	Yes	No	Low-quality	0	No	undetermined	Myoviridae	#N/A	co-assembly	PRJEB32776	Western Gulf of Mexico
k141_1514323_length_71748_cov_26.7911	71748	0.334382	0.145889	2	Yes	No	No	Yes	Yes	Medium-quality	33.57	No	lysogenic	#N/A	#N/A	single-assembly	PRJNA598277	Scotian Basin
k141_151607_length_11475_cov_236.0378	11475	0.373163	0.129517	2	Yes	No	No	Yes	Yes	Not-determined	0	No	undetermined	#N/A	#N/A	co-assembly	PRJNA598277	Scotian Basin
k141_1516348_length_14990_cov_13.0000	14990	0.0605371	0.419597	2	Yes	No	No	Yes	Yes	Low-quality	0	No	undetermined	#N/A	#N/A	co-assembly	PRJNA485648	Eastern Gulf of Mexico
k141_151782_length_22371_cov_13.5601	22371	0.961114	0.00618482	2	Yes	Yes	Yes	Yes	Yes	Low-quality	0	No	undetermined	#N/A	#N/A	single-assembly	PRJNA485648	Eastern Gulf of Mexico
k141_1523839_length_10735_cov_29.0061	10735	0.980219	0.00363813	No	No	Yes	Yes	Yes	Yes	Low-quality	0	No	undetermined	#N/A	#N/A	co-assembly	PRJNA485648	Eastern Gulf of Mexico
k141_1524054_length_11171_cov_330.8744	11171	0.00785312	0.76049	2	Yes	No	No	Yes	No	Not-determined	0	No	undetermined	#N/A	#N/A	co-assembly	PRJEB32776	Western Gulf of Mexico
k141_152538_length_22894_cov_60.7505	22894	0.984312	0.00315304	5	Yes	Yes	Yes	Yes	No	Low-quality	32.95	No	lysogenic	#N/A	#N/A	single-assembly	PRJNA598277	Scotian Basin
k141_1527060_length_51389_cov_10.9388	51389	0.935756	0.00909532	No	No	Yes	Yes	Yes	No	Not-determined	0	No	undetermined	#N/A	#N/A	co-assembly	PRJNA485648	Eastern Gulf of Mexico
k141_152769_length_23541_cov_12.0000	23541	0.0372843	0.503153	2	Yes	No	No	Yes	Yes	Medium-quality	0	No	undetermined	#N/A	#N/A	single-assembly	PRJNA598277	Scotian Basin
k141_1527846_length_18372_cov_74.4445	18372	0.980927	0.00363813	5	Yes	Yes	Yes	Yes	Yes	Low-quality	0	No	undetermined	#N/A	#N/A	co-assembly	PRJNA598277	Scotian Basin
k141_1530547_length_10877_cov_38.7815	10877	0.972557	0.0046083	2	Yes	Yes	Yes	Yes	Yes	Medium-quality	0	Yes	undetermined	#N/A	#N/A	co-assembly	PRJNA598277	Scotian Basin
k141_1530781_length_12635_cov_37.3457	12635	0.0964727	0.341984	5	Yes	No	No	Yes	Yes	Low-quality	9.93	No	lysogenic	#N/A	#N/A	co-assembly	PRJEB32776	Western Gulf of Mexico
k141_1532030_length_12431_cov_8.0000	12431	0.984706	0.00315304	No	No	Yes	Yes	Yes	Yes	Low-quality	0	No	undetermined	#N/A	#N/A	co-assembly	PRJNA485648	Eastern Gulf of Mexico
k141_153350_length_23949_cov_110.7680	23949	0.959129	0.00642736	2	Yes	Yes	Yes	Yes	Yes	Medium-quality	0.35	No	lysogenic	#N/A	#N/A	single-assembly	PRJNA598277	Scotian Basin
k141_1534321_length_10162_cov_13.7464	10162	0.90321	0.012976	No	No	Yes	Yes	Yes	Yes	Low-quality	0	No	undetermined	#N/A	#N/A	single-assembly	PRJNA598277	Scotian Basin
k141_1534342_length_15161_cov_16.0000	15161	0.933992	0.00933786	No	No	Yes	Yes	Yes	Yes	Low-quality	0	No	undetermined	#N/A	#N/A	single-assembly	PRJNA485648	Eastern Gulf of Mexico
k141_153651_length_12518_cov_18.0852	12518	0.777964	0.0322581	2	Yes	No	Yes	Yes	Yes	Low-quality	0	No	undetermined	#N/A	#N/A	single-assembly	PRJNA598277	Scotian Basin
k141_153654_length_10187_cov_7.9847	10187	0.632706	0.0591802	2	Yes	No	No	Yes	Yes	Low-quality	0	No	undetermined	#N/A	#N/A	single-assembly	PRJNA485648	Eastern Gulf of Mexico
k141_1536879_length_10279_cov_441.0000	10279	0.446891	0.104293	5	Yes	No	No	Yes	Yes	Low-quality	0	No	undetermined	#N/A	#N/A	co-assembly	PRJNA598277	Scotian Basin
k141_1544377_length_28356_cov_16.9164	28356	0.840167	0.0229202	2	Yes	No	Yes	Yes	Yes	Low-quality	0	No	undetermined	#N/A	#N/A	co-assembly	PRJNA598277	Scotian Basin
k141_1544755_length_11631_cov_65.4838	11631	0.977414	0.0037594	No	No	Yes	Yes	Yes	No	Not-determined	0	No	undetermined	#N/A	#N/A	co-assembly	PRJNA485648	Eastern Gulf of Mexico
k141_1545515_length_19144_cov_133.0000	19144	0.954914	0.0066699	3	No	Yes	Yes	Yes	Yes	Low-quality	0	No	undetermined	#N/A	#N/A	co-assembly	PRJNA485648	Eastern Gulf of Mexico
k141_154620_length_36269_cov_789.1458	36269	0.389833	0.123818	5	Yes	No	No	Yes	Yes	Complete	0	Yes	undetermined	#N/A	#N/A	single-assembly	PRJNA598277	Scotian Basin
k141_154666_length_34387_cov_78.4342	34387	0.808336	0.0270434	5	Yes	No	Yes	Yes	Yes	Medium-quality	0	No	lysogenic	#N/A	#N/A	single-assembly	PRJNA598277	Scotian Basin
k141_1552152_length_24588_cov_79.1166	24588	0.89637	0.0138249	2	Yes	No	Yes	Yes	Yes	Low-quality	0	No	undetermined	#N/A	#N/A	co-assembly	PRJEB32776	Western Gulf of Mexico
k141_1552594_length_42174_cov_17.0000	42174	0.881689	0.016129	2	Yes	No	Yes	Yes	Yes	Complete	0	Yes	undetermined	#N/A	#N/A	co-assembly	PRJNA598277	Scotian Basin
k141_1553328_length_11690_cov_17.2729	11690	0.995314	0.00133398	1	Yes	Yes	Yes	Yes	Yes	Low-quality	0	No	undetermined	Podoviridae	#N/A	co-assembly	PRJNA485648	Eastern Gulf of Mexico
k141_1553779_length_22599_cov_18.3927	22599	0.979754	0.00363813	3	No	Yes	Yes	Yes	Yes	Low-quality	0	No	undetermined	#N/A	#N/A	single-assembly	PRJNA485648	Eastern Gulf of Mexico
k141_155636_length_11841_cov_24.8291	11841	0.998324	0.000485084	1	Yes	Yes	Yes	Yes	Yes	Low-quality	0	No	undetermined	Podoviridae	Podoviridae	single-assembly	PRJNA598277	Scotian Basin
k141_1557110_length_47159_cov_8.0000	47159	0.947389	0.00727626	3	No	Yes	Yes	Yes	Yes	Medium-quality	0	No	undetermined	#N/A	#N/A	single-assembly	PRJNA598277	Scotian Basin
k141_1559712_length_13185_cov_42.8277	13185	0.421352	0.112054	2	Yes	No	No	Yes	Yes	Low-quality	0	No	undetermined	#N/A	#N/A	co-assembly	PRJEB32776	Western Gulf of Mexico
k141_1560105_length_15634_cov_37.5942	15634	0.989443	0.00230415	1	Yes	Yes	Yes	Yes	Yes	Low-quality	0	No	undetermined	#N/A	#N/A	co-assembly	PRJNA598277	Scotian Basin
k141_1562090_length_11371_cov_7.0000	11371	0.956244	0.00654863	No	No	Yes	Yes	Yes	Yes	Low-quality	0	No	undetermined	#N/A	#N/A	single-assembly	PRJEB32776	Western Gulf of Mexico
k141_156458_length_13807_cov_45.9752	13807	0.392555	0.123211	2	Yes	No	No	Yes	Yes	Low-quality	0	No	undetermined	#N/A	#N/A	single-assembly	PRJNA485648	Eastern Gulf of Mexico
k141_1568541_length_10678_cov_7.0000	10678	0.923366	0.0105506	No	No	Yes	Yes	Yes	Yes	Low-quality	0	No	undetermined	#N/A	#N/A	co-assembly	PRJNA485648	Eastern Gulf of Mexico
k141_1570821_length_35918_cov_13.9988	35918	0.272216	0.177541	2	Yes	No	No	Yes	Yes	Complete	0	Yes	undetermined	#N/A	#N/A	single-assembly	PRJNA598277	Scotian Basin
k141_1570897_length_12299_cov_307.0000	12299	0.673824	0.0509338	1	Yes	No	No	Yes	Yes	Low-quality	0	No	undetermined	#N/A	#N/A	co-assembly	PRJNA598277	Scotian Basin
k141_15738_length_18685_cov_8.0000	18685	0.790214	0.0301965	2	Yes	No	Yes	Yes	Yes	Low-quality	0	No	undetermined	#N/A	#N/A	single-assembly	PRJNA598277	Scotian Basin
k141_157777_length_18202_cov_49.5680	18202	0.853037	0.0207373	3	No	No	Yes	Yes	No	Low-quality	0	No	undetermined	#N/A	#N/A	single-assembly	PRJNA598277	Scotian Basin
k141_1579693_length_12914_cov_10.4418	12914	0.567831	0.07252	2	Yes	No	No	Yes	Yes	Low-quality	0	No	undetermined	Siphoviridae	#N/A	single-assembly	PRJNA485648	Eastern Gulf of Mexico
k141_1582456_length_15359_cov_16.0000	15359	0.900743	0.0130973	No	No	Yes	Yes	Yes	Yes	Low-quality	0	No	undetermined	#N/A	#N/A	co-assembly	PRJNA598277	Scotian Basin
k141_1586648_length_14221_cov_16.0000	14221	0.956999	0.00654863	No	No	Yes	Yes	Yes	No	Not-determined	0	No	undetermined	#N/A	#N/A	co-assembly	PRJNA485648	Eastern Gulf of Mexico
k141_1586726_length_11243_cov_10.4689	11243	0.84435	0.0223138	5	Yes	No	Yes	Yes	Yes	Low-quality	27.09	No	lysogenic	#N/A	#N/A	single-assembly	PRJNA598277	Scotian Basin
k141_1587072_length_14463_cov_11.7938	14463	0.878179	0.0167354	3	No	No	Yes	Yes	Yes	Not-determined	0	No	undetermined	#N/A	#N/A	co-assembly	PRJNA485648	Eastern Gulf of Mexico
k141_1587119_length_16725_cov_43.7305	16725	0.617104	0.0633034	2	Yes	No	No	Yes	Yes	Low-quality	16.25	No	lysogenic	#N/A	#N/A	single-assembly	PRJNA598277	Scotian Basin
k141_1587902_length_44310_cov_19.3176	44310	0.92913	0.0100655	2	Yes	Yes	Yes	Yes	Yes	High-quality	0	No	undetermined	#N/A	#N/A	co-assembly	PRJNA485648	Eastern Gulf of Mexico
k141_1587946_length_79186_cov_17.6877	79186	0.603388	0.0660927	2	Yes	No	No	Yes	Yes	Low-quality	0	No	undetermined	#N/A	#N/A	co-assembly	PRJNA598277	Scotian Basin
k141_158823_length_16741_cov_11.0000	16741	0.94766	0.00727626	No	No	Yes	Yes	Yes	No	Not-determined	0	No	undetermined	#N/A	#N/A	single-assembly	PRJNA598277	Scotian Basin
k141_1589007_length_38825_cov_97.0000	38825	0.863363	0.0191608	2	Yes	No	Yes	Yes	Yes	Complete	0	Yes	undetermined	#N/A	#N/A	co-assembly	PRJNA598277	Scotian Basin
k141_1590690_length_10551_cov_12.0000	10551	0.937052	0.00885278	No	No	Yes	Yes	Yes	Yes	Low-quality	0	No	undetermined	#N/A	#N/A	co-assembly	PRJNA598277	Scotian Basin
k141_1592055_length_11749_cov_518.6411	11749	0.987778	0.00278923	2	Yes	Yes	Yes	Yes	Yes	Low-quality	0	No	undetermined	#N/A	#N/A	co-assembly	PRJNA598277	Scotian Basin
k141_159505_length_11133_cov_10.8945	11133	0.240006	0.194397	2	Yes	No	No	Yes	Yes	Not-determined	0	No	undetermined	Siphoviridae	#N/A	single-assembly	PRJNA485648	Eastern Gulf of Mexico
k141_1597249_length_10537_cov_67.0907	10537	0.933259	0.00933786	2	Yes	Yes	Yes	Yes	Yes	Low-quality	0	No	undetermined	#N/A	#N/A	co-assembly	PRJEB32776	Western Gulf of Mexico
k141_159785_length_40881_cov_16.9835	40881	0.148099	0.271162	2	Yes	No	No	Yes	Yes	Complete	0	Yes	undetermined	#N/A	#N/A	single-assembly	PRJNA598277	Scotian Basin
k141_1597910_length_30559_cov_12.9010	30559	0.897425	0.0137036	2	Yes	No	Yes	Yes	Yes	Medium-quality	9.98	No	lysogenic	#N/A	#N/A	co-assembly	PRJNA485648	Eastern Gulf of Mexico
k141_1598602_length_29466_cov_34.4870	29466	0.953457	0.00679117	6	No	Yes	Yes	Yes	Yes	Not-determined	0	No	undetermined	#N/A	#N/A	co-assembly	PRJEB32776	Western Gulf of Mexico
k141_159940_length_11834_cov_7.0000	11834	0.671821	0.0511763	2	Yes	No	No	Yes	Yes	Low-quality	0	No	undetermined	#N/A	#N/A	co-assembly	PRJNA485648	Eastern Gulf of Mexico
k141_1605111_length_12321_cov_11.0000	12321	0.968705	0.00533592	No	No	Yes	Yes	Yes	Yes	Not-determined	0	No	undetermined	#N/A	#N/A	single-assembly	PRJNA485648	Eastern Gulf of Mexico
k141_1607241_length_18334_cov_136.0539	18334	0.954602	0.0066699	No	No	Yes	Yes	Yes	Yes	Low-quality	0	No	undetermined	#N/A	#N/A	single-assembly	PRJNA485648	Eastern Gulf of Mexico
k141_16084_length_14554_cov_42.0172	14554	0.406553	0.117754	2	Yes	No	No	Yes	Yes	Complete	0	Yes	undetermined	#N/A	#N/A	single-assembly	PRJEB32776	Western Gulf of Mexico
k141_161232_length_40341_cov_28.0000	40341	0.853993	0.0207373	2	Yes	No	Yes	Yes	Yes	Complete	0	Yes	undetermined	#N/A	#N/A	single-assembly	PRJNA598277	Scotian Basin
k141_161678_length_26760_cov_11.0000	26760	0.547685	0.0774921	2	Yes	No	No	Yes	Yes	Low-quality	0	No	undetermined	#N/A	#N/A	single-assembly	PRJNA598277	Scotian Basin
k141_1617538_length_14900_cov_17.0000	14900	0.955276	0.0066699	No	No	Yes	Yes	Yes	Yes	Low-quality	8.6	No	lysogenic	#N/A	#N/A	single-assembly	PRJNA485648	Eastern Gulf of Mexico
k141_1617947_length_25375_cov_11.0000	25375	0.902688	0.012976	No	No	Yes	Yes	Yes	No	Not-determined	0	No	undetermined	#N/A	#N/A	co-assembly	PRJNA485648	Eastern Gulf of Mexico
k141_1618382_length_15758_cov_20.0000	15758	0.475848	0.0942275	2	Yes	No	No	Yes	Yes	Low-quality	0	No	undetermined	#N/A	#N/A	single-assembly	PRJNA485648	Eastern Gulf of Mexico
k141_1621447_length_40585_cov_15.0000	40585	0.833599	0.0237691	1	Yes	No	Yes	Yes	Yes	Medium-quality	0	Yes	undetermined	#N/A	#N/A	co-assembly	PRJNA598277	Scotian Basin
k141_1624458_length_19098_cov_7.0000	19098	0.838691	0.0231627	2	Yes	No	Yes	Yes	Yes	Not-determined	0	No	undetermined	#N/A	#N/A	co-assembly	PRJNA485648	Eastern Gulf of Mexico
k141_1628655_length_19383_cov_8.0000	19383	0.837534	0.0234053	3	No	No	Yes	Yes	Yes	Low-quality	0	No	undetermined	#N/A	#N/A	single-assembly	PRJNA598277	Scotian Basin
k141_162948_length_39690_cov_348.0000	39690	0.306558	0.158622	5	Yes	No	No	Yes	Yes	High-quality	5.55	No	lysogenic	#N/A	#N/A	single-assembly	PRJNA598277	Scotian Basin
k141_1630973_length_50694_cov_43.4341	50694	0.484003	0.0920446	2	Yes	No	No	Yes	Yes	Medium-quality	0	No	undetermined	#N/A	#N/A	co-assembly	PRJNA598277	Scotian Basin
k141_1631347_length_19415_cov_8.0000	19415	0.957103	0.00654863	2	Yes	Yes	Yes	Yes	Yes	Low-quality	0	No	undetermined	#N/A	#N/A	single-assembly	PRJNA598277	Scotian Basin
k141_1632112_length_22191_cov_692.2815	22191	0.605755	0.0657288	2	Yes	No	No	Yes	Yes	Low-quality	0	No	undetermined	#N/A	#N/A	co-assembly	PRJNA598277	Scotian Basin
k141_1633236_length_10387_cov_55.0202	10387	0.0623148	0.413655	2	Yes	No	No	Yes	Yes	Low-quality	0	No	undetermined	#N/A	#N/A	single-assembly	PRJNA598277	Scotian Basin
k141_163725_length_15609_cov_6.6469	15609	0.758122	0.0355324	3	No	No	Yes	Yes	Yes	Low-quality	0	No	undetermined	#N/A	#N/A	single-assembly	PRJNA598277	Scotian Basin
k141_1637381_length_14394_cov_10.0000	14394	0.941336	0.00836769	No	No	Yes	Yes	Yes	Yes	Low-quality	0	No	undetermined	#N/A	#N/A	single-assembly	PRJNA485648	Eastern Gulf of Mexico
k141_1640025_length_14183_cov_11.0000	14183	0.995735	0.00133398	2	Yes	Yes	Yes	Yes	Yes	Low-quality	0	No	undetermined	#N/A	#N/A	single-assembly	PRJNA485648	Eastern Gulf of Mexico
k141_1640759_length_11324_cov_30.0000	11324	0.891884	0.0147951	3	No	No	Yes	Yes	Yes	Low-quality	0	No	undetermined	#N/A	#N/A	co-assembly	PRJNA598277	Scotian Basin
k141_1642752_length_40986_cov_61.5296	40986	0.796762	0.0288625	3	No	No	Yes	Yes	Yes	Low-quality	0	No	undetermined	#N/A	#N/A	co-assembly	PRJNA598277	Scotian Basin
k141_1644220_length_12136_cov_10.0000	12136	0.928483	0.0101868	2	Yes	Yes	Yes	Yes	Yes	Low-quality	0	No	undetermined	#N/A	#N/A	single-assembly	PRJNA485648	Eastern Gulf of Mexico
k141_164445_length_14953_cov_311.0880	14953	0.939646	0.00873151	No	No	Yes	Yes	Yes	Yes	Not-determined	0	No	undetermined	#N/A	#N/A	single-assembly	PRJNA598277	Scotian Basin
k141_164489_length_14702_cov_24.0000	14702	0.905336	0.0127334	No	No	Yes	Yes	Yes	No	Not-determined	0	No	undetermined	#N/A	#N/A	single-assembly	PRJNA598277	Scotian Basin
k141_1649071_length_10718_cov_11.9168	10718	0.979174	0.00363813	2	Yes	Yes	Yes	Yes	Yes	Low-quality	0	No	undetermined	#N/A	#N/A	single-assembly	PRJNA485648	Eastern Gulf of Mexico
k141_1659365_length_10309_cov_7.0000	10309	0.969586	0.00521465	No	No	Yes	Yes	Yes	Yes	Not-determined	0	No	undetermined	#N/A	#N/A	single-assembly	PRJNA485648	Eastern Gulf of Mexico
k141_166001_length_55221_cov_28.0056	55221	0.814011	0.0263158	3	No	No	Yes	Yes	Yes	Low-quality	23.68	No	lysogenic	#N/A	#N/A	single-assembly	PRJNA598277	Scotian Basin
k141_1660772_length_16689_cov_13.0000	16689	0.75291	0.0363813	3	No	No	Yes	Yes	Yes	Low-quality	0	No	undetermined	#N/A	#N/A	single-assembly	PRJNA598277	Scotian Basin
k141_166102_length_41365_cov_424.0000	41365	0.946172	0.00739753	2	Yes	Yes	Yes	Yes	Yes	Complete	0	Yes	undetermined	#N/A	#N/A	single-assembly	PRJNA598277	Scotian Basin
k141_1662223_length_23166_cov_33.7532	23166	0.183862	0.237206	2	Yes	No	No	Yes	Yes	Medium-quality	0	No	undetermined	#N/A	#N/A	single-assembly	PRJNA485648	Eastern Gulf of Mexico
k141_1664339_length_15519_cov_32.5265	15519	0.916212	0.0117633	3	No	Yes	Yes	Yes	Yes	Low-quality	0	No	undetermined	#N/A	#N/A	co-assembly	PRJNA598277	Scotian Basin
k141_166953_length_26238_cov_19.2391	26238	0.910793	0.0123696	2	Yes	Yes	Yes	Yes	Yes	Medium-quality	0	No	undetermined	#N/A	#N/A	single-assembly	PRJNA598277	Scotian Basin
k141_167140_length_28762_cov_82.2840	28762	0.983212	0.00339559	3	No	Yes	Yes	Yes	Yes	Not-determined	0	No	undetermined	#N/A	#N/A	co-assembly	PRJNA598277	Scotian Basin
k141_1675712_length_14549_cov_33.3105	14549	0.922218	0.0109144	3	No	Yes	Yes	Yes	Yes	Not-determined	0	No	undetermined	#N/A	#N/A	single-assembly	PRJEB32776	Western Gulf of Mexico
k141_1675815_length_12677_cov_19.0004	12677	0.992717	0.00194034	2	Yes	Yes	Yes	Yes	Yes	Low-quality	0	No	undetermined	Podoviridae	#N/A	co-assembly	PRJNA485648	Eastern Gulf of Mexico
k141_1676240_length_11462_cov_20.7791	11462	0.707106	0.0445064	2	Yes	No	Yes	Yes	Yes	Low-quality	0	No	undetermined	#N/A	#N/A	single-assembly	PRJNA485648	Eastern Gulf of Mexico
k141_1676379_length_10027_cov_7.0000	10027	0.313147	0.156439	2	Yes	No	No	Yes	Yes	Low-quality	0	No	undetermined	#N/A	#N/A	single-assembly	PRJNA485648	Eastern Gulf of Mexico
k141_1676702_length_17129_cov_32.6961	17129	0.836607	0.0234053	2	Yes	No	Yes	Yes	Yes	Low-quality	0	No	undetermined	Myoviridae	#N/A	single-assembly	PRJEB32776	Western Gulf of Mexico
k141_1676957_length_27246_cov_16.3945	27246	0.93357	0.00933786	2	Yes	Yes	Yes	Yes	Yes	Medium-quality	0	No	undetermined	#N/A	#N/A	single-assembly	PRJNA485648	Eastern Gulf of Mexico
k141_167803_length_43902_cov_25.7780	43902	0.639021	0.0576037	2	Yes	No	No	Yes	Yes	Low-quality	0	No	undetermined	#N/A	#N/A	single-assembly	PRJNA598277	Scotian Basin
k141_1678938_length_33565_cov_77.0000	33565	0.0638076	0.408683	2	Yes	No	No	Yes	Yes	Medium-quality	0	No	lysogenic	#N/A	#N/A	single-assembly	PRJNA485648	Eastern Gulf of Mexico
k141_1680042_length_30371_cov_29.8176	30371	0.783622	0.0309241	2	Yes	No	Yes	Yes	Yes	Low-quality	0	No	undetermined	#N/A	#N/A	co-assembly	PRJNA485648	Eastern Gulf of Mexico
k141_1680577_length_29616_cov_8.0000	29616	0.87525	0.0170992	2	Yes	No	Yes	Yes	Yes	Medium-quality	0	No	undetermined	#N/A	#N/A	co-assembly	PRJNA485648	Eastern Gulf of Mexico
k141_1681011_length_10659_cov_20.8859	10659	0.498906	0.088164	2	Yes	No	No	Yes	Yes	Low-quality	0	No	undetermined	#N/A	#N/A	single-assembly	PRJNA431796	Pacific Ocean:Santa Monica Mounds
k141_1682765_length_20038_cov_27.2542	20038	0.948683	0.00727625	No	No	Yes	Yes	Yes	Yes	Low-quality	0	No	undetermined	#N/A	#N/A	co-assembly	PRJNA598277	Scotian Basin
k141_1685277_length_60241_cov_19.1558	60241	0.397736	0.121028	2	Yes	No	No	Yes	Yes	High-quality	0	No	undetermined	#N/A	#N/A	single-assembly	PRJNA485648	Eastern Gulf of Mexico
k141_168535_length_63677_cov_26.5808	63677	0.492124	0.0902256	2	Yes	No	No	Yes	Yes	Low-quality	0.92	No	lysogenic	#N/A	#N/A	single-assembly	PRJNA598277	Scotian Basin
k141_168593_length_11861_cov_18.9935	11861	0.103259	0.329614	2	Yes	No	No	Yes	Yes	Low-quality	0	No	undetermined	#N/A	#N/A	single-assembly	PRJNA598277	Scotian Basin
k141_1686339_length_21400_cov_155.5035	21400	0.159551	0.260611	2	Yes	No	No	Yes	Yes	Low-quality	15.51	No	lysogenic	#N/A	#N/A	co-assembly	PRJNA598277	Scotian Basin
k141_1688991_length_20103_cov_51.4884	20103	0.993894	0.00157652	No	No	Yes	Yes	Yes	Yes	Low-quality	0	No	undetermined	#N/A	#N/A	co-assembly	PRJNA598277	Scotian Basin
k141_169157_length_15894_cov_88.7513	15894	0.0336113	0.523648	5	Yes	No	No	Yes	No	Not-determined	0	No	undetermined	#N/A	#N/A	single-assembly	PRJNA598277	Scotian Basin
k141_1695208_length_16119_cov_11.4596	16119	0.92721	0.0101868	2	Yes	Yes	Yes	Yes	Yes	Low-quality	0	No	undetermined	#N/A	#N/A	single-assembly	PRJNA485648	Eastern Gulf of Mexico
k141_1695234_length_12113_cov_107.5150	12113	0.2729	0.177419	2	Yes	No	No	Yes	Yes	Low-quality	0	No	undetermined	#N/A	#N/A	single-assembly	PRJNA485648	Eastern Gulf of Mexico
k141_169576_length_11894_cov_19.3305	11894	0.959826	0.00642736	No	No	Yes	Yes	Yes	Yes	Medium-quality	0	No	lysogenic	#N/A	#N/A	single-assembly	PRJNA598277	Scotian Basin
k141_1696694_length_31121_cov_21.3346	31121	0.840328	0.0227989	2	Yes	No	Yes	Yes	Yes	Medium-quality	0	No	undetermined	#N/A	#N/A	co-assembly	PRJNA598277	Scotian Basin
k141_169679_length_16012_cov_43.5346	16012	0.182298	0.237934	2	Yes	No	No	Yes	Yes	Low-quality	0	No	undetermined	#N/A	#N/A	single-assembly	PRJNA598277	Scotian Basin
k141_1702344_length_41820_cov_21.9370	41820	0.848831	0.0217075	2	Yes	No	Yes	Yes	Yes	High-quality	0	No	undetermined	#N/A	#N/A	single-assembly	PRJNA485648	Eastern Gulf of Mexico
k141_170698_length_11201_cov_89.4745	11201	0.986481	0.00278923	2	Yes	Yes	Yes	Yes	Yes	Low-quality	0	No	undetermined	#N/A	#N/A	single-assembly	PRJNA598277	Scotian Basin
k141_1707339_length_14854_cov_12.8738	14854	0.964629	0.00569973	No	No	Yes	Yes	Yes	Yes	Low-quality	0	No	undetermined	#N/A	#N/A	single-assembly	PRJNA485648	Eastern Gulf of Mexico
k141_1708650_length_39042_cov_13.0147	39042	0.463438	0.0991996	2	Yes	No	No	Yes	Yes	Medium-quality	0	No	undetermined	#N/A	#N/A	single-assembly	PRJNA485648	Eastern Gulf of Mexico
k141_1710054_length_14626_cov_19.7620	14626	0.9676	0.00533592	No	No	Yes	Yes	Yes	Yes	Low-quality	0	No	undetermined	#N/A	#N/A	co-assembly	PRJNA485648	Eastern Gulf of Mexico
k141_1710814_length_10996_cov_6.0000	10996	0.920091	0.0111569	No	No	Yes	Yes	Yes	Yes	Not-determined	0	No	undetermined	#N/A	#N/A	single-assembly	PRJNA485648	Eastern Gulf of Mexico
k141_171095_length_17043_cov_11.0000	17043	0.819919	0.0253456	2	Yes	No	Yes	Yes	Yes	Low-quality	0	No	undetermined	#N/A	#N/A	single-assembly	PRJNA598277	Scotian Basin
k141_1712566_length_20892_cov_47.5122	20892	0.0281363	0.556634	2	Yes	No	No	Yes	Yes	Low-quality	0	No	undetermined	#N/A	#N/A	co-assembly	PRJNA598277	Scotian Basin
k141_1713089_length_19017_cov_22.9685	19017	0.967778	0.00533592	5	Yes	Yes	Yes	Yes	Yes	Low-quality	12.64	No	lysogenic	#N/A	#N/A	co-assembly	PRJNA598277	Scotian Basin
k141_1716118_length_13397_cov_9.0000	13397	0.183656	0.237327	2	Yes	No	No	Yes	Yes	Low-quality	0	No	undetermined	#N/A	#N/A	co-assembly	PRJNA485648	Eastern Gulf of Mexico
k141_1717306_length_22415_cov_9.0000	22415	0.705034	0.0449915	3	No	No	Yes	Yes	Yes	Low-quality	0	No	undetermined	#N/A	#N/A	single-assembly	PRJNA598277	Scotian Basin
k141_172427_length_81968_cov_71.0795	81968	0.797348	0.0288625	6	No	No	Yes	Yes	Yes	Not-determined	0	No	undetermined	#N/A	#N/A	single-assembly	PRJNA598277	Scotian Basin
k141_172625_length_43444_cov_17.0105	43444	0.433496	0.108295	5	Yes	No	No	Yes	Yes	Medium-quality	12.5	No	lysogenic	#N/A	#N/A	single-assembly	PRJNA485648	Eastern Gulf of Mexico
k141_1726638_length_15804_cov_9.0000	15804	0.506743	0.0857385	2	Yes	No	No	Yes	Yes	Low-quality	0	No	undetermined	#N/A	#N/A	co-assembly	PRJNA598277	Scotian Basin
k141_173359_length_11319_cov_42.6729	11319	0.418203	0.113631	2	Yes	No	No	Yes	No	Not-determined	0	No	undetermined	#N/A	#N/A	single-assembly	PRJNA598277	Scotian Basin
k141_1734639_length_40341_cov_209.0000	40341	0.849006	0.0217075	2	Yes	No	Yes	Yes	Yes	Complete	0	Yes	undetermined	#N/A	#N/A	co-assembly	PRJNA598277	Scotian Basin
k141_1735087_length_10261_cov_29.0000	10261	0.641585	0.0572399	2	Yes	No	No	Yes	Yes	Low-quality	0	No	undetermined	#N/A	#N/A	single-assembly	PRJNA485648	Eastern Gulf of Mexico
k141_1736474_length_17900_cov_10.0000	17900	0.727011	0.0411108	2	Yes	No	Yes	Yes	Yes	Low-quality	0	No	undetermined	#N/A	#N/A	co-assembly	PRJNA598277	Scotian Basin
k141_173802_length_11021_cov_12.5349	11021	0.0172687	0.641644	2	Yes	No	No	Yes	Yes	Not-determined	0	No	lysogenic	#N/A	#N/A	single-assembly	PRJNA598277	Scotian Basin
k141_1741041_length_17986_cov_250.1433	17986	0.907614	0.0126122	3	No	Yes	Yes	Yes	Yes	Low-quality	0	No	undetermined	#N/A	#N/A	co-assembly	PRJNA598277	Scotian Basin
k141_1741596_length_137833_cov_24.2689	137833	0.98198	0.00339559	5	Yes	Yes	Yes	Yes	Yes	High-quality	0	No	undetermined	#N/A	#N/A	co-assembly	PRJNA598277	Scotian Basin
k141_174172_length_34604_cov_8.0000	34604	0.794888	0.0289837	2	Yes	No	Yes	Yes	Yes	Low-quality	0	No	undetermined	#N/A	#N/A	single-assembly	PRJNA598277	Scotian Basin
k141_17544_length_22818_cov_18.0000	22818	0.972954	0.00460829	3	No	Yes	Yes	Yes	Yes	Low-quality	0	No	undetermined	#N/A	#N/A	single-assembly	PRJNA598277	Scotian Basin
k141_175526_length_38254_cov_40.1826	38254	0.573214	0.0717924	5	Yes	No	No	Yes	Yes	Medium-quality	0	No	undetermined	#N/A	#N/A	single-assembly	PRJNA598277	Scotian Basin
k141_175767_length_15490_cov_22.6393	15490	0.957554	0.00654863	2	Yes	Yes	Yes	Yes	Yes	Low-quality	0	No	undetermined	Podoviridae	#N/A	single-assembly	PRJNA598277	Scotian Basin
k141_1762337_length_27531_cov_28.5652	27531	0.963941	0.00569973	2	Yes	Yes	Yes	Yes	Yes	Low-quality	15.08	No	lysogenic	#N/A	#N/A	single-assembly	PRJNA485648	Eastern Gulf of Mexico
k141_1763647_length_12813_cov_17.6390	12813	0.503032	0.08683	2	Yes	No	No	Yes	Yes	Low-quality	0	No	undetermined	#N/A	#N/A	single-assembly	PRJNA485648	Eastern Gulf of Mexico
k141_1764340_length_11907_cov_12.6498	11907	0.930594	0.00970167	No	No	Yes	Yes	Yes	Yes	Low-quality	0	No	undetermined	#N/A	#N/A	co-assembly	PRJNA485648	Eastern Gulf of Mexico
k141_1768792_length_14196_cov_15.0000	14196	0.745773	0.0372302	3	No	No	Yes	Yes	Yes	Low-quality	0	No	undetermined	#N/A	#N/A	co-assembly	PRJNA598277	Scotian Basin
k141_1770668_length_29708_cov_25.8537	29708	0.958384	0.00642736	2	Yes	Yes	Yes	Yes	Yes	Medium-quality	4.25	No	lysogenic	#N/A	#N/A	co-assembly	PRJNA598277	Scotian Basin
k141_1777848_length_10057_cov_6.0000	10057	0.975909	0.00400194	1	Yes	Yes	Yes	Yes	Yes	Low-quality	0	No	undetermined	Siphoviridae	#N/A	co-assembly	PRJNA485648	Eastern Gulf of Mexico
k141_1780502_length_10037_cov_67.3081	10037	0.715003	0.0430512	2	Yes	No	Yes	Yes	Yes	Low-quality	0	No	undetermined	#N/A	#N/A	co-assembly	PRJNA598277	Scotian Basin
k141_1780712_length_13743_cov_23.0000	13743	0.858947	0.0198884	3	No	No	Yes	Yes	Yes	Complete	0	Yes	undetermined	#N/A	#N/A	single-assembly	PRJNA485648	Eastern Gulf of Mexico
k141_1784293_length_11058_cov_382.0000	11058	0.984549	0.00315304	2	Yes	Yes	Yes	Yes	Yes	Low-quality	0	No	undetermined	#N/A	#N/A	co-assembly	PRJNA598277	Scotian Basin
k141_1784835_length_27712_cov_11.4155	27712	0.319073	0.153529	2	Yes	No	No	Yes	Yes	Medium-quality	0	No	undetermined	#N/A	#N/A	single-assembly	PRJNA485648	Eastern Gulf of Mexico
k141_17852_length_10555_cov_32.6869	10555	0.925102	0.0104293	No	No	Yes	Yes	Yes	No	Not-determined	0	No	undetermined	#N/A	#N/A	single-assembly	PRJNA598277	Scotian Basin
k141_1787478_length_26716_cov_33.4124	26716	0.0812784	0.37218	2	Yes	No	No	Yes	Yes	Low-quality	0	No	undetermined	#N/A	#N/A	single-assembly	PRJEB32776	Western Gulf of Mexico
k141_1787999_length_10866_cov_8.0000	10866	0.973231	0.00460829	No	No	Yes	Yes	Yes	No	Not-determined	0	No	undetermined	#N/A	#N/A	single-assembly	PRJNA485648	Eastern Gulf of Mexico
k141_1791595_length_13804_cov_23.7962	13804	0.850021	0.021465	2	Yes	No	Yes	Yes	Yes	Low-quality	0	No	undetermined	Myoviridae	#N/A	co-assembly	PRJNA485648	Eastern Gulf of Mexico
k141_1792171_length_36876_cov_45.1711	36876	0.877626	0.0167354	2	Yes	No	Yes	Yes	Yes	Low-quality	0	No	undetermined	#N/A	#N/A	co-assembly	PRJNA485648	Eastern Gulf of Mexico
k141_1794980_length_24160_cov_9.7561	24160	0.98461	0.00315304	2	Yes	Yes	Yes	Yes	Yes	Medium-quality	0	No	undetermined	#N/A	#N/A	single-assembly	PRJNA485648	Eastern Gulf of Mexico
k141_1795222_length_19400_cov_9.0000	19400	0.615806	0.0634247	2	Yes	No	No	Yes	Yes	Low-quality	0	No	undetermined	#N/A	#N/A	co-assembly	PRJNA485648	Eastern Gulf of Mexico
k141_179756_length_12162_cov_11.9732	12162	0.924268	0.0104293	No	No	Yes	Yes	Yes	Yes	Low-quality	0	No	undetermined	#N/A	#N/A	single-assembly	PRJNA598277	Scotian Basin
k141_1798339_length_10173_cov_19.2720	10173	0.964255	0.00569973	2	Yes	Yes	Yes	Yes	Yes	Low-quality	0	No	undetermined	#N/A	#N/A	co-assembly	PRJNA485648	Eastern Gulf of Mexico
k141_180007_length_17926_cov_146.5626	17926	0.975019	0.00412321	No	No	Yes	Yes	Yes	Yes	Low-quality	0	No	undetermined	#N/A	#N/A	single-assembly	PRJNA598277	Scotian Basin
k141_1800982_length_18904_cov_11.9906	18904	0.515597	0.0839195	2	Yes	No	No	Yes	Yes	Medium-quality	0	No	undetermined	#N/A	#N/A	single-assembly	PRJNA485648	Eastern Gulf of Mexico
k141_1802009_length_97910_cov_15.0012	97910	0.931314	0.0095804	6	No	Yes	Yes	Yes	Yes	High-quality	0	No	lysogenic	#N/A	#N/A	single-assembly	PRJNA485648	Eastern Gulf of Mexico
k141_1803162_length_29618_cov_65.3326	29618	0.661697	0.0527528	2	Yes	No	No	Yes	Yes	Low-quality	0	No	undetermined	#N/A	#N/A	co-assembly	PRJNA598277	Scotian Basin
k141_1806827_length_10125_cov_21.7967	10125	0.974667	0.00424448	No	No	Yes	Yes	Yes	Yes	Low-quality	0	No	undetermined	#N/A	#N/A	single-assembly	PRJEB32776	Western Gulf of Mexico
k141_1806929_length_10248_cov_19.6416	10248	0.908004	0.0126122	1	Yes	Yes	Yes	Yes	Yes	Low-quality	0	No	undetermined	Siphoviridae	#N/A	single-assembly	PRJNA485648	Eastern Gulf of Mexico
k141_1808911_length_20716_cov_7.3383	20716	0.181229	0.239753	2	Yes	No	No	Yes	Yes	Low-quality	0	No	undetermined	#N/A	#N/A	single-assembly	PRJNA598277	Scotian Basin
k141_1809053_length_14816_cov_8.0000	14816	0.862924	0.0191608	3	No	No	Yes	Yes	Yes	Low-quality	0	No	undetermined	#N/A	#N/A	single-assembly	PRJNA485648	Eastern Gulf of Mexico
k141_181007_length_19608_cov_23.0000	19608	0.424666	0.111205	5	Yes	No	No	Yes	Yes	Low-quality	0	No	undetermined	#N/A	#N/A	co-assembly	PRJNA598277	Scotian Basin
k141_181167_length_109739_cov_10.9982	109739	0.846191	0.0220713	6	No	No	Yes	Yes	Yes	Complete	16.24	Yes	lysogenic	#N/A	#N/A	single-assembly	PRJNA485648	Eastern Gulf of Mexico
k141_181200_length_19330_cov_29.3910	19330	0.845574	0.0220713	3	No	No	Yes	Yes	Yes	Not-determined	0	No	undetermined	#N/A	#N/A	single-assembly	PRJNA598277	Scotian Basin
k141_1813940_length_16918_cov_8.0000	16918	0.949047	0.00715498	2	Yes	Yes	Yes	Yes	Yes	Low-quality	0	No	undetermined	#N/A	#N/A	co-assembly	PRJNA485648	Eastern Gulf of Mexico
k141_181415_length_11203_cov_26.4421	11203	0.918811	0.0112782	No	No	Yes	Yes	Yes	No	Not-determined	0	No	undetermined	#N/A	#N/A	single-assembly	PRJNA598277	Scotian Basin
k141_181666_length_27972_cov_15.5437	27972	0.76912	0.0334708	2	Yes	No	Yes	Yes	Yes	Low-quality	0	No	undetermined	#N/A	#N/A	single-assembly	PRJNA598277	Scotian Basin
k141_1818085_length_21872_cov_45.0000	21872	0.967445	0.00533592	3	No	Yes	Yes	Yes	Yes	Low-quality	0	No	undetermined	#N/A	#N/A	co-assembly	PRJNA485648	Eastern Gulf of Mexico
k141_1818491_length_10312_cov_5.9912	10312	0.94685	0.00739753	No	No	Yes	Yes	Yes	No	Not-determined	0	No	undetermined	#N/A	#N/A	single-assembly	PRJNA485648	Eastern Gulf of Mexico
k141_1819147_length_36112_cov_10.0000	36112	0.796832	0.0288625	2	Yes	No	Yes	Yes	Yes	Medium-quality	0	No	undetermined	#N/A	#N/A	co-assembly	PRJNA598277	Scotian Basin
k141_1819973_length_18019_cov_34.0581	18019	0.938984	0.00873151	2	Yes	Yes	Yes	Yes	Yes	Low-quality	0	No	undetermined	#N/A	#N/A	single-assembly	PRJEB32776	Western Gulf of Mexico
k141_1820498_length_20468_cov_73.0622	20468	0.847261	0.02195	2	Yes	No	Yes	Yes	Yes	Low-quality	0	No	undetermined	#N/A	#N/A	co-assembly	PRJNA598277	Scotian Basin
k141_1822164_length_10536_cov_12.0033	10536	0.986104	0.00278923	No	No	Yes	Yes	Yes	Yes	Low-quality	0	No	undetermined	#N/A	#N/A	co-assembly	PRJNA598277	Scotian Basin
k141_182275_length_54450_cov_52.8404	54450	0.888095	0.0149163	3	No	No	Yes	Yes	Yes	Low-quality	0	No	lysogenic	#N/A	#N/A	single-assembly	PRJNA598277	Scotian Basin
k141_1824268_length_19011_cov_220.5433	19011	0.547829	0.0774921	5	Yes	No	No	Yes	No	Not-determined	0	No	undetermined	#N/A	#N/A	co-assembly	PRJNA598277	Scotian Basin
k141_182517_length_10748_cov_556.8606	10748	0.0059396	0.796386	5	Yes	No	No	Yes	No	Not-determined	0	No	undetermined	#N/A	#N/A	single-assembly	PRJEB32776	Western Gulf of Mexico
k141_1826029_length_50946_cov_36.9646	50946	0.854841	0.0207373	3	No	No	Yes	Yes	Yes	Medium-quality	0	No	undetermined	#N/A	#N/A	co-assembly	PRJNA598277	Scotian Basin
k141_182692_length_15471_cov_15.0000	15471	0.958007	0.00654863	No	No	Yes	Yes	Yes	Yes	Low-quality	0	No	undetermined	#N/A	#N/A	co-assembly	PRJNA485648	Eastern Gulf of Mexico
k141_1830881_length_44514_cov_23.0000	44514	0.676516	0.0504487	2	Yes	No	No	Yes	Yes	Complete	0	Yes	undetermined	#N/A	#N/A	single-assembly	PRJNA485648	Eastern Gulf of Mexico
k141_1832119_length_44758_cov_22.0000	44758	0.114248	0.313607	2	Yes	No	No	Yes	Yes	High-quality	0	No	undetermined	#N/A	#N/A	single-assembly	PRJNA485648	Eastern Gulf of Mexico
k141_183877_length_29668_cov_17.8923	29668	0.925741	0.0104293	2	Yes	Yes	Yes	Yes	Yes	Medium-quality	0	No	undetermined	#N/A	#N/A	co-assembly	PRJNA598277	Scotian Basin
k141_1839830_length_15491_cov_27.9890	15491	0.919658	0.0111569	No	No	Yes	Yes	Yes	Yes	Low-quality	0	No	undetermined	#N/A	#N/A	co-assembly	PRJEB32776	Western Gulf of Mexico
k141_1846425_length_10285_cov_7.0000	10285	0.20258	0.222411	2	Yes	No	No	Yes	Yes	Low-quality	0	No	undetermined	#N/A	#N/A	co-assembly	PRJNA485648	Eastern Gulf of Mexico
k141_184693_length_25889_cov_29.1938	25889	0.915219	0.0117633	No	No	Yes	Yes	Yes	No	Low-quality	33.83	No	lysogenic	#N/A	#N/A	single-assembly	PRJEB32776	Western Gulf of Mexico
k141_1849517_length_20426_cov_10.0000	20426	0.923474	0.0105506	2	Yes	Yes	Yes	Yes	Yes	Low-quality	9.44	No	lysogenic	#N/A	#N/A	single-assembly	PRJNA485648	Eastern Gulf of Mexico
k141_185085_length_38260_cov_40.7288	38260	0.996922	0.000848896	2	Yes	Yes	Yes	Yes	Yes	Medium-quality	0	No	undetermined	#N/A	#N/A	single-assembly	PRJNA485648	Eastern Gulf of Mexico
k141_1850896_length_19046_cov_8.0000	19046	0.907251	0.0126122	No	No	Yes	Yes	Yes	No	Low-quality	66.17	No	lysogenic	#N/A	#N/A	co-assembly	PRJNA485648	Eastern Gulf of Mexico
k141_1851827_length_10562_cov_32.1247	10562	0.968941	0.00533592	1	Yes	Yes	Yes	Yes	Yes	Low-quality	0	No	undetermined	Podoviridae	#N/A	single-assembly	PRJNA485648	Eastern Gulf of Mexico
k141_1853151_length_43217_cov_13.5086	43217	0.972938	0.00460829	2	Yes	Yes	Yes	Yes	Yes	High-quality	0	No	undetermined	#N/A	#N/A	single-assembly	PRJNA485648	Eastern Gulf of Mexico
k141_185535_length_11308_cov_27.2141	11308	0.997327	0.000606355	2	Yes	Yes	Yes	Yes	Yes	Low-quality	0	No	undetermined	#N/A	#N/A	single-assembly	PRJNA598277	Scotian Basin
k141_1863265_length_11872_cov_25.0086	11872	0.948645	0.00727626	No	No	Yes	Yes	Yes	Yes	Low-quality	0	No	undetermined	#N/A	#N/A	single-assembly	PRJEB32776	Western Gulf of Mexico
k141_1863747_length_11170_cov_32.6965	11170	0.975288	0.00400194	No	No	Yes	Yes	Yes	Yes	Low-quality	0	No	lysogenic	#N/A	#N/A	single-assembly	PRJNA485648	Eastern Gulf of Mexico
k141_1867830_length_11980_cov_12.8560	11980	0.920631	0.0110357	2	Yes	Yes	Yes	Yes	Yes	Low-quality	0	No	undetermined	#N/A	#N/A	single-assembly	PRJNA485648	Eastern Gulf of Mexico
k141_1871218_length_11293_cov_9.2077	11293	0.894012	0.0140674	3	No	No	Yes	Yes	Yes	Low-quality	0	No	undetermined	#N/A	#N/A	single-assembly	PRJNA485648	Eastern Gulf of Mexico
k141_187746_length_10950_cov_34.8634	10950	0.968401	0.00533592	3	No	Yes	Yes	Yes	Yes	Not-determined	0	No	undetermined	#N/A	#N/A	co-assembly	PRJNA598277	Scotian Basin
k141_1877949_length_16986_cov_199.1856	16986	0.946915	0.00739753	No	No	Yes	Yes	Yes	Yes	Low-quality	11.95	No	lysogenic	#N/A	#N/A	co-assembly	PRJNA598277	Scotian Basin
k141_1880883_length_34590_cov_21.0006	34590	0.516959	0.0835557	2	Yes	No	No	Yes	Yes	Complete	0	Yes	undetermined	#N/A	#N/A	single-assembly	PRJNA598277	Scotian Basin
k141_1882510_length_41125_cov_20.5228	41125	0.933376	0.00933786	1	Yes	Yes	Yes	Yes	Yes	Complete	0	Yes	undetermined	#N/A	#N/A	single-assembly	PRJNA598277	Scotian Basin
k141_1883669_length_35227_cov_9.0003	35227	0.393343	0.122969	2	Yes	No	No	Yes	Yes	Complete	0	Yes	undetermined	#N/A	#N/A	single-assembly	PRJNA598277	Scotian Basin
k141_1885116_length_40659_cov_14.0003	40659	0.827176	0.024618	1	Yes	No	Yes	Yes	Yes	Medium-quality	0	Yes	undetermined	#N/A	#N/A	single-assembly	PRJNA598277	Scotian Basin
k141_1886476_length_38677_cov_30.0008	38677	0.928105	0.0101868	2	Yes	Yes	Yes	Yes	Yes	Complete	0	Yes	undetermined	#N/A	#N/A	single-assembly	PRJNA598277	Scotian Basin
k141_189019_length_11647_cov_10.0000	11647	0.96437	0.00569973	No	No	Yes	No	Yes	Yes	Not-determined	0	No	undetermined	#N/A	#N/A	single-assembly	PRJNA431799	Mediterranean Sea, Amon
k141_1891530_length_17131_cov_11.1834	17131	0.983527	0.00327431	2	Yes	Yes	Yes	Yes	Yes	Low-quality	0	No	undetermined	#N/A	#N/A	co-assembly	PRJNA485648	Eastern Gulf of Mexico
k141_1892929_length_42996_cov_8.0000	42996	0.927836	0.0101868	3	No	Yes	Yes	Yes	Yes	Not-determined	0	No	undetermined	#N/A	#N/A	single-assembly	PRJNA485648	Eastern Gulf of Mexico
k141_1893428_length_12531_cov_28.1358	12531	0.186852	0.234659	2	Yes	No	No	Yes	Yes	Low-quality	0	No	undetermined	#N/A	#N/A	co-assembly	PRJNA598277	Scotian Basin
k141_1897955_length_35241_cov_79.7594	35241	0.788439	0.030439	3	No	No	Yes	Yes	Yes	Low-quality	0	No	undetermined	#N/A	#N/A	single-assembly	PRJEB32776	Western Gulf of Mexico
k141_1902765_length_37537_cov_16.8709	37537	0.0995494	0.336891	5	Yes	No	No	Yes	Yes	Low-quality	35.85	No	lysogenic	#N/A	#N/A	co-assembly	PRJNA485648	Eastern Gulf of Mexico
k141_190327_length_19006_cov_42.0000	19006	0.993615	0.00157652	2	Yes	Yes	Yes	Yes	Yes	Complete	0	Yes	undetermined	#N/A	#N/A	single-assembly	PRJNA598277	Scotian Basin
k141_1903555_length_23311_cov_8.0000	23311	0.909701	0.0124909	No	No	Yes	Yes	Yes	No	Not-determined	0	No	undetermined	#N/A	#N/A	single-assembly	PRJNA485648	Eastern Gulf of Mexico
k141_1907950_length_12276_cov_10.0000	12276	0.906371	0.0127334	2	Yes	Yes	Yes	Yes	Yes	Low-quality	0	No	undetermined	#N/A	#N/A	single-assembly	PRJNA485648	Eastern Gulf of Mexico
k141_1910388_length_64906_cov_112.4479	64906	0.781335	0.031773	3	No	No	Yes	Yes	Yes	Low-quality	0	No	undetermined	#N/A	#N/A	co-assembly	PRJEB32776	Western Gulf of Mexico
k141_191387_length_46037_cov_20.3818	46037	0.0556632	0.434392	2	Yes	No	No	Yes	Yes	High-quality	0	No	undetermined	#N/A	#N/A	single-assembly	PRJNA598277	Scotian Basin
k141_1914387_length_41419_cov_24.5263	41419	0.990683	0.00206161	2	Yes	Yes	Yes	Yes	Yes	Medium-quality	0	No	undetermined	#N/A	#N/A	single-assembly	PRJEB32776	Western Gulf of Mexico
k141_1915298_length_50227_cov_34.9786	50227	0.94386	0.00788261	2	Yes	Yes	Yes	Yes	Yes	Complete	0	Yes	undetermined	#N/A	#N/A	co-assembly	PRJNA598277	Scotian Basin
k141_191607_length_10557_cov_17.0000	10557	0.760043	0.0351686	2	Yes	No	Yes	Yes	Yes	Low-quality	0	No	undetermined	#N/A	#N/A	single-assembly	PRJNA598277	Scotian Basin
k141_1918789_length_14535_cov_51.0000	14535	0.915297	0.0117633	3	No	Yes	Yes	Yes	Yes	Complete	0	Yes	undetermined	#N/A	#N/A	co-assembly	PRJNA598277	Scotian Basin
k141_1919257_length_21344_cov_9.0000	21344	0.961774	0.00594228	3	No	Yes	Yes	Yes	Yes	Not-determined	0	No	undetermined	#N/A	#N/A	single-assembly	PRJNA598277	Scotian Basin
k141_1923524_length_10353_cov_10.0000	10353	0.982748	0.00339559	3	No	Yes	Yes	Yes	Yes	Not-determined	0	No	undetermined	#N/A	#N/A	single-assembly	PRJNA485648	Eastern Gulf of Mexico
k141_1923940_length_19956_cov_10.0000	19956	0.907426	0.0126122	2	Yes	Yes	Yes	Yes	Yes	Low-quality	0	No	undetermined	#N/A	#N/A	co-assembly	PRJNA485648	Eastern Gulf of Mexico
k141_192864_length_37857_cov_22.4657	37857	0.903283	0.012976	3	No	Yes	Yes	Yes	Yes	Low-quality	0	No	undetermined	#N/A	#N/A	single-assembly	PRJNA598277	Scotian Basin
k141_1933434_length_16225_cov_16.9105	16225	0.829215	0.0244967	3	No	No	Yes	Yes	Yes	Not-determined	0	No	lysogenic	#N/A	#N/A	co-assembly	PRJNA598277	Scotian Basin
k141_1934251_length_12938_cov_110.9484	12938	0.857133	0.0203735	3	No	No	Yes	Yes	Yes	Low-quality	0	No	undetermined	#N/A	#N/A	co-assembly	PRJNA598277	Scotian Basin
k141_1934900_length_19372_cov_45.9669	19372	0.702842	0.0452341	3	No	No	Yes	Yes	Yes	Low-quality	0	No	undetermined	#N/A	#N/A	co-assembly	PRJNA598277	Scotian Basin
k141_193590_length_11966_cov_191.5195	11966	0.92717	0.0101868	No	No	Yes	Yes	Yes	No	Not-determined	0	No	undetermined	#N/A	#N/A	single-assembly	PRJEB32776	Western Gulf of Mexico
k141_193612_length_23343_cov_13.0862	23343	0.98645	0.00278923	2	Yes	Yes	Yes	Yes	Yes	Medium-quality	0	No	undetermined	#N/A	#N/A	co-assembly	PRJNA485648	Eastern Gulf of Mexico
k141_1936287_length_15319_cov_15.4717	15319	0.941136	0.00848896	3	No	Yes	Yes	Yes	Yes	Not-determined	0	No	undetermined	#N/A	#N/A	co-assembly	PRJNA598277	Scotian Basin
k141_194025_length_22405_cov_871.5922	22405	0.970249	0.00521465	3	No	Yes	Yes	Yes	Yes	Low-quality	0	No	undetermined	#N/A	#N/A	single-assembly	PRJNA598277	Scotian Basin
k141_1946354_length_14754_cov_9.0000	14754	0.9343	0.00933786	2	Yes	Yes	Yes	Yes	Yes	Low-quality	0	No	undetermined	Siphoviridae	#N/A	co-assembly	PRJNA598277	Scotian Basin
k141_1946740_length_14971_cov_341.5023	14971	0.0507619	0.450036	5	Yes	No	No	No	No	Not-determined	0	No	undetermined	#N/A	#N/A	co-assembly	PRJNA598277	Scotian Basin
k141_194725_length_11402_cov_6.0000	11402	0.00103405	0.940092	2	Yes	No	No	Yes	Yes	Low-quality	0	No	undetermined	#N/A	#N/A	single-assembly	PRJNA485648	Eastern Gulf of Mexico
k141_1948168_length_11261_cov_9.3960	11261	0.561786	0.0743391	1	Yes	No	No	Yes	Yes	Low-quality	0	No	undetermined	#N/A	#N/A	co-assembly	PRJNA485648	Eastern Gulf of Mexico
k141_1948638_length_14161_cov_31.1013	14161	0.928392	0.0101868	No	No	Yes	Yes	Yes	Yes	Low-quality	0	No	undetermined	#N/A	#N/A	co-assembly	PRJNA598277	Scotian Basin
k141_1950358_length_44589_cov_15.9869	44589	0.248092	0.191002	2	Yes	No	No	Yes	Yes	Complete	0	Yes	undetermined	#N/A	#N/A	single-assembly	PRJNA485648	Eastern Gulf of Mexico
k141_1951201_length_50122_cov_12.9976	50122	0.967281	0.00533592	2	Yes	Yes	Yes	Yes	Yes	Complete	0	Yes	undetermined	#N/A	#N/A	single-assembly	PRJNA485648	Eastern Gulf of Mexico
k141_1951342_length_13879_cov_8.0000	13879	0.996094	0.000970167	No	No	Yes	Yes	Yes	Yes	Low-quality	67.3	No	lysogenic	Myoviridae	#N/A	single-assembly	PRJNA485648	Eastern Gulf of Mexico
k141_1951729_length_31420_cov_10.0003	31420	0.977392	0.0037594	2	Yes	Yes	Yes	Yes	Yes	Medium-quality	0	Yes	undetermined	#N/A	#N/A	single-assembly	PRJNA485648	Eastern Gulf of Mexico
k141_1952480_length_45347_cov_129.0029	45347	0.943756	0.00788261	2	Yes	Yes	Yes	Yes	Yes	Complete	0	Yes	undetermined	#N/A	#N/A	single-assembly	PRJNA485648	Eastern Gulf of Mexico
k141_1953406_length_37877_cov_9.0002	37877	0.925374	0.0104293	2	Yes	Yes	Yes	Yes	Yes	Complete	0	Yes	undetermined	#N/A	#N/A	single-assembly	PRJNA485648	Eastern Gulf of Mexico
k141_1954098_length_40383_cov_10.0002	40383	0.765795	0.0339559	2	Yes	No	Yes	Yes	Yes	Medium-quality	0	Yes	undetermined	#N/A	#N/A	single-assembly	PRJNA485648	Eastern Gulf of Mexico
k141_1955039_length_57275_cov_23.9964	57275	0.193849	0.229202	2	Yes	No	No	Yes	Yes	Complete	0	Yes	lysogenic	#N/A	#N/A	single-assembly	PRJNA485648	Eastern Gulf of Mexico
k141_1956214_length_38778_cov_12.8125	38778	0.594276	0.0679117	2	Yes	No	No	Yes	Yes	Complete	0	Yes	undetermined	#N/A	#N/A	single-assembly	PRJNA485648	Eastern Gulf of Mexico
k141_1957052_length_42210_cov_25.4969	42210	0.903724	0.012976	2	Yes	Yes	Yes	Yes	Yes	Complete	0	Yes	undetermined	#N/A	#N/A	single-assembly	PRJNA485648	Eastern Gulf of Mexico
k141_1959284_length_37807_cov_15.0004	37807	0.985286	0.0029105	2	Yes	Yes	Yes	Yes	Yes	Complete	0	Yes	undetermined	#N/A	#N/A	single-assembly	PRJNA485648	Eastern Gulf of Mexico
k141_1960706_length_11047_cov_59.2193	11047	0.945553	0.0075188	No	No	Yes	Yes	Yes	No	Not-determined	0	No	undetermined	#N/A	#N/A	co-assembly	PRJNA485648	Eastern Gulf of Mexico
k141_1961451_length_29545_cov_81.0000	29545	0.608454	0.0652438	2	Yes	No	No	Yes	Yes	Low-quality	0	No	undetermined	#N/A	#N/A	co-assembly	PRJEB32776	Western Gulf of Mexico
k141_196240_length_10001_cov_6.9957	10001	0.946486	0.00739753	2	Yes	Yes	Yes	Yes	Yes	Low-quality	0	No	undetermined	#N/A	#N/A	single-assembly	PRJNA598277	Scotian Basin
k141_1963753_length_26648_cov_128.0195	26648	0.629749	0.0599078	2	Yes	No	No	Yes	Yes	Low-quality	0	No	undetermined	#N/A	#N/A	co-assembly	PRJNA598277	Scotian Basin
k141_196421_length_10790_cov_34.3089	10790	0.0999318	0.33495	2	Yes	No	No	Yes	No	Low-quality	0	No	undetermined	#N/A	#N/A	single-assembly	PRJNA598277	Scotian Basin
k141_196779_length_12727_cov_29.1599	12727	0.900027	0.0130973	2	Yes	Yes	Yes	Yes	Yes	Low-quality	0	No	undetermined	#N/A	#N/A	single-assembly	PRJNA598277	Scotian Basin
k141_1974711_length_25621_cov_61.5987	25621	0.54434	0.0779772	2	Yes	No	No	Yes	Yes	Low-quality	0	No	undetermined	#N/A	#N/A	co-assembly	PRJNA598277	Scotian Basin
k141_197671_length_15875_cov_15.4382	15875	0.961474	0.00618482	No	No	Yes	Yes	Yes	Yes	Not-determined	0	No	undetermined	#N/A	#N/A	co-assembly	PRJNA485648	Eastern Gulf of Mexico
k141_197928_length_11411_cov_22.7308	11411	0.188851	0.233568	2	Yes	No	No	Yes	No	Not-determined	0	No	undetermined	Myoviridae	#N/A	single-assembly	PRJNA598277	Scotian Basin
k141_1983784_length_30014_cov_12.8386	30014	0.376775	0.128305	2	Yes	No	No	Yes	Yes	Low-quality	1.25	No	lysogenic	#N/A	#N/A	single-assembly	PRJNA485648	Eastern Gulf of Mexico
k141_1986027_length_41240_cov_95.0163	41240	0.565441	0.0734902	2	Yes	No	No	Yes	Yes	Medium-quality	0	No	undetermined	#N/A	#N/A	co-assembly	PRJNA598277	Scotian Basin
k141_1990212_length_18252_cov_14.9675	18252	0.913206	0.0118846	No	No	Yes	Yes	Yes	No	Not-determined	0	No	undetermined	#N/A	#N/A	single-assembly	PRJNA485648	Eastern Gulf of Mexico
k141_1994484_length_18074_cov_10.0000	18074	0.720506	0.042081	3	No	No	Yes	Yes	Yes	Low-quality	0	No	undetermined	#N/A	#N/A	single-assembly	PRJNA485648	Eastern Gulf of Mexico
k141_1994883_length_19234_cov_7.0000	19234	0.71545	0.0429299	2	Yes	No	Yes	Yes	Yes	Low-quality	0	No	undetermined	#N/A	#N/A	single-assembly	PRJNA485648	Eastern Gulf of Mexico
k141_1995076_length_35893_cov_31.0391	35893	0.117981	0.307543	2	Yes	No	No	Yes	Yes	Medium-quality	0	No	undetermined	#N/A	#N/A	co-assembly	PRJNA598277	Scotian Basin
k141_1998725_length_18906_cov_83.5660	18906	0.943076	0.00788261	No	No	Yes	Yes	Yes	Yes	Low-quality	0	No	undetermined	#N/A	#N/A	co-assembly	PRJNA598277	Scotian Basin
k141_200527_length_12304_cov_50.5339	12304	0.228619	0.20131	2	Yes	No	No	Yes	Yes	Not-determined	0	No	undetermined	#N/A	#N/A	single-assembly	PRJNA598277	Scotian Basin
k141_2010339_length_23894_cov_12.0000	23894	0.934717	0.00933786	No	No	Yes	Yes	Yes	Yes	Low-quality	49.76	No	lysogenic	#N/A	#N/A	co-assembly	PRJNA485648	Eastern Gulf of Mexico
k141_201382_length_47751_cov_10.0000	47751	0.0340827	0.521222	4	Yes	No	No	Yes	Yes	Low-quality	0	No	lysogenic	#N/A	#N/A	co-assembly	PRJNA485648	Eastern Gulf of Mexico
k141_2015500_length_10397_cov_23.0000	10397	0.819152	0.0255882	2	Yes	No	Yes	Yes	Yes	Low-quality	0	No	undetermined	#N/A	#N/A	co-assembly	PRJNA598277	Scotian Basin
k141_2017503_length_14873_cov_17.0000	14873	0.80955	0.0269221	2	Yes	No	Yes	Yes	Yes	Low-quality	0	No	undetermined	#N/A	#N/A	co-assembly	PRJNA598277	Scotian Basin
k141_2021048_length_27216_cov_16.1301	27216	0.971652	0.00472957	2	Yes	Yes	Yes	Yes	Yes	Low-quality	0	No	undetermined	#N/A	#N/A	co-assembly	PRJNA485648	Eastern Gulf of Mexico
k141_2021812_length_19064_cov_28.8211	19064	0.777246	0.0323793	2	Yes	No	Yes	Yes	Yes	Low-quality	0	No	undetermined	#N/A	#N/A	single-assembly	PRJEB32776	Western Gulf of Mexico
k141_2024626_length_10022_cov_98.1952	10022	0.160083	0.260126	2	Yes	No	No	Yes	Yes	Medium-quality	0	No	lysogenic	#N/A	#N/A	co-assembly	PRJNA598277	Scotian Basin
k141_203141_length_14575_cov_15.3606	14575	0.908196	0.0126122	3	No	Yes	Yes	Yes	Yes	Low-quality	0	No	undetermined	#N/A	#N/A	single-assembly	PRJNA598277	Scotian Basin
k141_203631_length_12482_cov_23.0000	12482	0.978748	0.0037594	No	No	Yes	Yes	Yes	Yes	Low-quality	0	No	undetermined	#N/A	#N/A	single-assembly	PRJNA598277	Scotian Basin
k141_2036833_length_27284_cov_118.5782	27284	0.823748	0.0249818	3	No	No	Yes	Yes	Yes	Low-quality	0	No	undetermined	#N/A	#N/A	single-assembly	PRJEB32776	Western Gulf of Mexico
k141_203689_length_16758_cov_40.0000	16758	0.848876	0.0217075	2	Yes	No	Yes	Yes	Yes	High-quality	0	No	undetermined	Podoviridae	Podoviridae	single-assembly	PRJNA485648	Eastern Gulf of Mexico
k141_2040956_length_10521_cov_16.0000	10521	0.923877	0.0104293	No	No	Yes	Yes	Yes	Yes	Low-quality	0	No	undetermined	#N/A	#N/A	single-assembly	PRJNA431796	Pacific Ocean:Santa Monica Mounds
k141_2042507_length_37495_cov_9.0000	37495	0.964017	0.00569973	3	No	Yes	Yes	Yes	Yes	Low-quality	0	No	undetermined	#N/A	#N/A	co-assembly	PRJNA598277	Scotian Basin
k141_2042668_length_10506_cov_17.6222	10506	0.751515	0.0367451	1	Yes	No	Yes	Yes	Yes	Low-quality	0	No	undetermined	Myoviridae	#N/A	co-assembly	PRJNA485648	Eastern Gulf of Mexico
k141_204452_length_10655_cov_12.0070	10655	0.93269	0.00933786	No	No	Yes	No	Yes	No	Not-determined	0	No	undetermined	#N/A	#N/A	single-assembly	PRJNA431802	Mediterranean Sea, Amon
k141_2047052_length_12405_cov_477.6164	12405	0.918048	0.0113995	No	No	Yes	Yes	Yes	Yes	Low-quality	0	No	undetermined	#N/A	#N/A	co-assembly	PRJNA485648	Eastern Gulf of Mexico
k141_205144_length_21787_cov_34.9365	21787	0.0370445	0.505457	2	Yes	No	No	Yes	Yes	Medium-quality	0	No	undetermined	#N/A	#N/A	single-assembly	PRJNA598277	Scotian Basin
k141_2052042_length_10609_cov_38.2675	10609	0.475445	0.09447	2	Yes	No	No	Yes	Yes	Low-quality	0	No	undetermined	#N/A	#N/A	single-assembly	PRJNA431796	Pacific Ocean:Santa Monica Mounds
k141_2057153_length_12343_cov_18.9913	12343	0.989198	0.00242542	No	No	Yes	Yes	Yes	No	Not-determined	0	No	undetermined	#N/A	#N/A	co-assembly	PRJNA598277	Scotian Basin
k141_206328_length_15086_cov_20.9706	15086	0.617623	0.0631821	2	Yes	No	No	Yes	Yes	Not-determined	0	No	undetermined	#N/A	#N/A	single-assembly	PRJNA598277	Scotian Basin
k141_206818_length_15079_cov_102.7740	15079	0.857859	0.020131	2	Yes	No	Yes	Yes	Yes	Low-quality	0	No	undetermined	#N/A	#N/A	single-assembly	PRJEB32776	Western Gulf of Mexico
k141_2069549_length_13294_cov_99.1354	13294	0.908269	0.0126122	No	No	Yes	Yes	Yes	Yes	Medium-quality	0	No	lysogenic	#N/A	#N/A	co-assembly	PRJNA598277	Scotian Basin
k141_2073799_length_14754_cov_20.4844	14754	0.95394	0.00679117	No	No	Yes	Yes	Yes	Yes	Low-quality	0	No	undetermined	#N/A	#N/A	co-assembly	PRJNA598277	Scotian Basin
k141_2079008_length_26770_cov_24.2116	26770	0.434524	0.108052	2	Yes	No	No	Yes	Yes	Low-quality	0	No	undetermined	#N/A	#N/A	co-assembly	PRJNA485648	Eastern Gulf of Mexico
k141_207940_length_13638_cov_8.0000	13638	0.939459	0.00873151	2	Yes	Yes	Yes	Yes	Yes	Low-quality	0	No	undetermined	#N/A	#N/A	single-assembly	PRJNA598277	Scotian Basin
k141_208117_length_10097_cov_22.8674	10097	0.993941	0.00157652	1	Yes	Yes	Yes	Yes	Yes	Low-quality	0	No	undetermined	Podoviridae	#N/A	single-assembly	PRJNA485648	Eastern Gulf of Mexico
k141_2087431_length_23369_cov_158.3905	23369	0.581437	0.0694882	2	Yes	No	No	Yes	Yes	Low-quality	0	No	undetermined	#N/A	#N/A	co-assembly	PRJNA598277	Scotian Basin
k141_2087556_length_12663_cov_10.0000	12663	0.95362	0.00679117	No	No	Yes	Yes	Yes	Yes	Low-quality	0	No	undetermined	#N/A	#N/A	single-assembly	PRJNA485648	Eastern Gulf of Mexico
k141_208911_length_18102_cov_9.0000	18102	0.902207	0.012976	1	Yes	Yes	Yes	Yes	Yes	Low-quality	0	No	undetermined	#N/A	#N/A	single-assembly	PRJNA598277	Scotian Basin
k141_209446_length_10278_cov_10.0000	10278	0.868066	0.0181906	2	Yes	No	Yes	Yes	Yes	Low-quality	0	No	undetermined	#N/A	#N/A	single-assembly	PRJNA598277	Scotian Basin
k141_209599_length_12516_cov_68.2789	12516	0.909606	0.0124909	No	No	Yes	Yes	Yes	No	Not-determined	0	No	undetermined	#N/A	#N/A	single-assembly	PRJNA598277	Scotian Basin
k141_2104448_length_12420_cov_21.9680	12420	0.424878	0.111084	2	Yes	No	No	Yes	Yes	Low-quality	0	No	undetermined	#N/A	#N/A	single-assembly	PRJNA485648	Eastern Gulf of Mexico
k141_2109869_length_14647_cov_401.7511	14647	0.852591	0.0208586	2	Yes	No	Yes	Yes	Yes	Low-quality	0	No	undetermined	#N/A	#N/A	co-assembly	PRJNA598277	Scotian Basin
k141_211095_length_12749_cov_97.0000	12749	0.772005	0.0329857	2	Yes	No	Yes	Yes	Yes	Low-quality	0	No	undetermined	#N/A	#N/A	single-assembly	PRJNA431796	Pacific Ocean:Santa Monica Mounds
k141_2111544_length_19473_cov_19.5088	19473	0.912803	0.0120058	No	No	Yes	Yes	Yes	Yes	Low-quality	0	No	undetermined	#N/A	#N/A	single-assembly	PRJNA431796	Pacific Ocean:Santa Monica Mounds
k141_2113354_length_18918_cov_21.0000	18918	0.983777	0.00327431	No	No	Yes	Yes	Yes	Yes	Low-quality	0	No	undetermined	#N/A	#N/A	single-assembly	PRJNA431796	Pacific Ocean:Santa Monica Mounds
k141_211713_length_121723_cov_131.4323	121723	0.76623	0.0338346	3	No	No	Yes	Yes	Yes	High-quality	0	No	lysogenic	#N/A	#N/A	single-assembly	PRJNA598277	Scotian Basin
k141_2119635_length_34810_cov_58.0000	34810	0.988469	0.00254669	3	No	Yes	Yes	Yes	Yes	Complete	0	Yes	undetermined	#N/A	#N/A	co-assembly	PRJNA598277	Scotian Basin
k141_212042_length_20695_cov_52.0000	20695	0.704014	0.0452341	2	Yes	No	Yes	Yes	Yes	Low-quality	0	No	undetermined	#N/A	#N/A	single-assembly	PRJNA598277	Scotian Basin
k141_2121596_length_16667_cov_125.1671	16667	0.941146	0.00848896	2	Yes	Yes	Yes	Yes	Yes	Low-quality	0	No	undetermined	#N/A	#N/A	co-assembly	PRJNA598277	Scotian Basin
k141_2121853_length_19958_cov_31.0000	19958	0.283075	0.17172	2	Yes	No	No	Yes	Yes	Low-quality	0	No	undetermined	#N/A	#N/A	co-assembly	PRJNA598277	Scotian Basin
k141_2122794_length_10389_cov_21.3208	10389	0.405055	0.118603	2	Yes	No	No	Yes	Yes	Low-quality	0	No	undetermined	#N/A	#N/A	co-assembly	PRJNA598277	Scotian Basin
k141_2123933_length_20709_cov_22.1123	20709	0.942798	0.00812515	2	Yes	Yes	Yes	Yes	Yes	Low-quality	0	No	undetermined	#N/A	#N/A	co-assembly	PRJNA598277	Scotian Basin
k141_212399_length_48211_cov_13.9867	48211	0.438536	0.106597	5	Yes	No	No	Yes	Yes	Medium-quality	0	No	undetermined	#N/A	#N/A	single-assembly	PRJNA598277	Scotian Basin
k141_2125203_length_12444_cov_77.0000	12444	0.945525	0.0075188	No	No	Yes	Yes	Yes	Yes	Complete	0	No	lysogenic	#N/A	#N/A	co-assembly	PRJNA485648	Eastern Gulf of Mexico
k141_2125239_length_39919_cov_13.0000	39919	0.249697	0.190032	2	Yes	No	No	Yes	Yes	High-quality	0	No	undetermined	#N/A	#N/A	co-assembly	PRJNA485648	Eastern Gulf of Mexico
k141_2127467_length_17229_cov_28.0000	17229	0.900683	0.0130973	2	Yes	Yes	Yes	Yes	Yes	Low-quality	0	No	undetermined	#N/A	#N/A	co-assembly	PRJNA598277	Scotian Basin
k141_2141207_length_16402_cov_9.9635	16402	0.925868	0.010308	No	No	Yes	Yes	Yes	Yes	Low-quality	0	No	undetermined	#N/A	#N/A	single-assembly	PRJNA485648	Eastern Gulf of Mexico
k141_214161_length_35553_cov_17.0000	35553	0.903049	0.012976	2	Yes	Yes	Yes	Yes	Yes	Low-quality	0	No	undetermined	#N/A	#N/A	single-assembly	PRJNA598277	Scotian Basin
k141_2141920_length_11205_cov_19.0000	11205	0.155153	0.263643	2	Yes	No	No	Yes	Yes	Low-quality	0	No	undetermined	#N/A	#N/A	co-assembly	PRJNA598277	Scotian Basin
k141_214207_length_25997_cov_79.5991	25997	0.500292	0.0875576	2	Yes	No	No	Yes	Yes	Low-quality	0	No	undetermined	#N/A	#N/A	co-assembly	PRJNA598277	Scotian Basin
k141_2143358_length_13015_cov_29.6359	13015	0.932741	0.00933786	No	No	Yes	Yes	Yes	Yes	Low-quality	0	No	undetermined	#N/A	#N/A	co-assembly	PRJNA598277	Scotian Basin
k141_2143941_length_11429_cov_12.0064	11429	0.96996	0.00521465	2	Yes	Yes	Yes	Yes	Yes	Low-quality	0	No	undetermined	#N/A	#N/A	co-assembly	PRJNA598277	Scotian Basin
k141_2145122_length_13968_cov_11.0000	13968	0.824764	0.0248605	2	Yes	No	Yes	Yes	Yes	Low-quality	0	No	undetermined	#N/A	#N/A	single-assembly	PRJNA485648	Eastern Gulf of Mexico
k141_214717_length_44703_cov_21.4399	44703	0.719546	0.0422023	2	Yes	No	Yes	Yes	Yes	Medium-quality	7.02	Yes	lysogenic	#N/A	#N/A	single-assembly	PRJNA598277	Scotian Basin
k141_215010_length_12485_cov_13.0000	12485	0.93701	0.00885278	No	No	Yes	Yes	Yes	Yes	Low-quality	0	No	undetermined	#N/A	#N/A	co-assembly	PRJNA598277	Scotian Basin
k141_21536_length_38658_cov_57.6113	38658	0.911506	0.0122484	2	Yes	Yes	Yes	Yes	Yes	Low-quality	0	No	undetermined	Myoviridae	#N/A	co-assembly	PRJNA598277	Scotian Basin
k141_215888_length_40739_cov_12.9396	40739	0.666406	0.0520252	2	Yes	No	No	Yes	Yes	Medium-quality	0	No	undetermined	#N/A	#N/A	single-assembly	PRJNA598277	Scotian Basin
k141_215889_length_10823_cov_8.0389	10823	0.969625	0.00521465	3	No	Yes	Yes	Yes	Yes	Low-quality	0	No	undetermined	#N/A	#N/A	single-assembly	PRJNA598277	Scotian Basin
k141_2165204_length_50045_cov_27.5296	50045	0.932608	0.00945913	No	No	Yes	Yes	Yes	No	Low-quality	0	No	undetermined	#N/A	#N/A	co-assembly	PRJNA598277	Scotian Basin
k141_216565_length_16168_cov_279.2478	16168	0.976638	0.00388067	2	Yes	Yes	Yes	Yes	Yes	Low-quality	26.5	No	lysogenic	#N/A	#N/A	co-assembly	PRJNA598277	Scotian Basin
k141_2166867_length_11996_cov_443.0000	11996	0.933534	0.00933786	No	No	Yes	Yes	Yes	No	Not-determined	0	No	undetermined	#N/A	#N/A	co-assembly	PRJEB32776	Western Gulf of Mexico
k141_217703_length_26229_cov_14.0000	26229	0.0491382	0.455251	2	Yes	No	No	Yes	Yes	Low-quality	0	No	undetermined	#N/A	#N/A	single-assembly	PRJNA598277	Scotian Basin
k141_217930_length_15785_cov_15.9292	15785	0.755079	0.0360175	5	Yes	No	Yes	Yes	Yes	Low-quality	0	No	undetermined	#N/A	#N/A	co-assembly	PRJNA598277	Scotian Basin
k141_2181186_length_12865_cov_12.7557	12865	0.907604	0.0126122	2	Yes	Yes	Yes	Yes	Yes	Low-quality	0	No	undetermined	#N/A	#N/A	single-assembly	PRJNA485648	Eastern Gulf of Mexico
k141_2182213_length_14248_cov_12.0000	14248	0.464265	0.0987145	2	Yes	No	No	Yes	Yes	Low-quality	0	No	undetermined	#N/A	#N/A	co-assembly	PRJNA598277	Scotian Basin
k141_2185691_length_12771_cov_27.9097	12771	0.101622	0.332646	1	Yes	No	No	Yes	Yes	Low-quality	0	No	undetermined	#N/A	#N/A	co-assembly	PRJNA598277	Scotian Basin
k141_2190157_length_21570_cov_10.3987	21570	0.998671	0.000485084	3	No	Yes	Yes	Yes	Yes	Low-quality	0	No	undetermined	#N/A	#N/A	single-assembly	PRJNA485648	Eastern Gulf of Mexico
k141_219042_length_14826_cov_20.5877	14826	0.331076	0.147223	2	Yes	No	No	Yes	Yes	Low-quality	0	No	undetermined	#N/A	#N/A	single-assembly	PRJNA485648	Eastern Gulf of Mexico
k141_2191459_length_21843_cov_9.9959	21843	0.757726	0.0355324	2	Yes	No	Yes	Yes	Yes	Low-quality	0	No	undetermined	#N/A	#N/A	single-assembly	PRJNA485648	Eastern Gulf of Mexico
k141_2192542_length_18672_cov_15.0200	18672	0.764367	0.0345622	2	Yes	No	Yes	Yes	Yes	Low-quality	0	No	undetermined	#N/A	#N/A	co-assembly	PRJNA598277	Scotian Basin
k141_2193903_length_13316_cov_7.0000	13316	0.813117	0.0264371	2	Yes	No	Yes	Yes	Yes	Low-quality	0	No	undetermined	#N/A	#N/A	single-assembly	PRJNA485648	Eastern Gulf of Mexico
k141_2196591_length_12206_cov_719.7595	12206	0.978426	0.0037594	No	No	Yes	Yes	Yes	Yes	Low-quality	0	No	undetermined	#N/A	#N/A	single-assembly	PRJEB32776	Western Gulf of Mexico
k141_220146_length_15670_cov_17.8316	15670	0.990315	0.00218288	3	No	Yes	Yes	Yes	Yes	Low-quality	0	No	undetermined	#N/A	#N/A	single-assembly	PRJNA598277	Scotian Basin
k141_220280_length_21038_cov_22.0000	21038	0.742451	0.037594	3	No	No	Yes	Yes	Yes	Not-determined	0	No	undetermined	#N/A	#N/A	single-assembly	PRJNA598277	Scotian Basin
k141_220361_length_10332_cov_40.8076	10332	0.0480937	0.45901	2	Yes	No	No	Yes	Yes	Low-quality	0	No	undetermined	#N/A	#N/A	co-assembly	PRJNA598277	Scotian Basin
k141_2204323_length_21579_cov_28.8312	21579	0.918699	0.0112782	3	No	Yes	Yes	Yes	Yes	Low-quality	0	No	undetermined	#N/A	#N/A	co-assembly	PRJNA485648	Eastern Gulf of Mexico
k141_2204603_length_11904_cov_10.0000	11904	0.699596	0.0460829	1	Yes	No	No	Yes	Yes	Low-quality	0	No	undetermined	#N/A	#N/A	single-assembly	PRJEB32776	Western Gulf of Mexico
k141_2204822_length_38766_cov_37.9617	38766	0.351121	0.137642	2	Yes	No	No	Yes	Yes	Complete	0	Yes	undetermined	#N/A	#N/A	co-assembly	PRJNA598277	Scotian Basin
k141_220525_length_12277_cov_26.0858	12277	0.919971	0.0111569	No	No	Yes	Yes	Yes	No	Not-determined	0	No	undetermined	#N/A	#N/A	single-assembly	PRJNA598277	Scotian Basin
k141_2206647_length_25256_cov_55.0545	25256	0.941833	0.00836769	3	No	Yes	Yes	Yes	Yes	Low-quality	0	No	undetermined	#N/A	#N/A	co-assembly	PRJNA598277	Scotian Basin
k141_221169_length_17691_cov_124.3077	17691	0.202272	0.222532	2	Yes	No	No	Yes	No	Not-determined	0	No	undetermined	#N/A	#N/A	single-assembly	PRJNA598277	Scotian Basin
k141_221586_length_12898_cov_57.0000	12898	0.760208	0.0351686	3	No	No	Yes	Yes	Yes	Low-quality	0	No	undetermined	#N/A	#N/A	single-assembly	PRJNA598277	Scotian Basin
k141_222290_length_18610_cov_67.0775	18610	0.966005	0.00545719	2	Yes	Yes	Yes	Yes	No	Low-quality	0	No	undetermined	#N/A	#N/A	single-assembly	PRJNA598277	Scotian Basin
k141_2224830_length_18975_cov_17.6603	18975	0.94675	0.00739753	No	No	Yes	Yes	Yes	Yes	Low-quality	23.54	No	lysogenic	#N/A	#N/A	co-assembly	PRJNA598277	Scotian Basin
k141_2226038_length_38746_cov_29.1246	38746	0.791518	0.0299539	3	No	No	Yes	Yes	Yes	Complete	0	Yes	undetermined	#N/A	#N/A	co-assembly	PRJNA598277	Scotian Basin
k141_2227755_length_45210_cov_27.9240	45210	0.480019	0.0937424	2	Yes	No	No	Yes	Yes	Low-quality	0	No	lysogenic	#N/A	#N/A	co-assembly	PRJNA598277	Scotian Basin
k141_2230174_length_10068_cov_7.0000	10068	0.722036	0.0419597	2	Yes	No	Yes	Yes	Yes	Low-quality	0	No	undetermined	#N/A	#N/A	single-assembly	PRJNA485648	Eastern Gulf of Mexico
k141_223202_length_11698_cov_13.8756	11698	0.413023	0.115692	2	Yes	No	No	Yes	Yes	Low-quality	0	No	undetermined	#N/A	#N/A	single-assembly	PRJNA485648	Eastern Gulf of Mexico
k141_2232213_length_16068_cov_10.0945	16068	0.924474	0.0104293	No	No	Yes	Yes	Yes	No	Low-quality	0	No	undetermined	#N/A	#N/A	co-assembly	PRJNA598277	Scotian Basin
k141_223626_length_18601_cov_76.9132	18601	0.975836	0.00400194	2	Yes	Yes	Yes	Yes	Yes	Medium-quality	0	No	undetermined	#N/A	#N/A	single-assembly	PRJNA598277	Scotian Basin
k141_223921_length_10492_cov_120.5730	10492	0.930039	0.00970167	2	Yes	Yes	Yes	Yes	Yes	Low-quality	0	No	undetermined	#N/A	#N/A	single-assembly	PRJNA598277	Scotian Basin
k141_224168_length_13487_cov_29.7220	13487	0.0381727	0.497938	5	Yes	No	No	Yes	No	Not-determined	0	No	undetermined	#N/A	#N/A	single-assembly	PRJNA598277	Scotian Basin
k141_224457_length_12957_cov_53.8457	12957	0.209154	0.216226	5	Yes	No	No	Yes	Yes	Not-determined	0	No	undetermined	#N/A	#N/A	single-assembly	PRJNA598277	Scotian Basin
k141_2245501_length_18650_cov_15.6072	18650	0.944723	0.00788261	No	No	Yes	Yes	Yes	Yes	Low-quality	0	No	undetermined	#N/A	#N/A	single-assembly	PRJNA485648	Eastern Gulf of Mexico
k141_2247496_length_16173_cov_14.7881	16173	0.866275	0.018797	3	No	No	Yes	Yes	Yes	Not-determined	0	No	undetermined	#N/A	#N/A	co-assembly	PRJNA598277	Scotian Basin
k141_224838_length_14157_cov_15.9254	14157	0.971899	0.00472957	2	Yes	Yes	Yes	Yes	Yes	Low-quality	0	No	undetermined	#N/A	#N/A	single-assembly	PRJNA598277	Scotian Basin
k141_2248925_length_16186_cov_27.0000	16186	0.569166	0.0722775	5	Yes	No	No	Yes	Yes	Low-quality	0	No	undetermined	#N/A	#N/A	co-assembly	PRJNA598277	Scotian Basin
k141_2252281_length_10011_cov_32.6665	10011	0.994021	0.00157652	2	Yes	Yes	Yes	Yes	Yes	Low-quality	0	No	undetermined	#N/A	#N/A	single-assembly	PRJNA431796	Pacific Ocean:Santa Monica Mounds
k141_225263_length_12539_cov_152.6086	12539	0.981592	0.00339559	No	No	Yes	Yes	Yes	Yes	Low-quality	0	No	undetermined	#N/A	#N/A	single-assembly	PRJEB32776	Western Gulf of Mexico
k141_225357_length_10255_cov_15.1854	10255	0.983868	0.00327431	No	No	Yes	Yes	Yes	Yes	Low-quality	0	No	undetermined	#N/A	#N/A	single-assembly	PRJNA598277	Scotian Basin
k141_2253683_length_20241_cov_7.9467	20241	0.716766	0.0426874	2	Yes	No	Yes	Yes	Yes	Low-quality	0	No	undetermined	#N/A	#N/A	single-assembly	PRJNA485648	Eastern Gulf of Mexico
k141_2255339_length_14176_cov_102.9887	14176	0.99533	0.00133398	2	Yes	Yes	Yes	Yes	Yes	Low-quality	0	No	undetermined	#N/A	#N/A	co-assembly	PRJNA598277	Scotian Basin
k141_225693_length_30026_cov_14.8581	30026	0.976213	0.00388067	2	Yes	Yes	Yes	Yes	Yes	Low-quality	0	No	undetermined	#N/A	#N/A	single-assembly	PRJNA598277	Scotian Basin
k141_2262398_length_17736_cov_11.0000	17736	0.937874	0.00873151	No	No	Yes	Yes	Yes	No	Not-determined	0	No	undetermined	#N/A	#N/A	co-assembly	PRJNA485648	Eastern Gulf of Mexico
k141_226253_length_48194_cov_35.9957	48194	0.795555	0.0289837	3	No	No	Yes	Yes	Yes	Low-quality	0	No	undetermined	#N/A	#N/A	single-assembly	PRJNA598277	Scotian Basin
k141_2268254_length_16705_cov_11.3516	16705	0.840761	0.0227989	2	Yes	No	Yes	Yes	Yes	Low-quality	0	No	undetermined	#N/A	#N/A	co-assembly	PRJNA598277	Scotian Basin
k141_227140_length_66894_cov_34.3779	66894	0.932147	0.00945913	2	Yes	Yes	Yes	Yes	Yes	Low-quality	1.17	No	lysogenic	#N/A	#N/A	single-assembly	PRJNA485648	Eastern Gulf of Mexico
k141_2273840_length_22430_cov_12.4273	22430	0.269107	0.178996	2	Yes	No	No	Yes	Yes	Low-quality	0	No	undetermined	#N/A	#N/A	co-assembly	PRJNA485648	Eastern Gulf of Mexico
k141_227422_length_11963_cov_37.7952	11963	0.991801	0.00206161	2	Yes	Yes	Yes	Yes	Yes	Low-quality	0	No	undetermined	#N/A	#N/A	single-assembly	PRJNA598277	Scotian Basin
k141_2283346_length_76312_cov_33.9809	76312	0.660187	0.0532379	2	Yes	No	No	Yes	Yes	High-quality	0	No	undetermined	#N/A	#N/A	co-assembly	PRJNA598277	Scotian Basin
k141_228350_length_10707_cov_20.4687	10707	0.913677	0.0117633	No	No	Yes	Yes	Yes	Yes	Low-quality	0	No	undetermined	#N/A	#N/A	single-assembly	PRJNA598277	Scotian Basin
k141_2286296_length_19624_cov_194.0000	19624	0.929412	0.00994421	3	No	Yes	Yes	Yes	Yes	Low-quality	0	No	undetermined	#N/A	#N/A	co-assembly	PRJNA598277	Scotian Basin
k141_228965_length_36830_cov_24.0000	36830	0.861151	0.0195246	3	No	No	Yes	Yes	Yes	Low-quality	0	No	lysogenic	#N/A	#N/A	co-assembly	PRJNA598277	Scotian Basin
k141_229655_length_38657_cov_121.0000	38657	0.70325	0.0452341	2	Yes	No	Yes	Yes	Yes	Complete	0	Yes	undetermined	#N/A	#N/A	single-assembly	PRJNA598277	Scotian Basin
k141_229765_length_10583_cov_47.8824	10583	0.915662	0.0117633	No	No	Yes	Yes	Yes	Yes	Low-quality	0	No	undetermined	#N/A	#N/A	single-assembly	PRJNA598277	Scotian Basin
k141_2298631_length_10044_cov_11.0599	10044	0.922366	0.0109144	No	No	Yes	Yes	Yes	Yes	Low-quality	0	No	undetermined	#N/A	#N/A	co-assembly	PRJNA485648	Eastern Gulf of Mexico
k141_2302440_length_110529_cov_34.2175	110529	0.445883	0.104536	5	Yes	No	No	Yes	Yes	High-quality	0	No	lysogenic	#N/A	#N/A	co-assembly	PRJNA598277	Scotian Basin
k141_23035_length_17275_cov_14.7916	17275	0.917067	0.0117633	No	No	Yes	Yes	Yes	Yes	Low-quality	0	No	undetermined	#N/A	#N/A	co-assembly	PRJNA485648	Eastern Gulf of Mexico
k141_230355_length_17691_cov_38.9872	17691	0.279509	0.174388	2	Yes	No	No	Yes	No	Not-determined	0	No	undetermined	#N/A	#N/A	single-assembly	PRJNA598277	Scotian Basin
k141_2304986_length_23504_cov_83.8754	23504	0.531609	0.0807664	2	Yes	No	No	Yes	Yes	Low-quality	8.97	No	lysogenic	#N/A	#N/A	co-assembly	PRJNA598277	Scotian Basin
k141_2314176_length_13277_cov_12.0026	13277	0.957036	0.00654863	No	No	Yes	Yes	Yes	Yes	Low-quality	0	No	lysogenic	#N/A	#N/A	co-assembly	PRJNA598277	Scotian Basin
k141_231571_length_23155_cov_598.3809	23155	0.821522	0.0251031	5	Yes	No	Yes	Yes	Yes	Low-quality	0	No	undetermined	#N/A	#N/A	single-assembly	PRJNA485648	Eastern Gulf of Mexico
k141_2321251_length_12491_cov_20.0000	12491	0.944968	0.00776134	No	No	Yes	Yes	Yes	Yes	Low-quality	0	No	undetermined	#N/A	#N/A	co-assembly	PRJNA598277	Scotian Basin
k141_23266_length_10414_cov_35.5524	10414	0.996898	0.000848896	No	No	Yes	Yes	Yes	Yes	Low-quality	0	No	undetermined	#N/A	#N/A	single-assembly	PRJNA485648	Eastern Gulf of Mexico
k141_232784_length_19762_cov_24.4524	19762	0.708156	0.0442639	3	No	No	Yes	Yes	Yes	Not-determined	0	No	undetermined	#N/A	#N/A	single-assembly	PRJNA598277	Scotian Basin
k141_232786_length_19191_cov_33.4787	19191	0.212819	0.213073	2	Yes	No	No	Yes	Yes	High-quality	10.44	No	lysogenic	#N/A	#N/A	single-assembly	PRJNA598277	Scotian Basin
k141_233334_length_10520_cov_55.0000	10520	0.962059	0.00594228	No	No	Yes	Yes	Yes	Yes	Not-determined	0	No	undetermined	#N/A	#N/A	co-assembly	PRJNA598277	Scotian Basin
k141_2337031_length_24194_cov_279.1070	24194	0.0060854	0.794082	5	Yes	No	No	No	No	Not-determined	0	No	undetermined	#N/A	#N/A	single-assembly	PRJEB32776	Western Gulf of Mexico
k141_234803_length_11319_cov_29.7352	11319	0.995018	0.00133398	2	Yes	Yes	Yes	Yes	Yes	Low-quality	0	No	undetermined	#N/A	#N/A	single-assembly	PRJNA598277	Scotian Basin
k141_2348918_length_10964_cov_17.1068	10964	0.841053	0.0227989	2	Yes	No	Yes	Yes	Yes	Low-quality	0	No	undetermined	#N/A	#N/A	co-assembly	PRJNA485648	Eastern Gulf of Mexico
k141_235368_length_37918_cov_123.0000	37918	0.500427	0.0875576	2	Yes	No	No	Yes	Yes	Complete	0	Yes	lysogenic	#N/A	#N/A	co-assembly	PRJNA598277	Scotian Basin
k141_235468_length_22337_cov_26.8199	22337	0.801751	0.0283774	3	No	No	Yes	Yes	Yes	Medium-quality	0	No	undetermined	#N/A	#N/A	single-assembly	PRJNA598277	Scotian Basin
k141_2360356_length_19811_cov_11.9877	19811	0.0274117	0.562091	5	Yes	No	No	No	No	Not-determined	0	No	undetermined	#N/A	#N/A	co-assembly	PRJNA485648	Eastern Gulf of Mexico
k141_23604_length_15015_cov_10.0003	15015	0.970244	0.00521465	No	No	Yes	Yes	Yes	Yes	Low-quality	0	No	undetermined	#N/A	#N/A	single-assembly	PRJNA598277	Scotian Basin
k141_236248_length_11048_cov_22.3951	11048	0.564919	0.0734902	2	Yes	No	No	Yes	Yes	High-quality	0	No	undetermined	#N/A	#N/A	co-assembly	PRJNA598277	Scotian Basin
k141_236514_length_11027_cov_27.0000	11027	0.0591319	0.423114	2	Yes	No	No	Yes	No	Not-determined	0	No	undetermined	#N/A	#N/A	single-assembly	PRJNA598277	Scotian Basin
k141_2368647_length_44958_cov_16.0000	44958	0.908966	0.0124909	2	Yes	Yes	Yes	Yes	Yes	Medium-quality	0	No	undetermined	#N/A	#N/A	co-assembly	PRJNA598277	Scotian Basin
k141_2372214_length_18738_cov_235.2697	18738	0.957383	0.00654863	5	Yes	Yes	Yes	Yes	Yes	Low-quality	0	No	undetermined	#N/A	#N/A	co-assembly	PRJNA598277	Scotian Basin
k141_237429_length_10480_cov_237.5226	10480	0.26099	0.182998	2	Yes	No	No	Yes	Yes	Low-quality	0	No	undetermined	#N/A	#N/A	single-assembly	PRJNA598277	Scotian Basin
k141_237505_length_10368_cov_19.6211	10368	0.434735	0.108052	2	Yes	No	No	Yes	Yes	Low-quality	0	No	undetermined	#N/A	#N/A	single-assembly	PRJEB32776	Western Gulf of Mexico
k141_2377339_length_20366_cov_32.1525	20366	0.72934	0.0408683	2	Yes	No	Yes	Yes	Yes	Low-quality	0	No	undetermined	#N/A	#N/A	co-assembly	PRJNA598277	Scotian Basin
k141_2377770_length_12192_cov_19.2660	12192	0.910419	0.0123696	No	No	Yes	Yes	Yes	Yes	Low-quality	0	No	undetermined	#N/A	#N/A	single-assembly	PRJEB32776	Western Gulf of Mexico
k141_237877_length_14480_cov_14.3367	14480	0.961924	0.00594228	3	No	Yes	Yes	Yes	Yes	Low-quality	0	No	undetermined	#N/A	#N/A	single-assembly	PRJNA598277	Scotian Basin
k141_237931_length_18431_cov_30.9903	18431	0.663271	0.0525103	1	Yes	No	No	Yes	Yes	Medium-quality	0	No	undetermined	Podoviridae	#N/A	single-assembly	PRJNA598277	Scotian Basin
k141_238033_length_40721_cov_274.0000	40721	0.548531	0.0771283	5	Yes	No	No	Yes	Yes	Medium-quality	27.98	Yes	lysogenic	#N/A	#N/A	single-assembly	PRJNA598277	Scotian Basin
k141_2381998_length_13711_cov_17.6702	13711	0.994796	0.00133398	2	Yes	Yes	Yes	Yes	Yes	Low-quality	0	No	undetermined	#N/A	#N/A	co-assembly	PRJNA485648	Eastern Gulf of Mexico
k141_239409_length_32071_cov_136.7466	32071	0.228476	0.201431	2	Yes	No	No	Yes	Yes	Medium-quality	0	No	undetermined	#N/A	#N/A	single-assembly	PRJNA598277	Scotian Basin
k141_239640_length_10253_cov_16.0443	10253	0.156043	0.263037	2	Yes	No	No	Yes	No	Not-determined	0	No	undetermined	#N/A	#N/A	single-assembly	PRJNA485648	Eastern Gulf of Mexico
k141_239841_length_45726_cov_24.9456	45726	0.709776	0.0440213	3	No	No	Yes	Yes	Yes	Medium-quality	0	No	undetermined	#N/A	#N/A	single-assembly	PRJNA598277	Scotian Basin
k141_239927_length_15148_cov_9.0000	15148	0.851002	0.0211011	2	Yes	No	Yes	Yes	Yes	Low-quality	0	No	undetermined	#N/A	#N/A	single-assembly	PRJNA598277	Scotian Basin
k141_2403173_length_26490_cov_24.9261	26490	0.490809	0.0904681	2	Yes	No	No	Yes	Yes	Medium-quality	0	No	undetermined	#N/A	#N/A	co-assembly	PRJNA485648	Eastern Gulf of Mexico
k141_2404653_length_10245_cov_346.1320	10245	0.542992	0.0780985	2	Yes	No	No	Yes	Yes	Low-quality	0	No	undetermined	#N/A	#N/A	co-assembly	PRJNA598277	Scotian Basin
k141_2407950_length_17145_cov_11.9411	17145	0.893575	0.0140674	2	Yes	No	Yes	Yes	Yes	Low-quality	0	No	undetermined	#N/A	#N/A	co-assembly	PRJNA598277	Scotian Basin
k141_2409654_length_11762_cov_14.0000	11762	0.547802	0.0774921	2	Yes	No	No	Yes	Yes	Not-determined	0	No	lysogenic	#N/A	#N/A	co-assembly	PRJNA485648	Eastern Gulf of Mexico
k141_2409796_length_22092_cov_37.2829	22092	0.939087	0.00873151	3	No	Yes	Yes	Yes	Yes	Complete	0	Yes	undetermined	#N/A	#N/A	co-assembly	PRJNA598277	Scotian Basin
k141_2411243_length_11820_cov_12.3239	11820	0.778775	0.0321368	2	Yes	No	Yes	Yes	Yes	Low-quality	0	No	undetermined	Myoviridae	#N/A	co-assembly	PRJNA598277	Scotian Basin
k141_241180_length_14008_cov_42.0548	14008	0.702099	0.0454766	2	Yes	No	Yes	Yes	Yes	Low-quality	0	No	undetermined	#N/A	#N/A	co-assembly	PRJNA598277	Scotian Basin
k141_2413334_length_22807_cov_44.0000	22807	0.632184	0.0593015	2	Yes	No	No	Yes	Yes	Low-quality	0	No	undetermined	#N/A	#N/A	co-assembly	PRJNA598277	Scotian Basin
k141_241341_length_23738_cov_181.8403	23738	0.0822213	0.370361	2	Yes	No	No	Yes	Yes	Low-quality	0	No	undetermined	#N/A	#N/A	single-assembly	PRJNA598277	Scotian Basin
k141_2417526_length_14817_cov_18.4831	14817	0.93653	0.00897405	2	Yes	Yes	Yes	Yes	Yes	Low-quality	0	No	undetermined	#N/A	#N/A	single-assembly	PRJNA431796	Pacific Ocean:Santa Monica Mounds
k141_2421541_length_11772_cov_40.5020	11772	0.861535	0.0194033	3	No	No	Yes	Yes	No	Not-determined	0	No	undetermined	#N/A	#N/A	co-assembly	PRJNA598277	Scotian Basin
k141_242239_length_10900_cov_22.0000	10900	0.981864	0.00339559	No	No	Yes	Yes	Yes	Yes	Low-quality	0	No	undetermined	#N/A	#N/A	co-assembly	PRJNA598277	Scotian Basin
k141_242395_length_13631_cov_10.9919	13631	0.545334	0.0778559	2	Yes	No	No	Yes	Yes	Low-quality	0	No	undetermined	#N/A	#N/A	single-assembly	PRJNA598277	Scotian Basin
k141_24284_length_13058_cov_33.0883	13058	0.901072	0.0130973	No	No	Yes	Yes	Yes	Yes	Low-quality	0	No	undetermined	#N/A	#N/A	co-assembly	PRJEB32776	Western Gulf of Mexico
k141_242845_length_24995_cov_8.0000	24995	0.937211	0.00885278	No	No	Yes	Yes	Yes	Yes	Low-quality	0	No	undetermined	#N/A	#N/A	single-assembly	PRJNA598277	Scotian Basin
k141_242991_length_18718_cov_15.0000	18718	0.642998	0.0569973	2	Yes	No	No	Yes	No	Low-quality	0	No	undetermined	#N/A	#N/A	single-assembly	PRJNA598277	Scotian Basin
k141_243161_length_16390_cov_27.8376	16390	0.969566	0.00521465	No	No	Yes	Yes	Yes	Yes	Low-quality	0	No	undetermined	#N/A	#N/A	single-assembly	PRJNA485648	Eastern Gulf of Mexico
k141_2431916_length_16713_cov_26.3975	16713	0.0852114	0.363691	2	Yes	No	No	Yes	Yes	Low-quality	0	No	undetermined	#N/A	#N/A	co-assembly	PRJNA598277	Scotian Basin
k141_2432231_length_50174_cov_10.2335	50174	0.63838	0.0576037	2	Yes	No	No	Yes	Yes	Low-quality	0	No	lysogenic	#N/A	#N/A	co-assembly	PRJNA485648	Eastern Gulf of Mexico
k141_2433050_length_10780_cov_15.0000	10780	0.948341	0.00727625	No	No	Yes	Yes	Yes	Yes	Not-determined	0	No	undetermined	#N/A	#N/A	co-assembly	PRJNA598277	Scotian Basin
k141_2437076_length_23847_cov_93.0000	23847	0.549012	0.0771283	2	Yes	No	No	Yes	Yes	Low-quality	0	No	undetermined	#N/A	#N/A	co-assembly	PRJNA598277	Scotian Basin
k141_2443617_length_14251_cov_10.9926	14251	0.778233	0.0322581	3	No	No	Yes	Yes	Yes	Low-quality	0	No	undetermined	#N/A	#N/A	co-assembly	PRJNA485648	Eastern Gulf of Mexico
k141_2445341_length_18709_cov_75.4823	18709	0.875879	0.0170992	3	No	No	Yes	Yes	Yes	Low-quality	0	No	undetermined	#N/A	#N/A	co-assembly	PRJNA598277	Scotian Basin
k141_2445505_length_19594_cov_64.8042	19594	0.946971	0.00739753	No	No	Yes	Yes	Yes	Yes	Low-quality	0	No	undetermined	#N/A	#N/A	co-assembly	PRJNA598277	Scotian Basin
k141_2451155_length_25712_cov_20.0196	25712	0.934697	0.00933786	3	No	Yes	Yes	Yes	Yes	Medium-quality	0	No	undetermined	#N/A	#N/A	co-assembly	PRJNA598277	Scotian Basin
k141_2456312_length_10895_cov_6.0017	10895	0.811372	0.0268009	2	Yes	No	Yes	Yes	Yes	Low-quality	17.08	No	lysogenic	#N/A	#N/A	co-assembly	PRJNA485648	Eastern Gulf of Mexico
k141_2457636_length_12021_cov_9.0057	12021	0.832053	0.0238904	3	No	No	Yes	Yes	Yes	Low-quality	0	No	undetermined	#N/A	#N/A	co-assembly	PRJNA598277	Scotian Basin
k141_2460066_length_17314_cov_17.7194	17314	0.936165	0.00897405	3	No	Yes	Yes	Yes	Yes	Low-quality	0	No	undetermined	#N/A	#N/A	co-assembly	PRJNA598277	Scotian Basin
k141_246034_length_11254_cov_26.5764	11254	0.115574	0.310817	5	Yes	No	No	Yes	No	Not-determined	0	No	undetermined	#N/A	#N/A	single-assembly	PRJNA598277	Scotian Basin
k141_2465630_length_15916_cov_22.0000	15916	0.383017	0.126122	2	Yes	No	No	Yes	Yes	Low-quality	0	No	undetermined	#N/A	#N/A	co-assembly	PRJNA598277	Scotian Basin
k141_2470550_length_14131_cov_7.0000	14131	0.948071	0.00727625	3	No	Yes	Yes	Yes	Yes	Low-quality	0	No	undetermined	#N/A	#N/A	co-assembly	PRJNA485648	Eastern Gulf of Mexico
k141_2471878_length_54490_cov_51.7711	54490	0.707913	0.0443852	2	Yes	No	Yes	Yes	Yes	Medium-quality	0	No	undetermined	#N/A	#N/A	co-assembly	PRJNA598277	Scotian Basin
k141_247324_length_12777_cov_29.0000	12777	0.804082	0.0281349	3	No	No	Yes	Yes	Yes	High-quality	0	No	undetermined	#N/A	#N/A	single-assembly	PRJNA598277	Scotian Basin
k141_2477637_length_19001_cov_38.2606	19001	0.934681	0.00933786	No	No	Yes	Yes	Yes	No	Not-determined	0	No	undetermined	#N/A	#N/A	co-assembly	PRJNA598277	Scotian Basin
k141_247919_length_13026_cov_8.0000	13026	0.249528	0.190032	2	Yes	No	No	Yes	Yes	Low-quality	0	No	undetermined	#N/A	#N/A	single-assembly	PRJNA485648	Eastern Gulf of Mexico
k141_2480742_length_13926_cov_99.9196	13926	0.894335	0.0140674	3	No	No	Yes	Yes	Yes	Low-quality	0	No	undetermined	#N/A	#N/A	co-assembly	PRJNA598277	Scotian Basin
k141_24814_length_12573_cov_18.0000	12573	0.639661	0.0573611	2	Yes	No	No	Yes	Yes	Low-quality	0	No	undetermined	#N/A	#N/A	single-assembly	PRJNA598277	Scotian Basin
k141_248442_length_12437_cov_10.0000	12437	0.906524	0.0127334	3	No	Yes	Yes	Yes	Yes	Low-quality	0	No	undetermined	#N/A	#N/A	single-assembly	PRJNA598277	Scotian Basin
k141_248495_length_41597_cov_10.0000	41597	0.116727	0.309605	2	Yes	No	No	Yes	Yes	Complete	0	Yes	undetermined	#N/A	#N/A	single-assembly	PRJNA598277	Scotian Basin
k141_2485720_length_14217_cov_141.1653	14217	0.966261	0.00545719	3	No	Yes	Yes	Yes	Yes	Low-quality	0	No	undetermined	#N/A	#N/A	co-assembly	PRJNA598277	Scotian Basin
k141_248578_length_22621_cov_64.8858	22621	0.956857	0.00654863	2	Yes	Yes	Yes	Yes	Yes	Medium-quality	0	No	undetermined	#N/A	#N/A	co-assembly	PRJNA598277	Scotian Basin
k141_24897_length_12842_cov_51.3745	12842	0.910459	0.0123696	No	No	Yes	Yes	Yes	No	Not-determined	0	No	undetermined	#N/A	#N/A	co-assembly	PRJNA598277	Scotian Basin
k141_249128_length_11129_cov_21.1811	11129	0.959721	0.00642736	No	No	Yes	Yes	Yes	Yes	Low-quality	0	No	undetermined	#N/A	#N/A	co-assembly	PRJNA485648	Eastern Gulf of Mexico
k141_249216_length_17357_cov_24.5473	17357	0.72428	0.0411108	2	Yes	No	Yes	Yes	Yes	Low-quality	0	No	undetermined	#N/A	#N/A	single-assembly	PRJNA598277	Scotian Basin
k141_2492275_length_14626_cov_9.0000	14626	0.996857	0.000848896	No	No	Yes	Yes	Yes	Yes	Low-quality	63.91	No	lysogenic	#N/A	#N/A	co-assembly	PRJNA485648	Eastern Gulf of Mexico
k141_249286_length_16607_cov_10.0926	16607	0.756948	0.0355324	3	No	No	Yes	Yes	Yes	Medium-quality	0	No	undetermined	#N/A	#N/A	single-assembly	PRJNA598277	Scotian Basin
k141_2496892_length_41344_cov_25.6426	41344	0.609812	0.0651225	2	Yes	No	No	Yes	Yes	Complete	0	Yes	undetermined	#N/A	#N/A	co-assembly	PRJNA485648	Eastern Gulf of Mexico
k141_2498965_length_38525_cov_27.0000	38525	0.655906	0.0544506	2	Yes	No	No	Yes	Yes	High-quality	0	No	undetermined	#N/A	#N/A	co-assembly	PRJNA485648	Eastern Gulf of Mexico
k141_249921_length_44774_cov_462.0000	44774	0.969113	0.00533592	2	Yes	Yes	Yes	Yes	Yes	Complete	0	Yes	undetermined	#N/A	#N/A	single-assembly	PRJNA485648	Eastern Gulf of Mexico
k141_2499828_length_25923_cov_14.7890	25923	0.634497	0.0589377	2	Yes	No	No	Yes	Yes	Medium-quality	0	No	undetermined	#N/A	#N/A	co-assembly	PRJNA485648	Eastern Gulf of Mexico
k141_250594_length_11152_cov_17.6362	11152	0.970361	0.00521465	No	No	Yes	Yes	Yes	Yes	Low-quality	0	No	undetermined	#N/A	#N/A	single-assembly	PRJNA598277	Scotian Basin
k141_2509648_length_34679_cov_50.3381	34679	0.405944	0.11836	5	Yes	No	No	Yes	No	Low-quality	82.25	No	lysogenic	#N/A	#N/A	co-assembly	PRJEB32776	Western Gulf of Mexico
k141_2515824_length_13420_cov_22.0000	13420	0.955733	0.00654863	No	No	Yes	Yes	Yes	Yes	Low-quality	0	No	undetermined	#N/A	#N/A	co-assembly	PRJNA598277	Scotian Basin
k141_251638_length_14152_cov_16.7144	14152	0.910962	0.0123696	No	No	Yes	Yes	Yes	Yes	Not-determined	0	No	undetermined	#N/A	#N/A	co-assembly	PRJNA485648	Eastern Gulf of Mexico
k141_2518904_length_19208_cov_13.0000	19208	0.932783	0.00933786	No	No	Yes	Yes	Yes	No	Not-determined	0	No	undetermined	#N/A	#N/A	co-assembly	PRJNA598277	Scotian Basin
k141_252148_length_19859_cov_187.5823	19859	0.948219	0.00727626	2	Yes	Yes	Yes	Yes	Yes	Low-quality	0	No	undetermined	#N/A	#N/A	co-assembly	PRJEB32776	Western Gulf of Mexico
k141_2523406_length_12196_cov_20.5246	12196	0.914559	0.0117633	No	No	Yes	Yes	Yes	Yes	Low-quality	0	No	undetermined	#N/A	#N/A	co-assembly	PRJEB32776	Western Gulf of Mexico
k141_2523625_length_18076_cov_8.0000	18076	0.991353	0.00206161	No	No	Yes	Yes	Yes	No	Not-determined	0	No	undetermined	#N/A	#N/A	co-assembly	PRJNA485648	Eastern Gulf of Mexico
k141_2526230_length_15436_cov_13.6452	15436	0.901411	0.012976	No	No	Yes	Yes	Yes	No	Not-determined	0	No	undetermined	#N/A	#N/A	co-assembly	PRJNA598277	Scotian Basin
k141_2530348_length_10529_cov_86.0453	10529	0.959955	0.00642736	No	No	Yes	Yes	Yes	Yes	Not-determined	0	No	undetermined	#N/A	#N/A	co-assembly	PRJNA598277	Scotian Basin
k141_253152_length_38446_cov_98.0000	38446	0.336579	0.144919	2	Yes	No	No	Yes	Yes	Complete	0	Yes	undetermined	#N/A	#N/A	single-assembly	PRJNA598277	Scotian Basin
k141_2532614_length_18576_cov_27.0756	18576	0.720954	0.042081	3	No	No	Yes	Yes	Yes	Low-quality	0	No	undetermined	#N/A	#N/A	co-assembly	PRJNA598277	Scotian Basin
k141_254583_length_22474_cov_319.0186	22474	0.114371	0.313485	2	Yes	No	No	Yes	No	Not-determined	0	No	undetermined	#N/A	#N/A	single-assembly	PRJNA598277	Scotian Basin
k141_2546195_length_10778_cov_10.0000	10778	0.913473	0.0118846	1	Yes	Yes	Yes	Yes	Yes	Low-quality	0	No	undetermined	Siphoviridae	Siphoviridae	co-assembly	PRJNA485648	Eastern Gulf of Mexico
k141_2546946_length_10543_cov_44.2503	10543	0.894282	0.0140674	2	Yes	No	Yes	Yes	Yes	Low-quality	0	No	undetermined	#N/A	#N/A	single-assembly	PRJEB32776	Western Gulf of Mexico
k141_25478_length_28005_cov_19.1612	28005	0.943306	0.00788261	2	Yes	Yes	Yes	Yes	Yes	Low-quality	0	No	undetermined	#N/A	#N/A	single-assembly	PRJNA598277	Scotian Basin
k141_254815_length_14213_cov_148.8063	14213	0.932358	0.00945913	2	Yes	Yes	Yes	Yes	Yes	Low-quality	0	No	undetermined	#N/A	#N/A	single-assembly	PRJNA598277	Scotian Basin
k141_2558981_length_15597_cov_13.0000	15597	0.982503	0.00339559	2	Yes	Yes	Yes	Yes	Yes	Low-quality	0	No	undetermined	#N/A	#N/A	co-assembly	PRJNA485648	Eastern Gulf of Mexico
k141_2559728_length_35227_cov_27.0000	35227	0.399607	0.120422	2	Yes	No	No	Yes	Yes	Complete	0	Yes	undetermined	#N/A	#N/A	co-assembly	PRJNA598277	Scotian Basin
k141_2560723_length_20064_cov_12.7925	20064	0.962651	0.005821	2	Yes	Yes	Yes	Yes	Yes	Low-quality	0	No	undetermined	#N/A	#N/A	co-assembly	PRJNA485648	Eastern Gulf of Mexico
k141_2562104_length_17019_cov_17.1076	17019	0.955343	0.00654863	No	No	Yes	Yes	Yes	No	Not-determined	0	No	undetermined	#N/A	#N/A	co-assembly	PRJNA485648	Eastern Gulf of Mexico
k141_256398_length_16807_cov_12.0000	16807	0.99422	0.00157652	No	No	Yes	Yes	Yes	Yes	Not-determined	0	No	undetermined	#N/A	#N/A	single-assembly	PRJNA598277	Scotian Basin
k141_256405_length_11730_cov_18.5612	11730	0.800291	0.0287412	3	No	No	Yes	Yes	Yes	Medium-quality	0	No	undetermined	#N/A	#N/A	single-assembly	PRJNA598277	Scotian Basin
k141_2565383_length_12801_cov_28.0071	12801	0.936029	0.00897405	No	No	Yes	Yes	Yes	No	Not-determined	0	No	undetermined	#N/A	#N/A	co-assembly	PRJNA598277	Scotian Basin
k141_256998_length_12007_cov_31.6022	12007	0.941494	0.00836769	No	No	Yes	Yes	Yes	Yes	Low-quality	0	No	undetermined	#N/A	#N/A	single-assembly	PRJNA485648	Eastern Gulf of Mexico
k141_2576354_length_10301_cov_124.1635	10301	0.865238	0.0189183	2	Yes	No	Yes	Yes	Yes	Low-quality	0	No	undetermined	#N/A	#N/A	co-assembly	PRJNA598277	Scotian Basin
k141_257786_length_15845_cov_46.2659	15845	0.852522	0.0209799	2	Yes	No	Yes	Yes	Yes	Low-quality	0	No	undetermined	Podoviridae	#N/A	single-assembly	PRJEB32776	Western Gulf of Mexico
k141_2578905_length_17390_cov_31.6217	17390	0.759338	0.0351686	2	Yes	No	Yes	Yes	Yes	Low-quality	0	No	undetermined	#N/A	#N/A	co-assembly	PRJEB32776	Western Gulf of Mexico
k141_258276_length_110951_cov_43.9697	110951	0.5135	0.0844046	5	Yes	No	No	Yes	Yes	Medium-quality	73.18	No	lysogenic	#N/A	#N/A	single-assembly	PRJNA598277	Scotian Basin
k141_258683_length_12768_cov_12.4424	12768	0.832066	0.0238904	2	Yes	No	Yes	Yes	Yes	Low-quality	0	No	undetermined	#N/A	#N/A	single-assembly	PRJNA598277	Scotian Basin
k141_2592678_length_14217_cov_144.0000	14217	0.0316481	0.534683	2	Yes	No	No	Yes	Yes	Low-quality	0	No	undetermined	#N/A	#N/A	co-assembly	PRJNA598277	Scotian Basin
k141_2594337_length_12913_cov_44.0949	12913	0.906389	0.0127334	No	No	Yes	Yes	Yes	Yes	Low-quality	0	No	undetermined	#N/A	#N/A	co-assembly	PRJNA598277	Scotian Basin
k141_259595_length_21781_cov_9.0204	21781	0.136954	0.282319	5	Yes	No	No	Yes	No	Not-determined	0	No	undetermined	#N/A	#N/A	single-assembly	PRJNA485648	Eastern Gulf of Mexico
k141_2597199_length_10982_cov_41.0000	10982	0.934595	0.00933786	No	No	Yes	Yes	Yes	Yes	Low-quality	0	No	undetermined	#N/A	#N/A	co-assembly	PRJNA598277	Scotian Basin
k141_260504_length_16810_cov_9.0000	16810	0.90524	0.0127334	No	No	Yes	Yes	Yes	Yes	Low-quality	0	No	undetermined	#N/A	#N/A	single-assembly	PRJNA598277	Scotian Basin
k141_260516_length_17551_cov_120.7855	17551	0.113468	0.314941	2	Yes	No	No	Yes	Yes	Low-quality	0	No	undetermined	#N/A	#N/A	single-assembly	PRJNA598277	Scotian Basin
k141_2609114_length_12321_cov_10.3873	12321	0.885778	0.0151589	2	Yes	No	Yes	Yes	Yes	Low-quality	0	No	undetermined	Podoviridae	#N/A	co-assembly	PRJNA485648	Eastern Gulf of Mexico
k141_261198_length_24820_cov_12.2325	24820	0.913179	0.0118846	3	No	Yes	Yes	Yes	Yes	Low-quality	0	No	lysogenic	#N/A	#N/A	single-assembly	PRJNA598277	Scotian Basin
k141_2615934_length_25396_cov_87.2491	25396	0.191852	0.2309	2	Yes	No	No	Yes	Yes	Low-quality	0	No	undetermined	#N/A	#N/A	co-assembly	PRJNA598277	Scotian Basin
k141_2616591_length_10433_cov_60.4403	10433	0.0542565	0.439607	2	Yes	No	No	Yes	Yes	Low-quality	0	No	undetermined	#N/A	#N/A	co-assembly	PRJNA598277	Scotian Basin
k141_2618227_length_11967_cov_36.3346	11967	0.0932832	0.347199	2	Yes	No	No	Yes	Yes	Low-quality	0	No	undetermined	Siphoviridae	#N/A	co-assembly	PRJEB32776	Western Gulf of Mexico
k141_2620831_length_16190_cov_14.0000	16190	0.886751	0.0150376	2	Yes	No	Yes	Yes	Yes	Low-quality	0	No	undetermined	#N/A	#N/A	co-assembly	PRJNA485648	Eastern Gulf of Mexico
k141_262150_length_21555_cov_11.0000	21555	0.91691	0.0117633	3	No	Yes	Yes	Yes	Yes	Low-quality	0	No	undetermined	#N/A	#N/A	single-assembly	PRJNA598277	Scotian Basin
k141_26300_length_21746_cov_13.0000	21746	0.884815	0.0152801	3	No	No	Yes	Yes	Yes	Low-quality	0	No	undetermined	#N/A	#N/A	single-assembly	PRJNA598277	Scotian Basin
k141_2630905_length_11142_cov_12.5071	11142	0.347305	0.139219	2	Yes	No	No	Yes	Yes	Low-quality	0	No	undetermined	#N/A	#N/A	co-assembly	PRJNA598277	Scotian Basin
k141_2632180_length_13333_cov_20.0000	13333	0.963609	0.00569973	3	No	Yes	Yes	Yes	Yes	High-quality	0	No	undetermined	#N/A	#N/A	co-assembly	PRJNA485648	Eastern Gulf of Mexico
k141_2635802_length_15993_cov_69.3684	15993	0.995638	0.00133398	No	No	Yes	Yes	Yes	Yes	Low-quality	0	No	undetermined	#N/A	#N/A	single-assembly	PRJNA431796	Pacific Ocean:Santa Monica Mounds
k141_263663_length_42631_cov_155.1057	42631	0.832714	0.0238904	2	Yes	No	Yes	Yes	Yes	Low-quality	18.22	No	lysogenic	#N/A	#N/A	single-assembly	PRJNA485648	Eastern Gulf of Mexico
k141_2637158_length_10487_cov_23.0000	10487	0.666275	0.0520252	2	Yes	No	No	Yes	Yes	Low-quality	0	No	undetermined	#N/A	#N/A	co-assembly	PRJNA598277	Scotian Basin
k141_26387_length_108238_cov_201.0000	108238	0.943646	0.00788261	4	Yes	Yes	Yes	Yes	Yes	Complete	9.65	Yes	lysogenic	#N/A	#N/A	co-assembly	PRJNA598277	Scotian Basin
k141_2638881_length_11021_cov_224.0164	11021	0.945504	0.0075188	No	No	Yes	Yes	Yes	No	Low-quality	39.11	No	lysogenic	#N/A	#N/A	co-assembly	PRJNA598277	Scotian Basin
k141_2640864_length_10897_cov_8.8974	10897	0.987611	0.00278923	No	No	Yes	Yes	Yes	Yes	Low-quality	0	No	undetermined	#N/A	#N/A	co-assembly	PRJNA598277	Scotian Basin
k141_2647121_length_10685_cov_8.0000	10685	0.989192	0.00242542	2	Yes	Yes	Yes	Yes	Yes	Low-quality	0	No	undetermined	#N/A	#N/A	co-assembly	PRJNA485648	Eastern Gulf of Mexico
k141_265779_length_12923_cov_29.0000	12923	0.792746	0.0295901	2	Yes	No	Yes	Yes	Yes	Low-quality	0	No	undetermined	#N/A	#N/A	single-assembly	PRJNA598277	Scotian Basin
k141_266056_length_25705_cov_11.0000	25705	0.985229	0.00303177	3	No	Yes	Yes	Yes	Yes	Not-determined	0	No	undetermined	#N/A	#N/A	single-assembly	PRJNA598277	Scotian Basin
k141_2663492_length_15250_cov_16.9767	15250	0.901291	0.0130973	2	Yes	Yes	Yes	Yes	Yes	Low-quality	0	No	undetermined	#N/A	#N/A	co-assembly	PRJNA598277	Scotian Basin
k141_2666645_length_14141_cov_9.0000	14141	0.910469	0.0123696	No	No	Yes	Yes	Yes	No	Not-determined	0	No	undetermined	#N/A	#N/A	co-assembly	PRJNA485648	Eastern Gulf of Mexico
k141_2667156_length_26152_cov_57.3789	26152	0.916594	0.0117633	3	No	Yes	Yes	Yes	Yes	Low-quality	0	No	lysogenic	#N/A	#N/A	co-assembly	PRJNA485648	Eastern Gulf of Mexico
k141_2669595_length_37317_cov_59.0000	37317	0.898253	0.0135823	2	Yes	No	Yes	Yes	Yes	Medium-quality	0	No	undetermined	#N/A	#N/A	co-assembly	PRJNA485648	Eastern Gulf of Mexico
k141_267017_length_23607_cov_23.9784	23607	0.109532	0.319428	5	Yes	No	No	Yes	Yes	High-quality	34.01	No	lysogenic	#N/A	#N/A	single-assembly	PRJNA598277	Scotian Basin
k141_2673385_length_11485_cov_134.2558	11485	0.932173	0.00945913	No	No	Yes	Yes	Yes	No	Not-determined	0	No	undetermined	#N/A	#N/A	co-assembly	PRJNA598277	Scotian Basin
k141_2673853_length_11648_cov_199.8558	11648	0.15621	0.262915	5	Yes	No	No	Yes	No	Not-determined	0	No	undetermined	#N/A	#N/A	co-assembly	PRJNA598277	Scotian Basin
k141_2677441_length_10179_cov_165.0417	10179	0.970525	0.00509338	2	Yes	Yes	Yes	Yes	Yes	Low-quality	0	No	undetermined	#N/A	#N/A	co-assembly	PRJNA598277	Scotian Basin
k141_268779_length_10057_cov_19.0000	10057	0.998875	0.000242542	1	Yes	Yes	Yes	Yes	Yes	Low-quality	0	No	undetermined	Podoviridae	#N/A	single-assembly	PRJNA598277	Scotian Basin
k141_269051_length_25805_cov_14.0000	25805	0.730937	0.0405045	3	No	No	Yes	Yes	Yes	High-quality	0	No	lysogenic	#N/A	#N/A	single-assembly	PRJNA598277	Scotian Basin
k141_269344_length_16390_cov_53.9758	16390	0.943331	0.00788261	No	No	Yes	Yes	Yes	Yes	Low-quality	0	No	undetermined	#N/A	#N/A	co-assembly	PRJEB32776	Western Gulf of Mexico
k141_269631_length_13494_cov_13.3274	13494	0.902251	0.012976	No	No	Yes	Yes	Yes	Yes	Not-determined	0	No	undetermined	#N/A	#N/A	single-assembly	PRJNA598277	Scotian Basin
k141_2696589_length_15253_cov_6.9913	15253	0.149325	0.269343	2	Yes	No	No	Yes	Yes	Not-determined	0	No	undetermined	#N/A	#N/A	co-assembly	PRJNA485648	Eastern Gulf of Mexico
k141_2698007_length_40289_cov_10.0000	40289	0.770196	0.0332282	2	Yes	No	Yes	Yes	Yes	Medium-quality	0	Yes	undetermined	#N/A	#N/A	co-assembly	PRJNA485648	Eastern Gulf of Mexico
k141_2698229_length_11321_cov_8.0000	11321	0.956822	0.00654863	No	No	Yes	Yes	Yes	Yes	Low-quality	0	No	undetermined	#N/A	#N/A	co-assembly	PRJNA485648	Eastern Gulf of Mexico
k141_2699227_length_17181_cov_9.0000	17181	0.538033	0.0795537	2	Yes	No	No	Yes	Yes	Low-quality	0	No	undetermined	#N/A	#N/A	co-assembly	PRJNA598277	Scotian Basin
k141_270244_length_20651_cov_25.8909	20651	0.192458	0.230293	2	Yes	No	No	Yes	Yes	Medium-quality	0	No	undetermined	#N/A	#N/A	single-assembly	PRJNA598277	Scotian Basin
k141_2703683_length_16378_cov_9.0000	16378	0.96298	0.00569973	No	No	Yes	Yes	Yes	No	Not-determined	0	No	undetermined	#N/A	#N/A	co-assembly	PRJNA485648	Eastern Gulf of Mexico
k141_2704363_length_99095_cov_21.1152	99095	0.85685	0.0204948	5	Yes	No	Yes	Yes	Yes	Low-quality	0	No	undetermined	#N/A	#N/A	co-assembly	PRJNA598277	Scotian Basin
k141_270451_length_10573_cov_8.6930	10573	0.970144	0.00521465	No	No	Yes	Yes	Yes	Yes	Low-quality	0	No	undetermined	#N/A	#N/A	single-assembly	PRJNA598277	Scotian Basin
k141_2710421_length_11554_cov_13.0000	11554	0.253273	0.187849	2	Yes	No	No	Yes	Yes	Low-quality	0	No	undetermined	#N/A	#N/A	co-assembly	PRJNA598277	Scotian Basin
k141_2714893_length_41125_cov_40.0014	41125	0.933788	0.00933786	2	Yes	Yes	Yes	Yes	Yes	Complete	0	Yes	undetermined	#N/A	#N/A	co-assembly	PRJNA598277	Scotian Basin
k141_2717386_length_10290_cov_37.0000	10290	0.931561	0.0095804	No	No	Yes	Yes	Yes	Yes	Low-quality	0	No	undetermined	#N/A	#N/A	co-assembly	PRJNA598277	Scotian Basin
k141_2720762_length_32357_cov_20.0000	32357	0.214595	0.211739	2	Yes	No	No	Yes	Yes	Medium-quality	0	No	undetermined	#N/A	#N/A	co-assembly	PRJNA598277	Scotian Basin
k141_2722685_length_13553_cov_12.0000	13553	0.988819	0.00254669	5	Yes	Yes	Yes	Yes	Yes	Low-quality	0	No	undetermined	#N/A	#N/A	co-assembly	PRJNA598277	Scotian Basin
k141_2726034_length_11406_cov_7.0000	11406	0.71063	0.0440213	3	No	No	Yes	Yes	Yes	Low-quality	0	No	undetermined	#N/A	#N/A	co-assembly	PRJNA485648	Eastern Gulf of Mexico
k141_2726285_length_11155_cov_75.4519	11155	0.970062	0.00521465	No	No	Yes	Yes	Yes	No	Low-quality	70.69	No	lysogenic	#N/A	#N/A	co-assembly	PRJNA598277	Scotian Basin
k141_272929_length_15700_cov_16.9177	15700	0.941566	0.00836769	No	No	Yes	Yes	Yes	Yes	Low-quality	0	No	undetermined	#N/A	#N/A	single-assembly	PRJNA598277	Scotian Basin
k141_273567_length_12638_cov_7.0000	12638	0.767062	0.033592	2	Yes	No	Yes	Yes	Yes	Low-quality	0	No	undetermined	#N/A	#N/A	single-assembly	PRJNA485648	Eastern Gulf of Mexico
k141_273638_length_57453_cov_27.0000	57453	0.64105	0.0573611	2	Yes	No	No	Yes	Yes	Complete	0	Yes	undetermined	#N/A	#N/A	single-assembly	PRJNA598277	Scotian Basin
k141_2737055_length_13035_cov_86.2770	13035	0.882591	0.0158865	2	Yes	No	Yes	Yes	Yes	Low-quality	0	No	undetermined	#N/A	#N/A	co-assembly	PRJNA485648	Eastern Gulf of Mexico
k141_274032_length_16345_cov_13.0447	16345	0.63713	0.0578462	2	Yes	No	No	Yes	Yes	Low-quality	0	No	undetermined	#N/A	#N/A	single-assembly	PRJNA485648	Eastern Gulf of Mexico
k141_2742242_length_16793_cov_102.3401	16793	0.0266778	0.566335	2	Yes	No	No	Yes	Yes	Low-quality	23.88	No	lysogenic	#N/A	#N/A	co-assembly	PRJNA598277	Scotian Basin
k141_2744672_length_13878_cov_33.0027	13878	0.989428	0.00242542	No	No	Yes	Yes	Yes	Yes	Low-quality	0	No	undetermined	#N/A	#N/A	co-assembly	PRJNA598277	Scotian Basin
k141_275149_length_12441_cov_14.2024	12441	0.991952	0.00206161	2	Yes	Yes	Yes	Yes	Yes	Low-quality	0	No	undetermined	#N/A	#N/A	single-assembly	PRJNA598277	Scotian Basin
k141_275956_length_40819_cov_18.5047	40819	0.343224	0.140917	2	Yes	No	No	Yes	Yes	High-quality	0	No	undetermined	#N/A	#N/A	co-assembly	PRJNA598277	Scotian Basin
k141_2759879_length_27391_cov_23.7142	27391	0.831752	0.0240116	3	No	No	Yes	Yes	Yes	Not-determined	0	No	undetermined	#N/A	#N/A	co-assembly	PRJNA598277	Scotian Basin
k141_2760984_length_22023_cov_12.4086	22023	0.717127	0.0426874	3	No	No	Yes	Yes	Yes	Not-determined	0	No	undetermined	#N/A	#N/A	co-assembly	PRJNA485648	Eastern Gulf of Mexico
k141_2772355_length_14017_cov_13.9491	14017	0.972909	0.0046083	No	No	Yes	Yes	Yes	Yes	Low-quality	0	No	undetermined	#N/A	#N/A	co-assembly	PRJNA485648	Eastern Gulf of Mexico
k141_2774193_length_41827_cov_169.0000	41827	0.464245	0.0988358	2	Yes	No	No	Yes	Yes	Complete	0	Yes	undetermined	#N/A	#N/A	co-assembly	PRJNA598277	Scotian Basin
k141_2776328_length_13186_cov_94.7996	13186	0.968198	0.00533592	No	No	Yes	Yes	Yes	Yes	Not-determined	0	No	undetermined	#N/A	#N/A	co-assembly	PRJNA598277	Scotian Basin
k141_2777905_length_14498_cov_108.0000	14498	0.279519	0.174388	2	Yes	No	No	Yes	Yes	Low-quality	0	No	undetermined	#N/A	#N/A	co-assembly	PRJNA485648	Eastern Gulf of Mexico
k141_277900_length_46349_cov_32.4383	46349	0.532316	0.0806452	2	Yes	No	No	Yes	Yes	Complete	0	Yes	undetermined	#N/A	#N/A	single-assembly	PRJNA598277	Scotian Basin
k141_2784082_length_15861_cov_27.4500	15861	0.59585	0.0670628	4	Yes	No	No	Yes	Yes	Low-quality	24.3	No	lysogenic	#N/A	#N/A	co-assembly	PRJNA598277	Scotian Basin
k141_2784881_length_97996_cov_38.0000	97996	0.584878	0.0692457	5	Yes	No	No	Yes	Yes	Medium-quality	0	No	undetermined	#N/A	#N/A	co-assembly	PRJNA598277	Scotian Basin
k141_278805_length_10111_cov_12.0000	10111	0.975072	0.00400194	No	No	Yes	Yes	Yes	Yes	Low-quality	0	No	undetermined	#N/A	#N/A	single-assembly	PRJNA598277	Scotian Basin
k141_278902_length_52956_cov_22.0245	52956	0.484781	0.0918021	2	Yes	No	No	Yes	Yes	Complete	0	Yes	lysogenic	#N/A	#N/A	single-assembly	PRJNA598277	Scotian Basin
k141_279445_length_12956_cov_10.0000	12956	0.973885	0.00436575	2	Yes	Yes	Yes	Yes	Yes	Low-quality	36.1	No	lysogenic	#N/A	#N/A	single-assembly	PRJNA598277	Scotian Basin
k141_279528_length_10053_cov_13.7779	10053	0.495747	0.0894979	2	Yes	No	No	Yes	Yes	Low-quality	0	No	undetermined	#N/A	#N/A	co-assembly	PRJEB32776	Western Gulf of Mexico
k141_2807326_length_36472_cov_40.1651	36472	0.718718	0.0423236	2	Yes	No	Yes	Yes	Yes	High-quality	0	No	undetermined	#N/A	#N/A	co-assembly	PRJNA598277	Scotian Basin
k141_2808016_length_27252_cov_49.0000	27252	0.889418	0.0147951	2	Yes	No	Yes	Yes	Yes	Medium-quality	0	No	lysogenic	Siphoviridae	#N/A	single-assembly	PRJNA431796	Pacific Ocean:Santa Monica Mounds
k141_2810928_length_10607_cov_10.0000	10607	0.922798	0.0106718	No	No	Yes	Yes	Yes	Yes	Low-quality	0	No	undetermined	#N/A	#N/A	co-assembly	PRJNA485648	Eastern Gulf of Mexico
k141_2811333_length_13821_cov_16.0993	13821	0.959203	0.00642736	2	Yes	Yes	Yes	Yes	Yes	Low-quality	0	No	undetermined	#N/A	#N/A	co-assembly	PRJNA598277	Scotian Basin
k141_281383_length_12298_cov_172.7796	12298	0.915983	0.0117633	No	No	Yes	Yes	Yes	No	Not-determined	0	No	undetermined	#N/A	#N/A	co-assembly	PRJNA598277	Scotian Basin
k141_2814513_length_34817_cov_34.7065	34817	0.911921	0.0122484	2	Yes	Yes	Yes	Yes	Yes	Medium-quality	1.62	No	lysogenic	#N/A	#N/A	co-assembly	PRJNA598277	Scotian Basin
k141_281525_length_23616_cov_23.1240	23616	0.0199093	0.616056	2	Yes	No	No	Yes	Yes	Low-quality	0	No	lysogenic	#N/A	#N/A	single-assembly	PRJNA598277	Scotian Basin
k141_282446_length_25037_cov_307.0643	25037	0.255506	0.186636	5	Yes	No	No	No	No	Not-determined	0	No	undetermined	#N/A	#N/A	single-assembly	PRJNA598277	Scotian Basin
k141_282450_length_41127_cov_22.2017	41127	0.265143	0.181179	2	Yes	No	No	Yes	Yes	Medium-quality	0	No	undetermined	#N/A	#N/A	co-assembly	PRJNA485648	Eastern Gulf of Mexico
k141_28310_length_22726_cov_13.0237	22726	0.00924685	0.737812	2	Yes	No	No	Yes	No	Not-determined	0	No	undetermined	#N/A	#N/A	single-assembly	PRJNA598277	Scotian Basin
k141_2834031_length_10405_cov_10.9059	10405	0.823556	0.0249818	2	Yes	No	Yes	Yes	Yes	Low-quality	0	No	undetermined	#N/A	#N/A	co-assembly	PRJNA485648	Eastern Gulf of Mexico
k141_283578_length_40864_cov_12.0000	40864	0.566969	0.0727626	2	Yes	No	No	Yes	Yes	Medium-quality	0	No	undetermined	#N/A	#N/A	single-assembly	PRJNA598277	Scotian Basin
k141_28371_length_12259_cov_17.7127	12259	0.918493	0.0112782	3	No	Yes	Yes	Yes	Yes	Low-quality	0	No	undetermined	#N/A	#N/A	single-assembly	PRJNA598277	Scotian Basin
k141_2839102_length_12103_cov_159.3736	12103	0.938024	0.00873151	2	Yes	Yes	Yes	Yes	Yes	Low-quality	0	No	undetermined	Myoviridae	#N/A	co-assembly	PRJNA598277	Scotian Basin
k141_284141_length_17611_cov_34.6082	17611	0.0945814	0.344773	2	Yes	No	No	Yes	Yes	Low-quality	18.34	No	lysogenic	#N/A	#N/A	single-assembly	PRJNA598277	Scotian Basin
k141_284698_length_15640_cov_14.3642	15640	0.672707	0.0511763	2	Yes	No	No	Yes	Yes	Low-quality	0	No	undetermined	#N/A	#N/A	single-assembly	PRJNA598277	Scotian Basin
k141_284994_length_12228_cov_23.2798	12228	0.043839	0.474776	2	Yes	No	No	Yes	Yes	Low-quality	0	No	undetermined	#N/A	#N/A	single-assembly	PRJNA598277	Scotian Basin
k141_2850110_length_35452_cov_15.6140	35452	0.815677	0.0260732	2	Yes	No	Yes	Yes	Yes	Medium-quality	0	No	undetermined	#N/A	#N/A	co-assembly	PRJNA598277	Scotian Basin
k141_285849_length_11286_cov_10.9803	11286	0.993552	0.00157652	3	No	Yes	Yes	Yes	Yes	Low-quality	0	No	undetermined	#N/A	#N/A	single-assembly	PRJNA485648	Eastern Gulf of Mexico
k141_2859538_length_28463_cov_27.6193	28463	0.897543	0.0137036	2	Yes	No	Yes	Yes	Yes	Low-quality	5.02	No	lysogenic	#N/A	#N/A	co-assembly	PRJNA598277	Scotian Basin
k141_286297_length_15452_cov_12.0000	15452	0.988198	0.00254669	2	Yes	Yes	Yes	Yes	Yes	Low-quality	0	No	undetermined	#N/A	#N/A	single-assembly	PRJNA485648	Eastern Gulf of Mexico
k141_286334_length_64353_cov_19.2443	64353	0.963251	0.00569973	2	Yes	Yes	Yes	Yes	Yes	Low-quality	18.35	No	lysogenic	#N/A	#N/A	single-assembly	PRJNA598277	Scotian Basin
k141_2864359_length_11523_cov_16.0000	11523	0.886563	0.0150376	2	Yes	No	Yes	Yes	Yes	Low-quality	0	No	undetermined	#N/A	#N/A	co-assembly	PRJNA598277	Scotian Basin
k141_2868876_length_11929_cov_6.0000	11929	0.781643	0.0316517	5	Yes	No	Yes	Yes	Yes	Low-quality	0	No	undetermined	Myoviridae	#N/A	co-assembly	PRJNA485648	Eastern Gulf of Mexico
k141_2876509_length_13826_cov_21.0216	13826	0.976365	0.00388067	No	No	Yes	Yes	Yes	No	Not-determined	0	No	undetermined	#N/A	#N/A	single-assembly	PRJEB32776	Western Gulf of Mexico
k141_2879710_length_12680_cov_25.9736	12680	0.946839	0.00739753	No	No	Yes	Yes	Yes	Yes	Low-quality	0	No	undetermined	#N/A	#N/A	co-assembly	PRJNA598277	Scotian Basin
k141_288101_length_10666_cov_15.5056	10666	0.924903	0.0104293	2	Yes	Yes	Yes	Yes	Yes	Low-quality	0	No	undetermined	Siphoviridae	#N/A	single-assembly	PRJNA485648	Eastern Gulf of Mexico
k141_2882257_length_43735_cov_46.0000	43735	0.77598	0.0326219	3	No	No	Yes	Yes	Yes	Low-quality	0	No	undetermined	#N/A	#N/A	co-assembly	PRJNA598277	Scotian Basin
k141_28828_length_23521_cov_22.3575	23521	0.451359	0.103323	2	Yes	No	No	Yes	Yes	Medium-quality	0	No	undetermined	#N/A	#N/A	single-assembly	PRJNA598277	Scotian Basin
k141_289050_length_13338_cov_11.0000	13338	0.601147	0.0664565	2	Yes	No	No	Yes	Yes	Low-quality	0	No	undetermined	#N/A	#N/A	single-assembly	PRJNA485648	Eastern Gulf of Mexico
k141_2892892_length_16461_cov_7.0000	16461	0.745074	0.0373514	2	Yes	No	Yes	Yes	Yes	Low-quality	0	No	undetermined	#N/A	#N/A	co-assembly	PRJNA485648	Eastern Gulf of Mexico
k141_2898219_length_45278_cov_27.0742	45278	0.235811	0.196095	5	Yes	No	No	Yes	Yes	Low-quality	43.55	No	lysogenic	#N/A	#N/A	co-assembly	PRJNA598277	Scotian Basin
k141_290132_length_271038_cov_26.0163	271038	0.801852	0.0283774	6	No	No	Yes	Yes	Yes	High-quality	0	No	lysogenic	#N/A	#N/A	single-assembly	PRJNA598277	Scotian Basin
k141_290188_length_10363_cov_88.0856	10363	0.023706	0.585253	2	Yes	No	No	Yes	No	Low-quality	0	No	undetermined	Myoviridae	#N/A	single-assembly	PRJNA598277	Scotian Basin
k141_2902192_length_10890_cov_32.0000	10890	0.904677	0.0128547	No	No	Yes	Yes	Yes	No	Not-determined	0	No	undetermined	#N/A	#N/A	co-assembly	PRJNA598277	Scotian Basin
k141_290336_length_11459_cov_16.9951	11459	0.777236	0.0323793	3	No	No	Yes	Yes	Yes	Low-quality	0	No	undetermined	#N/A	#N/A	single-assembly	PRJNA598277	Scotian Basin
k141_2903761_length_11873_cov_13.0000	11873	0.954074	0.00679117	No	No	Yes	Yes	Yes	Yes	Low-quality	0	No	undetermined	#N/A	#N/A	co-assembly	PRJNA598277	Scotian Basin
k141_29064_length_13845_cov_16.1660	13845	0.837213	0.0234053	3	No	No	Yes	Yes	Yes	Low-quality	0	No	undetermined	#N/A	#N/A	single-assembly	PRJNA598277	Scotian Basin
k141_2906413_length_10584_cov_16.0000	10584	0.364649	0.132185	5	Yes	No	No	Yes	Yes	Low-quality	0	No	undetermined	#N/A	#N/A	single-assembly	PRJNA431796	Pacific Ocean:Santa Monica Mounds
k141_2907292_length_11144_cov_195.5814	11144	0.985984	0.00278923	2	Yes	Yes	Yes	Yes	Yes	Low-quality	0	No	undetermined	#N/A	#N/A	co-assembly	PRJNA598277	Scotian Basin
k141_291399_length_10582_cov_40.9800	10582	0.974572	0.00424448	No	No	Yes	Yes	Yes	No	Not-determined	0	No	undetermined	#N/A	#N/A	co-assembly	PRJNA598277	Scotian Basin
k141_2914705_length_37576_cov_15.7201	37576	0.76435	0.0345622	2	Yes	No	Yes	Yes	Yes	Medium-quality	0	No	undetermined	#N/A	#N/A	co-assembly	PRJNA598277	Scotian Basin
k141_2918215_length_13348_cov_14.0000	13348	0.940666	0.00848896	No	No	Yes	Yes	Yes	Yes	Low-quality	0	No	undetermined	#N/A	#N/A	co-assembly	PRJNA485648	Eastern Gulf of Mexico
k141_2923181_length_12943_cov_7.9616	12943	0.364508	0.132307	2	Yes	No	No	Yes	Yes	Low-quality	0	No	undetermined	#N/A	#N/A	co-assembly	PRJNA485648	Eastern Gulf of Mexico
k141_292784_length_13507_cov_46.3725	13507	0.728518	0.0408683	3	No	No	Yes	Yes	Yes	Low-quality	0	No	undetermined	#N/A	#N/A	single-assembly	PRJNA485648	Eastern Gulf of Mexico
k141_2930395_length_17471_cov_97.1247	17471	0.486149	0.0911957	2	Yes	No	No	Yes	Yes	Low-quality	0	No	undetermined	#N/A	#N/A	co-assembly	PRJNA598277	Scotian Basin
k141_2931014_length_18578_cov_18.0000	18578	0.922806	0.0106718	2	Yes	Yes	Yes	Yes	Yes	Low-quality	0	No	undetermined	#N/A	#N/A	co-assembly	PRJNA598277	Scotian Basin
k141_2933328_length_11502_cov_218.2366	11502	0.414651	0.11545	2	Yes	No	No	Yes	Yes	Low-quality	0	No	undetermined	#N/A	#N/A	co-assembly	PRJNA598277	Scotian Basin
k141_293479_length_10233_cov_25.1597	10233	0.997197	0.000606355	2	Yes	Yes	Yes	Yes	Yes	Low-quality	0	No	undetermined	#N/A	#N/A	single-assembly	PRJNA598277	Scotian Basin
k141_293859_length_27235_cov_26.6135	27235	0.924378	0.0104293	No	No	Yes	Yes	Yes	Yes	Low-quality	0	No	undetermined	#N/A	#N/A	single-assembly	PRJEB32776	Western Gulf of Mexico
k141_294122_length_30344_cov_30.3356	30344	0.883768	0.0157652	3	No	No	Yes	Yes	Yes	High-quality	0	No	undetermined	#N/A	#N/A	single-assembly	PRJNA598277	Scotian Basin
k141_2943264_length_21587_cov_20.5915	21587	0.95357	0.00679117	3	No	Yes	Yes	Yes	Yes	Medium-quality	0	No	lysogenic	#N/A	#N/A	co-assembly	PRJNA598277	Scotian Basin
k141_2948732_length_12179_cov_24.8128	12179	0.96728	0.00533592	No	No	Yes	Yes	Yes	Yes	Not-determined	0	No	undetermined	#N/A	#N/A	single-assembly	PRJEB32776	Western Gulf of Mexico
k141_2949473_length_48797_cov_168.3665	48797	0.785049	0.0308028	2	Yes	No	Yes	Yes	Yes	Complete	0	Yes	lysogenic	#N/A	#N/A	co-assembly	PRJNA598277	Scotian Basin
k141_2951061_length_34046_cov_78.3975	34046	0.910698	0.0123696	2	Yes	Yes	Yes	Yes	Yes	Low-quality	0	No	undetermined	#N/A	#N/A	co-assembly	PRJEB32776	Western Gulf of Mexico
k141_2955_length_44965_cov_491.5704	44965	0.727309	0.0409896	2	Yes	No	Yes	Yes	Yes	High-quality	0	No	undetermined	#N/A	#N/A	co-assembly	PRJNA485648	Eastern Gulf of Mexico
k141_2956227_length_13152_cov_57.7115	13152	0.984964	0.00315304	No	No	Yes	Yes	Yes	Yes	Low-quality	0	No	undetermined	#N/A	#N/A	co-assembly	PRJNA598277	Scotian Basin
k141_2966149_length_11322_cov_33.6385	11322	0.163913	0.257094	2	Yes	No	No	Yes	Yes	Low-quality	0	No	undetermined	Siphoviridae	#N/A	single-assembly	PRJEB32776	Western Gulf of Mexico
k141_2966668_length_44792_cov_17.4671	44792	0.232266	0.199006	2	Yes	No	No	Yes	Yes	High-quality	0	No	undetermined	#N/A	#N/A	co-assembly	PRJNA485648	Eastern Gulf of Mexico
k141_2967956_length_20205_cov_45.1934	20205	0.960566	0.00630609	2	Yes	Yes	Yes	Yes	Yes	Low-quality	0	No	undetermined	#N/A	#N/A	co-assembly	PRJNA598277	Scotian Basin
k141_297462_length_21681_cov_63.9579	21681	0.620083	0.062212	5	Yes	No	No	Yes	Yes	Low-quality	0	No	undetermined	#N/A	#N/A	single-assembly	PRJNA598277	Scotian Basin
k141_2977471_length_19988_cov_8.0062	19988	0.975095	0.00400194	No	No	Yes	Yes	Yes	Yes	Low-quality	0	No	undetermined	#N/A	#N/A	co-assembly	PRJNA598277	Scotian Basin
k141_2982838_length_10942_cov_40.4734	10942	0.0471716	0.462649	2	Yes	No	No	Yes	No	Not-determined	0	No	undetermined	Myoviridae	#N/A	co-assembly	PRJNA485648	Eastern Gulf of Mexico
k141_2986066_length_13221_cov_21.9141	13221	0.845102	0.0221926	2	Yes	No	Yes	Yes	Yes	Low-quality	0	No	undetermined	#N/A	#N/A	single-assembly	PRJEB32776	Western Gulf of Mexico
k141_298676_length_24380_cov_7.0000	24380	0.416867	0.11448	2	Yes	No	No	Yes	Yes	Low-quality	0	No	undetermined	#N/A	#N/A	single-assembly	PRJNA598277	Scotian Basin
k141_298680_length_14060_cov_18.0726	14060	0.907621	0.0126122	No	No	Yes	Yes	Yes	No	Not-determined	0	No	undetermined	#N/A	#N/A	single-assembly	PRJNA598277	Scotian Basin
k141_298724_length_30300_cov_36.5523	30300	0.914006	0.0117633	No	No	Yes	Yes	Yes	Yes	Low-quality	0	No	undetermined	#N/A	#N/A	co-assembly	PRJEB32776	Western Gulf of Mexico
k141_2988781_length_10678_cov_11.0000	10678	0.915977	0.0117633	No	No	Yes	Yes	Yes	Yes	Low-quality	0	No	undetermined	#N/A	#N/A	co-assembly	PRJNA598277	Scotian Basin
k141_2989115_length_41109_cov_12.0000	41109	0.805789	0.0278923	3	No	No	Yes	Yes	Yes	Low-quality	0	No	undetermined	#N/A	#N/A	co-assembly	PRJNA485648	Eastern Gulf of Mexico
k141_2990420_length_44856_cov_16.1033	44856	0.969655	0.00521465	2	Yes	Yes	Yes	Yes	Yes	High-quality	0	No	undetermined	#N/A	#N/A	co-assembly	PRJNA598277	Scotian Basin
k141_2991382_length_16876_cov_42.1194	16876	0.930153	0.00970167	No	No	Yes	Yes	Yes	Yes	Low-quality	0	No	undetermined	#N/A	#N/A	co-assembly	PRJNA598277	Scotian Basin
k141_2992303_length_30334_cov_21.9849	30334	0.906217	0.0127334	No	No	Yes	Yes	Yes	Yes	Low-quality	0	No	undetermined	#N/A	#N/A	single-assembly	PRJEB32776	Western Gulf of Mexico
k141_2995820_length_21583_cov_24.0000	21583	0.297467	0.163231	5	Yes	No	No	Yes	No	Not-determined	0	No	undetermined	#N/A	#N/A	co-assembly	PRJNA598277	Scotian Basin
k141_3006149_length_26048_cov_19.9638	26048	0.980911	0.00363813	3	No	Yes	Yes	Yes	Yes	Low-quality	0	No	undetermined	#N/A	#N/A	co-assembly	PRJNA485648	Eastern Gulf of Mexico
k141_301062_length_38055_cov_20.0021	38055	0.883903	0.0157652	3	No	No	Yes	Yes	No	Low-quality	35.14	No	lysogenic	#N/A	#N/A	single-assembly	PRJNA598277	Scotian Basin
k141_301355_length_24347_cov_11.0000	24347	0.916648	0.0117633	No	No	Yes	Yes	Yes	Yes	Not-determined	0	No	undetermined	#N/A	#N/A	single-assembly	PRJNA598277	Scotian Basin
k141_301662_length_10130_cov_27.4717	10130	0.986419	0.00278923	No	No	Yes	Yes	Yes	Yes	Low-quality	0	No	undetermined	#N/A	#N/A	single-assembly	PRJNA598277	Scotian Basin
k141_302628_length_11901_cov_41.7503	11901	0.767434	0.033592	2	Yes	No	Yes	Yes	Yes	Low-quality	0	No	undetermined	#N/A	#N/A	single-assembly	PRJNA485648	Eastern Gulf of Mexico
k141_302654_length_76477_cov_15.9971	76477	0.660601	0.0532379	2	Yes	No	No	Yes	Yes	Complete	0	Yes	undetermined	#N/A	#N/A	single-assembly	PRJNA598277	Scotian Basin
k141_3027840_length_31653_cov_9.2030	31653	0.930358	0.00970167	3	No	Yes	Yes	Yes	Yes	Low-quality	0	No	undetermined	#N/A	#N/A	co-assembly	PRJNA485648	Eastern Gulf of Mexico
k141_302972_length_54061_cov_14.0000	54061	0.146512	0.272496	2	Yes	No	No	Yes	Yes	Medium-quality	0	No	undetermined	#N/A	#N/A	single-assembly	PRJNA598277	Scotian Basin
k141_303439_length_11191_cov_12.0122	11191	0.939783	0.00873151	No	No	Yes	Yes	Yes	No	Not-determined	0	No	undetermined	#N/A	#N/A	single-assembly	PRJNA598277	Scotian Basin
k141_3035316_length_30378_cov_37.0000	30378	0.651492	0.0555421	1	Yes	No	No	Yes	Yes	Medium-quality	0	No	undetermined	#N/A	#N/A	co-assembly	PRJNA598277	Scotian Basin
k141_303635_length_50550_cov_12.0002	50550	0.80517	0.0280136	2	Yes	No	Yes	Yes	Yes	Complete	0	Yes	undetermined	#N/A	#N/A	single-assembly	PRJNA598277	Scotian Basin
k141_303810_length_12703_cov_12.0000	12703	0.947837	0.00727626	3	No	Yes	Yes	Yes	Yes	Not-determined	0	No	undetermined	#N/A	#N/A	single-assembly	PRJNA598277	Scotian Basin
k141_304118_length_28540_cov_11.0000	28540	0.597172	0.0670628	2	Yes	No	No	Yes	Yes	Low-quality	0	No	undetermined	#N/A	#N/A	single-assembly	PRJNA598277	Scotian Basin
k141_3041823_length_21917_cov_14.3128	21917	0.613796	0.0641523	2	Yes	No	No	Yes	Yes	Low-quality	0	No	undetermined	#N/A	#N/A	co-assembly	PRJNA598277	Scotian Basin
k141_30440_length_11749_cov_5.0000	11749	0.965312	0.00557846	No	No	Yes	Yes	Yes	Yes	Low-quality	0	No	undetermined	#N/A	#N/A	single-assembly	PRJNA485648	Eastern Gulf of Mexico
k141_304774_length_13122_cov_8.1867	13122	0.294159	0.164565	5	Yes	No	No	Yes	Yes	Low-quality	0	No	lysogenic	#N/A	#N/A	co-assembly	PRJNA485648	Eastern Gulf of Mexico
k141_3051019_length_15438_cov_72.2246	15438	0.959481	0.00642736	No	No	Yes	Yes	Yes	Yes	Low-quality	0	No	undetermined	#N/A	#N/A	co-assembly	PRJNA598277	Scotian Basin
k141_305124_length_64242_cov_79.0012	64242	0.763859	0.0345622	2	Yes	No	Yes	Yes	Yes	Complete	0	Yes	undetermined	#N/A	#N/A	single-assembly	PRJNA598277	Scotian Basin
k141_3054188_length_12689_cov_17.9967	12689	0.943738	0.00788261	No	No	Yes	Yes	Yes	Yes	Not-determined	0	No	undetermined	#N/A	#N/A	co-assembly	PRJNA598277	Scotian Basin
k141_305464_length_10509_cov_36.8854	10509	0.807647	0.027286	3	No	No	Yes	Yes	Yes	Not-determined	0	No	undetermined	#N/A	#N/A	single-assembly	PRJEB32776	Western Gulf of Mexico
k141_305970_length_36334_cov_13.0004	36334	0.591151	0.0681543	2	Yes	No	No	Yes	Yes	Medium-quality	0	Yes	undetermined	#N/A	#N/A	single-assembly	PRJNA598277	Scotian Basin
k141_306534_length_34930_cov_12.9959	34930	0.671951	0.0511763	2	Yes	No	No	Yes	Yes	Complete	0	Yes	lysogenic	#N/A	#N/A	single-assembly	PRJNA598277	Scotian Basin
k141_30731_length_10613_cov_13.3712	10613	0.976793	0.00388067	No	No	Yes	Yes	Yes	Yes	Low-quality	0	No	undetermined	#N/A	#N/A	single-assembly	PRJNA485648	Eastern Gulf of Mexico
k141_3078422_length_52013_cov_76.1589	52013	0.545674	0.0778559	2	Yes	No	No	Yes	Yes	High-quality	0	No	lysogenic	#N/A	#N/A	co-assembly	PRJNA485648	Eastern Gulf of Mexico
k141_308108_length_41981_cov_292.7772	41981	0.972282	0.00472957	3	No	Yes	Yes	Yes	Yes	Medium-quality	0	Yes	lysogenic	#N/A	#N/A	co-assembly	PRJNA598277	Scotian Basin
k141_308527_length_38462_cov_10.0000	38462	0.922845	0.0106718	2	Yes	Yes	Yes	Yes	Yes	High-quality	0	No	undetermined	#N/A	#N/A	single-assembly	PRJNA598277	Scotian Basin
k141_3093637_length_26865_cov_48.0707	26865	0.729323	0.0408683	5	Yes	No	Yes	Yes	Yes	Low-quality	0	No	undetermined	#N/A	#N/A	single-assembly	PRJEB32776	Western Gulf of Mexico
k141_309437_length_10885_cov_13.3384	10885	0.947162	0.00739753	3	No	Yes	Yes	Yes	Yes	Not-determined	0	No	undetermined	#N/A	#N/A	co-assembly	PRJNA485648	Eastern Gulf of Mexico
k141_309492_length_13312_cov_35.0894	13312	0.944661	0.00788261	No	No	Yes	Yes	Yes	No	Not-determined	0	No	undetermined	#N/A	#N/A	single-assembly	PRJNA598277	Scotian Basin
k141_309608_length_65147_cov_42.0000	65147	0.698683	0.0462042	5	Yes	No	No	Yes	Yes	Medium-quality	53.99	No	lysogenic	#N/A	#N/A	co-assembly	PRJNA598277	Scotian Basin
k141_309636_length_13780_cov_33.6880	13780	0.519558	0.0830706	2	Yes	No	No	Yes	Yes	Low-quality	0	No	undetermined	#N/A	#N/A	single-assembly	PRJNA485648	Eastern Gulf of Mexico
k141_309840_length_11564_cov_57.7051	11564	0.0216004	0.602231	2	Yes	No	No	Yes	Yes	Not-determined	0	No	lysogenic	#N/A	#N/A	co-assembly	PRJNA598277	Scotian Basin
k141_310429_length_12108_cov_15.0000	12108	0.389272	0.12406	2	Yes	No	No	Yes	Yes	Low-quality	18.78	No	lysogenic	#N/A	#N/A	single-assembly	PRJNA598277	Scotian Basin
k141_3106902_length_18559_cov_24.8863	18559	0.816611	0.0258307	2	Yes	No	Yes	Yes	Yes	Low-quality	0	No	undetermined	#N/A	#N/A	co-assembly	PRJNA598277	Scotian Basin
k141_3110412_length_10119_cov_11.0000	10119	0.971139	0.00497211	No	No	Yes	Yes	Yes	Yes	Low-quality	9.19	No	lysogenic	#N/A	#N/A	co-assembly	PRJNA598277	Scotian Basin
k141_311413_length_11230_cov_11.0000	11230	0.914667	0.0117633	No	No	Yes	Yes	Yes	Yes	Not-determined	0	No	undetermined	#N/A	#N/A	single-assembly	PRJNA598277	Scotian Basin
k141_3121391_length_13329_cov_10.0000	13329	0.924637	0.0104293	2	Yes	Yes	Yes	Yes	Yes	Low-quality	0	No	undetermined	#N/A	#N/A	co-assembly	PRJNA485648	Eastern Gulf of Mexico
k141_3122096_length_29354_cov_58.0855	29354	0.876871	0.0168567	3	No	No	Yes	Yes	Yes	High-quality	0	No	lysogenic	#N/A	#N/A	co-assembly	PRJNA598277	Scotian Basin
k141_3125169_length_10013_cov_37.3749	10013	0.989276	0.00242542	No	No	Yes	Yes	Yes	Yes	Low-quality	0	No	undetermined	#N/A	#N/A	co-assembly	PRJNA598277	Scotian Basin
k141_3126944_length_40839_cov_34.0134	40839	0.438212	0.106597	2	Yes	No	No	Yes	Yes	Medium-quality	0	No	undetermined	#N/A	#N/A	co-assembly	PRJEB32776	Western Gulf of Mexico
k141_312785_length_10419_cov_212.0000	10419	0.975931	0.00400194	1	Yes	Yes	Yes	Yes	Yes	Low-quality	0	No	undetermined	Myoviridae	#N/A	single-assembly	PRJNA598277	Scotian Basin
k141_313700_length_11398_cov_13.0000	11398	0.964802	0.00569973	No	No	Yes	Yes	Yes	No	Not-determined	0	No	undetermined	#N/A	#N/A	single-assembly	PRJNA598277	Scotian Basin
k141_3137369_length_15952_cov_52.0481	15952	0.767508	0.033592	2	Yes	No	Yes	Yes	Yes	Low-quality	0	No	undetermined	#N/A	#N/A	co-assembly	PRJNA598277	Scotian Basin
k141_3138838_length_12676_cov_11.9131	12676	0.959381	0.00642736	3	No	Yes	Yes	Yes	Yes	Low-quality	0	No	undetermined	#N/A	#N/A	co-assembly	PRJNA485648	Eastern Gulf of Mexico
[truncated: 1,474 more rows]

## Sheet: Suppl Table 5
vOTUS	SB_0	SB_0.2	SB_0.6	SB_1	SB_1.5	SB_2	SB_2.5	SB_3.15	ENP_2	ENP_3.55	ENP_8.6	ENP_18.1	ENP_20.69	ENP_35.65	ENP_68.55	SMM_0.3	EGM_a_0.2	EGM_b_0.2	EGM_c_0.2	HM_0.1_1	HM_0.1_2	HM_0.1_3	HM_2.8	HM_3.8_1	HM_3.8_2	MS	WGM_0.03	WGM_0.15
[truncated: 2,885 more rows]

[truncated: 9 more sheets: Suppl Table 6, Suppl Table 7, Suppl Table 8, Suppl Table 9, Suppl Table 10, Suppl Table 11, Suppl Table 12, Suppl Table 13, Suppl Table 14]
